# Supplementary material for: Insights into islet development and biology through characterization of a human iPSC-derived endocrine pancreas model
Source: Islets. 2016 May 31;8(3):83–95. doi: 10.1080/19382014.2016.1182276 (PMC4987020; doi:10.1080/19382014.2016.1182276)
Supplement: KISL_A_1182276_supp_materials.zip [file kisl-08-03-1182276-s001.zip]

Archive with 5 entries (5 files):
- 2016ISLETS0009R-s01.xlsx
- 2016ISLETS0009R-s02.xlsx
- 2016ISLETS0009R-s03.xlsx
- 2016ISLETS0009R-s04.xlsx
- 2016ISLETS0009R-s05.xlsx
