# Supplementary material for: Insights into islet development and biology through characterization of a human iPSC-derived endocrine pancreas model
Source: Islets. 2016 May 31;8(3):83–95. doi: 10.1080/19382014.2016.1182276 (PMC4987020; doi:10.1080/19382014.2016.1182276)
Supplement: KISL_A_1182276_supp_materials.zip [file kisl-08-03-1182276-s001.zip › 2016ISLETS0009R-s01.xlsx]

## Sheet: ST1
Ensembl ID	Gene name	Gene type	iPSC_1	DE_1	GT_1	PF_1	PE_1	EN_1	iPSC_2	DE_2	GT_2	PF_2	PE_2	EN_2
ENSG00000111640	GAPDH	protein_coding	5844.11	3165.38	3622.08	3445.81	1489.13	2744.52	5554.72	3787.74	2954.89	2820.45	1978.04	2913.17
ENSG00000156508	EEF1A1	protein_coding	5840.09	3731.31	3683.02	3526.33	1450.46	4604.63	5554.45	3431.09	3171.98	3171.27	3006.3	4203.28
ENSG00000096384	HSP90AB1	protein_coding	4354.57	2043.17	2430.08	1745.06	1412.88	2043.12	4237.73	1673.35	2340.8	1709.56	1787.06	1828.83
ENSG00000231500	RPS18	protein_coding	4290.84	4174.35	4564.56	2507.49	652.594	2860.85	3907.3	5006.66	3481.49	2141.09	1643.44	3008.87
ENSG00000075624	ACTB	protein_coding	4129.5	5054.03	2317.34	5903.1	5952.14	3779.03	4317.56	6179.98	2308.76	5140.67	5934.43	3236.61
ENSG00000142541	RPL13A	protein_coding	3818.63	2729.78	2965.84	1992.41	567.796	2494.73	3487.45	3330.75	2222.06	1794.37	1333.01	2662.65
ENSG00000140988	RPS2	protein_coding	3526.65	2890.37	3547.8	2213.3	607.507	2324.26	3136.28	3441.18	2755.55	1969.4	1416.71	2322.91
ENSG00000112306	RPS12	protein_coding	3339.63	2413.37	2843.94	1829.75	652.937	2182.74	3044.7	3281.06	2268.05	1760.92	1351.8	2328.16
ENSG00000143947	RPS27A	protein_coding	3288.31	3103.47	3246.77	2146.83	636.781	2257.43	3210.5	3879.89	2508.46	1862.33	1525.15	2242.02
ENSG00000167658	EEF2	protein_coding	3235.88	2110.1	1943.54	1924.62	1374.39	1950.41	3049.62	1809.38	2171.58	1896.86	1487.66	2198.94
ENSG00000087086	FTL	protein_coding	3103.13	2095.51	4936.67	3662.17	2297.58	2963.03	2978.72	2723.56	4605.19	2643.49	2484.84	2829.93
ENSG00000181163	NPM1	protein_coding	3050.51	1197.35	1790.21	968.24	404.453	1152.92	2859.16	1094.06	1438.77	823.619	732.064	878.067
ENSG00000089157	RPLP0	protein_coding	3028.35	2683	3079.47	1947.28	567.881	2307.63	2863.72	2687.81	2114.79	1541.77	1057.52	2004.14
ENSG00000137309	HMGA1	protein_coding	3014.26	1381.35	1951.57	1521.26	509.856	807.586	2793.72	1248.48	1664.41	1435.87	592.308	614.232
ENSG00000137818	RPLP1	protein_coding	2992.64	2080.48	2273.23	1388.36	480.855	1663.19	2671.25	2621.73	1569.08	1204.76	997.946	1512.51
ENSG00000100316	RPL3	protein_coding	2891.3	2164.06	2470.52	1811.44	775.579	2072.45	2678.32	2264.93	1949.43	1592.77	1303.68	2093.58
ENSG00000074800	ENO1	protein_coding	2870.62	2289.98	2119.51	2188.93	799.646	1266.97	2808.3	2762.53	1997.25	1493.5	814.3	1468.56
ENSG00000145425	RPS3A	protein_coding	2854	2605.48	2858.55	1894.41	460.136	2228.76	2696.38	3215.37	2146.91	1550.98	1196.68	2229.41
ENSG00000122406	RPL5	protein_coding	2822.38	1808.12	2480.28	1945.22	807.903	2466.8	2738.91	1949.7	1955.49	1645.23	1398.66	2568.96
ENSG00000196230	TUBB	protein_coding	2779.79	2643.87	2083.35	3366.71	2097.3	2321.79	2833.73	2886.03	1883.67	3406.15	2413.62	1965.75
ENSG00000184009	ACTG1	protein_coding	2763.15	5469.05	2616.51	5123.7	5431.41	3616.7	2771.17	6806.34	2576.77	4321.6	4907.01	2868.59
ENSG00000161016	RPL8	protein_coding	2742.74	2324.21	2560.68	1633.04	895.329	1772.3	2600.66	3035.98	2106.86	1484.72	1121.25	1900.29
ENSG00000142534	RPS11	protein_coding	2656.84	2766.97	3305.46	2677.44	1145.31	2826.92	3001.98	3775.57	2493.37	2314.97	1650.38	3009.37
ENSG00000204531	POU5F1	protein_coding	2609.94	38.522	16.776	0.511	0.712	0.74	2409.96	75.293	16.9	3.698	4.888	2.759
ENSG00000177600	RPLP2	protein_coding	2587.55	2569.37	3001.86	1942.74	1038.37	1927.4	2537.76	4005.74	2515.38	1761.6	1386.72	2141.39
ENSG00000118181	RPS25	protein_coding	2508.72	2254.66	2600.46	1655.77	533.383	1799.11	2633.92	2675.99	1923.5	1432.25	1077.74	1875.22
ENSG00000168028	RPSA	protein_coding	2471.64	1642.71	2022.07	1291.11	431.195	1536.82	2348.03	1822.16	1481.73	1149.69	878.621	1390.77
ENSG00000187514	PTMA	protein_coding	2382.07	984.461	1805.3	1136.33	673.108	1029.55	2310.29	972.042	1427.41	1213.12	936.476	843.186
ENSG00000123416	TUBA1B	protein_coding	2344.3	1614.43	1671.3	2234.68	1141.56	1470.38	2386.78	1833.48	1343.47	2329.66	1464.48	1152.12
ENSG00000111716	LDHB	protein_coding	2231.89	903.045	1520.53	1207.05	827.448	1005.03	2154.03	1041.54	1369.22	1130.48	808.341	709.004
ENSG00000108298	RPL19	protein_coding	2106	1875.3	2340.39	1392.38	580.995	1721.65	2095.51	2233.86	1803.3	1216.92	1067.88	1673.7
ENSG00000174444	RPL4	protein_coding	2072.93	1596.42	1818.4	1248.35	463.213	1443.45	1969.91	1732.6	1496.28	1085.74	919.215	1437.8
ENSG00000105193	RPS16	protein_coding	2051.62	1549.68	1941.88	1305.27	507.935	1339.39	2005.85	1922.05	1326.02	999.631	768.477	1295.14
ENSG00000163682	RPL9	protein_coding	2041.77	2299.12	2562.87	1702.25	472.023	1766.79	2011.17	3028.48	1925.11	1371.39	1110.89	1880.31
ENSG00000171863	RPS7	protein_coding	1970.4	1604.33	2130.98	1300.92	405.763	1585.56	1889.97	1800.82	1749.98	1213.73	997.361	1614.41
ENSG00000136942	RPL35	protein_coding	1945.32	1668.24	2071.12	1499.42	543.223	1331.62	1895.22	2278.72	1569.62	1318.89	936.29	1395.02
ENSG00000133112	TPT1	protein_coding	1936.63	1982.04	2373.24	1970.08	1228.61	2259.45	1771.67	2185.27	1781.28	1662.76	1379.55	2078.52
ENSG00000110700	RPS13	protein_coding	1925.56	1595.63	1899.85	1322.91	464.501	1466.4	1978.75	2052.13	1357.33	1041.58	829.195	1394.59
ENSG00000144381	HSPD1	protein_coding	1800.76	513.848	867.399	422.628	313.532	618.575	1556.24	481.273	806.018	444.741	437.999	507.92
ENSG00000065978	YBX1	protein_coding	1785.88	846.372	1318.27	1088.25	571.049	1012.26	1690.17	805.325	1127.65	1027.82	921.806	862.369
ENSG00000229117	RPL41	protein_coding	1784.44	1717.64	1953.86	1146.07	449.891	1485.33	1637.85	1940.28	1617.84	1149.59	963.924	1489.33
ENSG00000135486	HNRNPA1	protein_coding	1763.95	1171.23	1591.15	1215.97	434.91	1219.35	1609.87	977.894	1344.69	1259.71	844.153	1047.46
ENSG00000117450	PRDX1	protein_coding	1752.4	1185.79	1222.31	754.798	497.018	587.856	1823.17	1535.16	1149.43	660.993	549.188	444.908
ENSG00000099194	SCD	protein_coding	1743.57	336.129	523.679	701.393	206.819	533.169	1310.63	208.031	592.222	563.142	201.467	452.809
ENSG00000131914	LIN28A	protein_coding	1701.24	1114.85	1347.47	540.326	326.083	425.532	1568.32	759.069	1495.67	444.992	176.257	190.104
ENSG00000137154	RPS6	protein_coding	1653.95	1106.25	1562.69	969.547	480.205	1395.2	1566.46	1277.75	1238.17	913.443	686.38	1329.79
ENSG00000148303	RPL7A	protein_coding	1631.67	1598.57	1789.15	1223.63	365.191	1358.99	1559.83	1751.22	1438.08	1067.12	807.137	1341.89
ENSG00000108518	PFN1	protein_coding	1602.17	1277.46	1384.61	1189.07	1096.34	829.5	1631.65	1500.14	1184.3	1094.31	1208.83	693.371
ENSG00000080824	HSP90AA1	protein_coding	1574.47	1284.6	1264.87	997.04	1061.17	1015.13	1609.04	985.95	1299.44	1015.13	1243.63	783.868
ENSG00000114391	RPL24	protein_coding	1571.52	1641.23	1591.29	986.228	289.121	985.856	1514.76	2065.76	1216.21	896.467	715.135	979.697
ENSG00000122566	HNRNPA2B1	protein_coding	1498.98	974.087	1192.95	1063.3	857.545	904.839	1442.01	838.659	1151.07	1230.15	949.368	878.139
ENSG00000198755	RPL10A	protein_coding	1458.42	1088.01	1420.6	939.009	367.779	1170.34	1412.73	1389.09	1149.57	831.41	653.513	1156.73
ENSG00000131469	RPL27	protein_coding	1406.79	1153.41	1389.4	885.243	552.522	1004.33	1404.79	1460.55	1044.72	745.11	610.064	996
ENSG00000089009	RPL6	protein_coding	1377.04	1240.38	1656.53	1245.44	419.015	1433.4	1332.58	1447.42	1393.97	1099.89	871.53	1372.6
ENSG00000122026	RPL21	protein_coding	1371.32	1077.32	1342.13	980.794	259.696	1086.76	1380.86	1450.02	1076.04	871.762	672.331	1109.69
ENSG00000233927	RPS28	protein_coding	1327.46	1380.24	1500.51	1118.57	269.178	994.115	1440.31	2046.47	1381.95	1274.82	925.737	1453.9
ENSG00000164032	H2AFZ	protein_coding	1327.01	930.907	988.476	748.911	531.841	773.946	1206.59	1222.47	784.326	879.598	668.99	572.09
ENSG00000196262	PPIA	protein_coding	1299.21	768.578	929.662	747.818	471.608	848.298	1258.18	885.284	745.152	748.752	773.182	671.938
ENSG00000110955	ATP5B	protein_coding	1292.56	872.2	974.541	854.121	828.034	946.263	1237.33	914.524	949.856	947.065	889.14	854.431
ENSG00000152661	GJA1	protein_coding	1281.97	2109.42	2296.34	574.996	1170.82	164.64	1017.85	1882.89	2344.1	440.538	568.298	119.531
ENSG00000119335	SET	protein_coding	1276.3	680.073	850.031	547.646	371.204	484.767	1170.38	605.749	781.624	571.14	493.506	414.055
ENSG00000142676	RPL11	protein_coding	1261.04	1229.02	1346.83	861.627	470.107	996.783	1181.82	1619.2	1090.91	750.836	521.31	986.842
ENSG00000147604	RPL7	protein_coding	1258.16	866.15	1174.95	784.056	251.735	1030.68	1270.44	1004.98	910.871	678.72	605.742	959.834
ENSG00000070756	PABPC1	protein_coding	1250.37	821.517	1109.44	697.912	522.236	1056.93	1248.55	592.035	1141.24	530.037	732.692	770.111
ENSG00000109971	HSPA8	protein_coding	1247.6	1230.89	1269.35	615.45	1059.19	986.095	1021.02	1236.29	1219.98	699.089	1094.29	725.629
ENSG00000177954	RPS27	protein_coding	1246.46	1068.72	1168.26	902.569	260.82	1073.05	1634.69	1874.42	1169.73	1092.23	923.582	1567.53
ENSG00000166598	HSP90B1	protein_coding	1225.61	2239.14	1312.75	1112.5	1730.71	1653.98	1249.81	2010.93	1301	1023.8	1574.07	1510.16
ENSG00000179218	CALR	protein_coding	1220.19	1768.08	1668.81	1056.87	1971.86	1616.66	1070.13	1797.11	1648.17	1043.91	1735.45	1549.53
ENSG00000145741	BTF3	protein_coding	1219.08	1087.49	1384.63	837.015	522.068	927.381	1137.36	1099.8	981.282	690.456	609.531	812.712
ENSG00000197958	RPL12	protein_coding	1193.18	733.01	901.036	547.896	153.576	683.241	1065.18	791.76	631.238	414.435	357.809	623.463
ENSG00000186468	RPS23	protein_coding	1179.63	958.217	1134	673.446	251.622	875.962	1303.9	1249.98	944.415	682.067	517.374	992.924
ENSG00000084207	GSTP1	protein_coding	1157.95	1111.2	1433.63	1070.47	1452.73	1062.66	1338.78	1567.4	1124.14	1061.62	1468.31	985.855
ENSG00000161960	EIF4A1	protein_coding	1132.66	842.735	947.78	565.592	455.729	684.892	1067.08	875.019	847.287	567.877	653.286	532.632
ENSG00000115053	NCL	protein_coding	1123.09	418.979	573.39	347.413	346.83	407.39	1017.71	352.548	609.917	421.076	388.925	417.155
ENSG00000167996	FTH1	protein_coding	1102.92	867.26	1195.17	1126.72	480.678	756.236	887.305	1133.56	1329.85	1823.66	1365.77	1398.11
ENSG00000088305	DNMT3B	protein_coding	1085.29	142.857	113.724	35.972	14.51	17.334	1582.14	134.984	167.912	58.672	22.411	22.746
ENSG00000108953	YWHAE	protein_coding	1083.72	1264.87	1181.02	1129.21	863.862	834.904	1133.36	1329.89	1034.46	1072.19	973.344	772.537
ENSG00000067225	PKM	protein_coding	1076.27	3052.78	746.147	995.073	494.021	542.509	1151.97	3356.02	754.681	924.952	580.013	647.014
ENSG00000198242	RPL23A	protein_coding	1068.04	867.445	1165.37	775.828	218.099	854.332	1046.72	973.572	830.326	644.754	549.577	854.813
ENSG00000142937	RPS8	protein_coding	1067.14	948.239	1042.83	764.242	226.824	809.218	1003.77	1141.2	748.007	647.667	452.942	875.789
ENSG00000152234	ATP5A1	protein_coding	1058.73	904.805	1205.65	681.015	501.602	725.019	990.268	956.384	1227.23	671.002	546.819	648.283
ENSG00000188846	RPL14	protein_coding	1043.84	921.951	1042.72	719.34	272.576	835.048	1092.49	1133.89	834.667	648.427	538.353	849.815
ENSG00000197728	RPS26	protein_coding	1036.01	820.24	1085.46	628.692	260.423	765.849	684.063	539.833	483.615	353.836	437.228	354.813
ENSG00000105640	RPL18A	protein_coding	996.793	807.526	1003.67	596.39	159.605	754.243	994.713	1083.55	779.559	525.365	429.45	826.513
ENSG00000184697	CLDN6	protein_coding	989.144	588.178	648.938	1286.51	3285.3	1688.31	918.403	687.631	585.837	1071.97	2431.32	1220.4
ENSG00000167526	RPL13	protein_coding	985.071	1003.07	1127.5	780.349	238.588	798.61	968.964	1515.9	990.857	818.213	550.745	1064.72
ENSG00000114942	EEF1B2	protein_coding	960.578	737.166	961.16	632.487	245.328	904.676	943.94	843.137	746.838	573.05	526.241	755.307
ENSG00000165119	HNRNPK	protein_coding	951.66	772.173	997.639	809.394	608.886	793.826	934.531	702.582	1007.42	894.453	845.112	689.664
ENSG00000134333	LDHA	protein_coding	951.041	754.702	261.819	688.426	91.251	162.041	815.209	965.752	217.5	375.841	111.764	332.454
ENSG00000144713	RPL32	protein_coding	948.064	770.539	929.012	704.466	216.288	814.919	968.681	1044.65	712.738	592.731	487.75	882.086
ENSG00000089220	PEBP1	protein_coding	938.218	286.259	542.599	621.838	397.412	519.097	927.547	256.732	449.536	619.268	446.187	503.6
ENSG00000059804	SLC2A3	protein_coding	933.938	4291.2	3266.52	550.408	970.037	285.501	764.912	3743.26	3755.39	242.038	861.282	655.464
ENSG00000063177	RPL18	protein_coding	930.798	1007.92	1094.8	752.99	405.514	809.512	914.797	1337.56	838.476	670.524	476.073	909.041
ENSG00000175130	MARCKSL1	protein_coding	924.589	809.476	1373.21	1396.36	1388.85	1431.04	949.017	794.062	1312.06	1749.31	1418.4	1209.47
ENSG00000162244	RPL29	protein_coding	917.966	1012.85	1152.24	705.428	289.998	856.538	1019.34	1544.93	1049.01	717.182	537.559	1051.58
ENSG00000204628	GNB2L1	protein_coding	913.118	679.429	797.255	584.824	346.669	665.548	895.535	853.944	701.844	537.959	380.566	694.339
ENSG00000170315	UBB	protein_coding	904.787	994.458	1393.57	1082.69	903.961	1000.46	915.091	1132.47	1237.05	1176.22	1002.3	903.747
ENSG00000112972	HMGCS1	protein_coding	903.73	130.013	105.897	164.625	64.47	263.182	543.387	108.484	118.992	152.183	98.064	218.295
ENSG00000132507	EIF5A	protein_coding	902.117	319.325	512.4	312.274	322.267	425.123	893.444	354.212	447.031	348.358	409.792	354.583
ENSG00000167004	PDIA3	protein_coding	897.036	828.554	722.313	831.815	693.718	887.807	794.44	659.764	700.763	788.931	1130.5	862.466
ENSG00000174748	RPL15	protein_coding	885.429	741.267	858.413	735.074	332.726	760.374	890.221	825.401	689.741	629.264	477.437	764.754
ENSG00000128050	PAICS	protein_coding	872.228	310.92	325.694	238.952	154.776	300.343	786.818	262.585	338.161	252.803	192.973	226.935
ENSG00000171314	PGAM1	protein_coding	870.745	584.8	427.173	586.698	204.345	261.691	852.845	605.076	381.778	378.449	281.491	256.271
ENSG00000164587	RPS14	protein_coding	864.423	860.202	1095.92	693.044	352.181	778.791	898.308	1201.19	854.433	623.25	451.455	859.467
ENSG00000111775	COX6A1	protein_coding	848.937	830.822	916.966	776.449	572.536	762.58	937.077	1019.88	627.68	740.74	918.579	802.332
ENSG00000163931	TKT	protein_coding	840.798	187.257	216.941	147.488	78.415	173.724	794.018	175.107	203.579	134.023	98.334	156.048
ENSG00000079246	XRCC5	protein_coding	837.63	513.093	593.309	487.831	515.377	519.336	825.249	471.844	609.476	556.035	521.068	419.344
ENSG00000188612	SUMO2	protein_coding	814.718	838.664	862.927	871.216	347.837	684.076	790.959	846.003	764.706	929.106	752.293	631.768
ENSG00000034510	TMSB10	protein_coding	810.36	2979.49	2130.6	2572.01	2676.7	2345.75	768.523	4319.47	2156.24	2706.45	2763.7	2085.41
ENSG00000063046	EIF4B	protein_coding	807.904	607.305	581.103	342.197	163.433	326.316	626.141	363.743	505.805	281.192	199.391	279.122
ENSG00000109475	RPL34	protein_coding	805.269	663.92	964.167	676.356	251.341	799.534	806.067	941.64	738.249	616.902	467.608	862.12
ENSG00000178035	IMPDH2	protein_coding	793.118	383.993	394.909	290.417	163.741	297.392	672.431	379.003	325.443	240.292	163.045	284.405
ENSG00000143933	CALM2	protein_coding	789.299	1465.55	849.193	1138.03	1219.95	1325.21	792.367	1538.9	663.111	984.269	1083.41	928.604
ENSG00000143742	SRP9	protein_coding	782.63	559.034	774.247	782.1	535.154	640.61	778.7	478.939	539.856	677.633	583.598	486.44
ENSG00000197451	HNRNPAB	protein_coding	779.834	431.806	567.217	406.858	420.042	388.319	715.467	446.025	550.799	512.234	397.456	289.76
ENSG00000176340	COX8A	protein_coding	777.724	644.858	682.272	613.569	539.194	540.821	761.248	900.087	534.281	652.787	643.947	639.612
ENSG00000125691	RPL23	protein_coding	773.494	451.684	724.534	528.978	229.833	605.376	778.465	543.226	518.725	437.085	354.342	590.094
ENSG00000166794	PPIB	protein_coding	765.401	926.832	949.308	918.096	1294.03	1074.73	764.296	1062.78	813.945	764.31	1178.61	1104.02
ENSG00000172270	BSG	protein_coding	762.678	990.85	1067.91	827.511	921.609	812.29	641.884	868.247	937.665	698.416	750.284	711.934
ENSG00000008988	RPS20	protein_coding	758.185	523.676	716.31	589.333	301.009	599.408	733.669	694.969	598.011	540.36	383.004	601.767
ENSG00000121570	DPPA4	protein_coding	756.952	112.043	58.563	15.19	3.063	3.25	745.965	96.878	50.979	9.613	4.152	4.732
ENSG00000123975	CKS2	protein_coding	754.059	622.23	437.989	368.713	189.906	310.075	768.525	765.647	325.655	332.099	198.768	221.746
ENSG00000124172	ATP5E	protein_coding	749.535	784.81	890.702	946.891	709.061	1044.17	737.727	1004.16	795.205	1064.13	1196.03	1241.05
ENSG00000130203	APOE	protein_coding	748.106	2940.03	3568.07	1595.9	1561.72	1050.02	668.956	3646.18	3488.09	909.409	809.538	733.157
ENSG00000099800	TIMM13	protein_coding	747.935	468.532	623.034	372.897	311.731	427.844	781.939	591.347	574.327	383.078	347.812	387.584
ENSG00000083845	RPS5	protein_coding	747.085	516.326	627.822	462.084	245.293	560.162	739.268	666.35	480.085	418.328	348.344	566.656
ENSG00000132341	RAN	protein_coding	745.264	481.505	580.534	367.59	247.179	428.454	788.499	527.708	496.984	393.592	339.102	325.217
ENSG00000156976	EIF4A2	protein_coding	742.972	570.97	373.443	467.974	394.154	419.345	631.982	383.71	345.741	386.419	426.714	445.95
ENSG00000115268	RPS15	protein_coding	742.302	707.09	852.041	507.154	202.977	546.971	757.676	1032.34	614.144	483.098	413.842	584.692
ENSG00000182899	RPL35A	protein_coding	741.697	740.604	842.893	561.393	345.144	653.807	734.975	969.714	697.629	506.018	395.379	671.219
ENSG00000232112	TMA7	protein_coding	739.965	658.765	980.485	737.687	342.372	739.453	760.734	751.204	701.944	712.531	730.04	657.806
ENSG00000138326	RPS24	protein_coding	735.048	541.527	647.254	465.595	194.983	550.878	718.617	672.725	504.807	388.295	276.027	565.606
ENSG00000149273	RPS3	protein_coding	734.136	574.253	676.359	459.216	164.879	501.468	677.112	679.703	545.03	426.848	289.163	555.926
ENSG00000196419	XRCC6	protein_coding	732.958	475.182	569.758	477.224	360.207	473.442	738.984	505.681	528.92	519.333	470.321	405.737
ENSG00000110321	EIF4G2	protein_coding	732.609	821.611	713.358	947.025	1207.22	907.513	722.886	669.421	810.569	1051.83	1184.11	750.526
ENSG00000128567	PODXL	protein_coding	732.067	1077.42	1187.39	82.134	75.577	53.055	712.048	545.6	1322.02	97.885	74.686	52.504
ENSG00000240563	L1TD1	protein_coding	726.703	365.224	81.885	30.835	16.114	36.651	681.345	332.235	82.434	27.419	13.72	20.306
ENSG00000134308	YWHAQ	protein_coding	726.107	533.552	542.973	706.071	646.573	656.493	704.038	507.919	507.089	736.472	641.588	515.899
ENSG00000168653	NDUFS5	protein_coding	719.443	618.021	803.334	573.344	372.677	503.856	923.596	1033.16	775.211	665.832	611.26	576.643
ENSG00000008311	AASS	protein_coding	716.862	55.2	35.643	54.736	47.996	53.08	792.053	25.338	51.331	81.603	52.831	47.731
ENSG00000140545	MFGE8	protein_coding	714.626	202.278	524.936	258.248	254.745	246.096	622.892	144.867	479.229	256.322	241.875	228.407
ENSG00000113328	CCNG1	protein_coding	707.651	1636.47	645.528	458.014	212.757	331.232	725.856	1421.67	588.122	354.088	215.339	248.416
ENSG00000197746	PSAP	protein_coding	706.21	834.748	1009.68	1557.01	1612.9	1038.97	607.786	621.724	942.769	1035.24	1093.6	944.743
ENSG00000069275	NUCKS1	protein_coding	705.66	602.282	499.887	409.378	346.743	329.341	664.183	378.947	536.532	505.553	374.063	298.092
ENSG00000105202	FBL	protein_coding	705.17	331.382	438.24	268.65	133.196	257.705	645.947	398.323	366.014	274.547	164.854	269.184
ENSG00000104904	OAZ1	protein_coding	691.59	854.357	935.838	683.805	537.548	545.022	729.886	1174.88	834.162	592.988	579.52	540.371
ENSG00000089280	FUS	protein_coding	691.389	389.794	709.056	483.603	425.339	498.144	741.991	384.388	772.409	702.7	536.531	499.726
ENSG00000169714	CNBP	protein_coding	685.042	723.318	751.149	392.134	303.2	432.279	675.766	761.629	697.975	406.974	338.547	408.314
ENSG00000130726	TRIM28	protein_coding	679.511	390.41	498.124	420.015	359.664	401.925	608.885	352.716	532.675	517.359	380.904	307.204
ENSG00000169564	PCBP1	protein_coding	655.989	619.116	510.222	479.093	414.842	416.247	599.748	635.158	500.137	473.364	448.625	402.37
ENSG00000086475	SEPHS1	protein_coding	653.629	101.922	122.336	112.268	77.734	109.904	637.547	89.212	102.831	129.419	100.142	89.566
ENSG00000135069	PSAT1	protein_coding	645.534	127.019	221.667	184.406	119.146	257.697	622.526	112.64	179.359	152.132	126.713	174.709
ENSG00000149925	ALDOA	protein_coding	637.509	359.57	234.981	446.419	163.751	215.297	600.229	471.435	221.018	284.362	183.442	318.712
ENSG00000172809	RPL38	protein_coding	634.791	611.598	750.773	417.49	269.823	454.596	630.863	765.87	521.507	340.548	286.267	466.42
ENSG00000137285	TUBB2B	protein_coding	629.459	649.27	181.082	372.186	233.595	241.37	582.401	838.707	183.082	331.547	303.107	197.793
ENSG00000159377	PSMB4	protein_coding	625.665	575.617	621.547	450.088	458.904	510.711	652.199	757.38	583.184	478.322	516.149	515.608
ENSG00000147601	TERF1	protein_coding	625.61	46.51	52.826	36.673	29.294	45.63	621.288	38.695	50.852	39.62	41.405	37.702
ENSG00000154277	UCHL1	protein_coding	625.094	387.047	159.924	300.521	286.744	343.061	636.051	584.992	191.186	354.527	430.484	294.93
ENSG00000110958	PTGES3	protein_coding	621.069	351.289	414.938	342.755	230.799	280.989	584.418	359.3	371.804	328.657	290.542	227.106
ENSG00000075415	SLC25A3	protein_coding	618.968	424.798	476.298	544.73	398.647	548.976	586.591	474.562	448.9	521.021	415.347	512.261
ENSG00000169764	UGP2	protein_coding	618.914	84.609	72.343	116.43	181.415	96.778	662.083	99.08	78.591	110.04	136.608	76.013
ENSG00000115484	CCT4	protein_coding	613.499	482.187	491.818	307.165	265.569	306.743	603.927	516.909	468.666	278.736	258.619	246.598
ENSG00000115457	IGFBP2	protein_coding	609.382	516.688	255.17	2580.86	2105	1056.08	538.501	626.345	236.456	1770.95	1552.31	912.6
ENSG00000182481	KPNA2	protein_coding	605.525	349.837	287.796	337.172	262.732	315.815	572.522	338.654	255.427	353.604	254.25	201.218
ENSG00000143621	ILF2	protein_coding	605.505	564.028	775.583	529.779	486.722	565.14	619.147	566.015	674.966	532.408	478.333	435.443
ENSG00000161970	RPL26	protein_coding	602.849	575.548	684.35	437.492	188.146	472.529	501.495	756.254	529.415	363.716	249.658	494.79
ENSG00000254934	LINC00678	lincRNA	602.19	1.369	0.428	0.124	0.156	0.237	589.981	4.727	1.644	1.013	1.86	0.99
ENSG00000142192	APP	protein_coding	601.192	651.741	433.685	680.724	994.39	942.02	603.057	495.703	442.196	550.178	924.922	855.02
ENSG00000087302	C14orf166	protein_coding	600.904	460.658	522.498	543.669	426.589	460.981	613.104	521.847	471.865	513.481	423.252	385.68
ENSG00000265681	RPL17	protein_coding	598.896	371.255	405.69	286.595	123.331	352.151	567.395	381.967	346.96	263.596	218.709	358.763
ENSG00000009307	CSDE1	protein_coding	596.146	434.935	457.795	505.143	507.184	490.045	558.95	327.932	461.22	484.278	468.523	399.258
ENSG00000116133	DHCR24	protein_coding	593.429	327.885	100.247	163.594	113.836	341.383	557	271.569	114.262	159.99	105.603	258
ENSG00000067560	RHOA	protein_coding	590.763	670.217	674.688	587.707	566.972	491.07	542.552	665.027	599.526	514.731	500.339	423.595
ENSG00000171858	RPS21	protein_coding	579.091	528.633	619.167	427.183	226.369	452.818	582.951	736.496	471.115	371.267	282.191	480.301
ENSG00000111669	TPI1	protein_coding	574.612	410.527	468.195	523.759	124.71	285.564	564.554	466.137	422.822	397.776	244.793	376.656
ENSG00000138413	IDH1	protein_coding	563.341	455.309	331.363	256.289	148.826	286.895	497.069	432.264	303.951	291.454	139.907	194.776
ENSG00000128272	ATF4	protein_coding	558.554	538.747	673.93	525.458	488.99	454.714	594.639	560.911	562.791	419.911	436.067	384.015
ENSG00000132780	NASP	protein_coding	557.087	197.952	322.422	250.719	145.534	199.221	522.553	165.736	317.489	314.122	170.681	171.688
ENSG00000131473	ACLY	protein_coding	555.368	203.635	185.448	198.275	178.59	206.572	407.593	137.726	211.787	226.425	185.921	191.815
ENSG00000108561	C1QBP	protein_coding	554.253	217.488	327.717	139.108	131.206	220.113	488.017	249.666	317.953	161.162	143.276	174.988
ENSG00000187109	NAP1L1	protein_coding	552.383	275.772	363.396	374.775	202.666	378.767	488.168	222.741	301.787	334.82	230.675	306.393
ENSG00000167088	SNRPD1	protein_coding	551.264	335.562	429.198	277.15	190.466	280.278	556.903	374.96	354.743	302.546	258.734	236.52
ENSG00000105372	RPS19	protein_coding	547	531.667	732.779	735.808	343.891	637.255	585.277	816.464	592.491	595.811	373.453	682.871
ENSG00000104341	LAPTM4B	protein_coding	546.34	3169.19	937.264	1278.5	1096.43	873.697	678.778	3441.1	875.973	1403.48	1173.41	735.543
ENSG00000092199	HNRNPC	protein_coding	535.888	410.428	558.204	401.318	239.071	346.911	531.479	386.445	514.333	386.208	307.054	294.879
ENSG00000079459	FDFT1	protein_coding	534.843	77.927	89.857	195.616	84.201	169.467	415.912	80.406	77.803	172.857	92.775	156.883
ENSG00000177700	POLR2L	protein_coding	534.094	527.864	664.239	458.757	463.803	522.436	594.341	741.124	590.675	574.408	604.701	516.139
ENSG00000135624	CCT7	protein_coding	533.169	376.357	465.996	304.327	285.147	311.315	524.717	407.481	446.579	325.358	318.887	291.637
ENSG00000104408	EIF3E	protein_coding	532.214	342.6	392.739	294.136	138.028	345.447	484.431	342.44	356.925	281.96	164.94	327.15
ENSG00000100129	EIF3L	protein_coding	529.51	410.156	460.326	444.957	242.493	489.792	535.405	429.932	450.446	458.468	307.06	509.863
ENSG00000044574	HSPA5	protein_coding	529.075	976.545	592.616	584.758	894.576	731.37	520.677	894.243	649.155	597.267	843.426	692.632
ENSG00000115541	HSPE1	protein_coding	524.574	208.147	402.24	194.006	107.584	265.48	556.597	274.374	297.38	192.792	201.604	222.34
ENSG00000142657	PGD	protein_coding	523.11	255.328	291.567	328.486	258.485	364.099	503.095	255.602	304.601	395.117	323.777	329.127
ENSG00000145423	SFRP2	protein_coding	521.584	0.901	0.317	0.25	1.18	24.369	549.93	2.994	0.65	1.098	4.579	44.039
ENSG00000156261	CCT8	protein_coding	520.742	345.546	415.59	292.494	231.647	311.544	504.717	352.389	397.443	294.98	289.053	252.09
ENSG00000166226	CCT2	protein_coding	514.335	406.434	522.764	386.177	404.872	414.95	496.019	391.873	489.715	399.429	394.159	315.404
ENSG00000163468	CCT3	protein_coding	508.757	319.647	442.533	254.366	271.444	322.82	490.086	337.906	449.272	284.496	288.681	278.359
ENSG00000101444	AHCY	protein_coding	508.732	226.92	432.627	316.293	186.683	274.53	464.36	215.312	401.66	332.454	195.966	244.897
ENSG00000124207	CSE1L	protein_coding	507.788	276.738	307.387	215.37	185.511	244.373	482.431	238.609	310.524	243.832	185.324	162.806
ENSG00000132646	PCNA	protein_coding	503.754	202.706	303.689	344.604	208.121	302.017	490.103	212.476	258.418	363.422	198.719	195.836
ENSG00000011304	PTBP1	protein_coding	502.962	354.859	468.638	408.857	374.732	354.602	485.009	264.385	539.768	450.33	387.84	298.624
ENSG00000153187	HNRNPU	protein_coding	499.716	331.231	453.393	366.193	381.199	407.811	473.258	272.5	527.864	488.368	424.109	359.038
ENSG00000135916	ITM2C	protein_coding	499.349	383.463	482.012	480.6	671.811	504.294	436.783	280.794	433.365	392.189	576.707	555.821
ENSG00000197756	RPL37A	protein_coding	496.869	447.517	576.743	376.275	233.493	449.072	483.463	589.772	427.226	326.615	282.189	504.686
ENSG00000113657	DPYSL3	protein_coding	494.554	109.883	145.157	438.833	1211.22	167.591	459.732	83.746	171.434	411.555	593.909	111.014
ENSG00000117592	PRDX6	protein_coding	494.445	456.092	902.77	309.409	283.068	354.963	503.765	502.496	881.339	279.637	260.846	310.765
ENSG00000138668	HNRNPD	protein_coding	490.731	318.178	392.393	358.474	225.656	284.283	462.077	295.879	378.332	405.212	253.547	242.325
ENSG00000142507	PSMB6	protein_coding	490.612	390.624	446.223	335.613	307.149	279.114	530.503	532.711	397.207	341.99	343.466	280.68
ENSG00000213741	RPS29	protein_coding	490.263	378.364	443.356	295.088	130.268	356.543	490.7	523.644	370.669	280.966	220.676	408.423
ENSG00000146731	CCT6A	protein_coding	489.207	367.242	510.864	319.584	350.159	329.686	470.909	361.469	493.248	284.843	311.035	228.886
ENSG00000124767	GLO1	protein_coding	487.039	409.294	426.918	302.189	202.103	251.002	453.13	412.803	359.518	268.045	222.002	217.532
ENSG00000113013	HSPA9	protein_coding	483.694	184.4	313.67	174.717	191.37	288.342	473.1	182.943	344.55	194.466	224.902	239.436
ENSG00000167552	TUBA1A	protein_coding	482.959	371.738	252.078	2018.41	2194.7	1362.66	425.576	541.047	232.328	1611	2160.24	1297.31
ENSG00000111057	KRT18	protein_coding	482.403	1118	1625.07	4851.75	2507.3	3316.7	415.274	1176.23	1452.41	2725.11	2990.62	1997.17
ENSG00000134824	FADS2	protein_coding	480.777	168.043	239.14	325.694	253.099	333.32	355.429	127.527	245.402	339.047	229.435	265.781
ENSG00000179051	RCC2	protein_coding	480.529	241.912	278.895	224.554	241.061	215.952	477.001	179.901	333.235	307.247	264.045	196.325
ENSG00000111752	PHC1	protein_coding	478.795	32.685	29.454	43.679	22.774	38.211	473.964	17.16	37.185	51.893	56.47	40.595
ENSG00000132475	H3F3B	protein_coding	473.397	598.617	630.605	673.869	634.754	637.92	479.272	676.318	638.804	779.085	776.369	613.383
ENSG00000215021	PHB2	protein_coding	472.457	306.862	433.601	288.472	225.158	346.412	459.02	323.008	369.743	302.987	256.182	330.944
ENSG00000172757	CFL1	protein_coding	471.877	482.797	534.699	694.632	736.035	541.923	481.666	553.08	456.355	658.002	662.295	467.179
ENSG00000125835	SNRPB	protein_coding	471.263	318.717	412.979	305.43	234.641	253.352	545.506	405.21	362.085	317.005	250.778	234.444
ENSG00000023734	STRAP	protein_coding	469.482	376.36	407.757	374.461	358.327	339.213	427.488	362.186	409.943	381.948	368.438	291.573
ENSG00000084623	EIF3I	protein_coding	468.359	392.228	465.367	328.57	282.11	346.653	458.191	481.882	430.525	302.6	302.087	312.422
ENSG00000155380	SLC16A1	protein_coding	468.223	343.319	326.63	77.939	70.606	104.182	431.36	252.67	319.465	80.449	72.411	72.506
ENSG00000241186	TDGF1	protein_coding	463.7	925.856	266.487	6.728	1.175	0.526	514.751	923.042	226.933	4.918	1.611	0.402
ENSG00000057608	GDI2	protein_coding	463.547	434.268	472.325	334.206	339.992	344.634	459.142	423.979	451.952	352.105	331.917	286.037
ENSG00000169710	FASN	protein_coding	462.629	101.844	116.258	109.979	87.595	150.63	375.096	56.354	163.189	135.091	108.926	129.193
ENSG00000126432	PRDX5	protein_coding	462.427	728.816	419.267	527.908	467.86	397.117	451.903	1081.17	352.089	479.586	469.867	499.916
ENSG00000104332	SFRP1	protein_coding	460.768	1104.43	435.442	66.947	100.552	66.518	429.105	755.424	501.044	113.006	118.344	103.071
ENSG00000170889	RPS9	protein_coding	458.757	334.205	413.644	298.193	136.168	338.765	443.11	425.171	341.093	295.146	223.244	350.829
ENSG00000103363	TCEB2	protein_coding	457.014	530.087	750.196	536.325	441.631	476.013	468.606	772.915	609.981	531.871	488.274	478.447
ENSG00000167815	PRDX2	protein_coding	454.625	528.739	624.525	852.59	579.802	700.448	470.112	660.842	548.722	990.361	733.473	752.539
ENSG00000173660	UQCRH	protein_coding	452.159	309.511	443.858	232.743	113.538	202.331	447.009	363.647	342.757	221.251	183.202	199.928
ENSG00000136810	TXN	protein_coding	451.204	463.723	422.672	226.996	179.044	235.828	442.073	706.791	336.882	181.118	205.527	232.403
ENSG00000254339	RP11-267L5.1	lincRNA	450.11	0.687	0.057	0	0	0.038	713.734	3.966	0.223	0.892	1.938	0.314
ENSG00000084234	APLP2	protein_coding	449.987	1721.48	1109.25	712.468	1219.97	775.648	411.87	1417.22	1213.61	589.477	899.052	673.927
ENSG00000156482	RPL30	protein_coding	449.74	381.813	481.478	338.975	185.668	383.326	447.694	467.628	383.293	300.769	224.034	389.13
ENSG00000142864	SERBP1	protein_coding	449.179	204.924	259.425	149.695	106.15	169.802	403.742	168.638	238.907	160.389	147.053	144.461
ENSG00000165502	RPL36AL	protein_coding	447.102	442.725	394.812	353.357	334.794	360.955	441.657	556.539	328.688	312.643	325.736	357.571
ENSG00000170144	HNRNPA3	protein_coding	445.519	340.68	362.579	357.92	213.679	218.378	413.411	283.673	341.356	384.626	316.335	240.776
ENSG00000116251	RPL22	protein_coding	444.161	351.457	460.133	314.73	117.456	343.695	423.888	383.986	361.349	267.077	199.693	335.3
ENSG00000169504	CLIC4	protein_coding	442.892	246.189	217.897	231.888	237.46	201.76	438.71	176.778	210.423	213.66	223.741	134.981
ENSG00000170606	HSPA4	protein_coding	439.545	227.653	294.894	194.866	185.228	176.723	438.418	211.623	336.536	196.732	180.916	141.748
ENSG00000068697	LAPTM4A	protein_coding	438.658	1387.86	754.393	869.915	1162.72	628.1	437.321	1492.06	710.807	720.065	786.724	541.834
ENSG00000112118	MCM3	protein_coding	435.741	126.73	196.124	197.583	135.924	180.275	425.376	110.729	193.344	242.494	150.281	144.597
ENSG00000104824	HNRNPL	protein_coding	435.683	277.898	256.696	263.136	139.083	239.776	462.132	237.831	284.469	295.284	255.395	214.537
ENSG00000164924	YWHAZ	protein_coding	435.204	659.934	560.462	632.266	715.817	473.711	396.878	529.251	455.499	517.774	671.082	362.35
ENSG00000150753	CCT5	protein_coding	434.98	233.51	271.532	165.511	195.216	224.939	436.195	235.892	269.026	196.625	216.755	167.956
ENSG00000149136	SSRP1	protein_coding	433.618	212.03	292.622	270.437	189.906	250.127	405.842	202.223	302.405	313.005	229.73	225.881
ENSG00000177156	TALDO1	protein_coding	433.464	228.806	252.491	180.634	156.718	183.46	438.11	268.129	204.798	189.709	165.412	173.324
ENSG00000100632	ERH	protein_coding	432.374	367.109	537.248	444.606	304.517	372.604	457.988	419.186	416.389	458.559	348.376	323.092
ENSG00000179010	MRFAP1	protein_coding	428.021	310.68	375.547	399.526	394.577	377.52	413.429	366.335	364.848	408.116	439.079	391.678
ENSG00000118705	RPN2	protein_coding	427.785	433.762	516.682	489.084	768.501	629.498	415.683	401.395	478.564	442.208	656.895	517.097
ENSG00000182944	EWSR1	protein_coding	426.333	295.217	375.946	374.36	323.393	375.244	447.68	262.986	334.009	420.093	410.844	316.519
ENSG00000134294	SLC38A2	protein_coding	426.09	180.523	211.802	201.594	365.467	240.631	391.218	123.58	249.596	195.047	322.9	173.527
ENSG00000186298	PPP1CC	protein_coding	424.167	155.759	202.576	142.728	95.848	128.966	393.682	140.661	206.129	151.995	116.032	113.336
ENSG00000089597	GANAB	protein_coding	424.039	475.512	485.159	571.546	726.097	518.656	392.595	305.663	505.176	494.824	560.009	445.146
ENSG00000127184	COX7C	protein_coding	422.951	352.813	481.238	315.549	207.052	286.988	438.697	477.404	369.215	325.848	351.701	307.352
ENSG00000198258	UBL5	protein_coding	421.183	549.96	684.079	582.775	495.4	435.65	396.249	742.483	560.909	577.355	530.112	461.187
ENSG00000127022	CANX	protein_coding	420.353	425.29	402.636	312.532	565.044	446.636	385.99	284.236	409.896	307.283	509.394	430.756
ENSG00000167863	ATP5H	protein_coding	414.885	296.475	314.53	228.809	156.535	225.601	383.361	369.191	256.046	222.833	203.615	219.186
ENSG00000106263	EIF3B	protein_coding	411.151	166.654	236.558	141.332	151.494	170.742	406.391	171.844	274.955	165.763	160.48	161.36
ENSG00000174574	AKIRIN1	protein_coding	408.119	256.52	240.007	202.786	216.09	201.646	381.865	227.23	253.345	210.408	218.889	175.967
ENSG00000118418	HMGN3	protein_coding	404.651	222.207	500.106	390.263	306.956	414.777	380.378	280.775	362.415	347.288	312.538	362.724
ENSG00000108654	DDX5	protein_coding	402.345	461.61	440.301	629.979	700.597	565.823	385.669	412.595	476.996	641.94	728.605	503.259
ENSG00000213585	VDAC1	protein_coding	401.965	280.431	385.388	186.539	172.755	235.214	350.573	254.533	327.464	170.177	199.811	202.862
ENSG00000139146	FAM60A	protein_coding	397.802	262.255	270.341	234.176	181.291	164.732	363.582	203.131	268.01	226.694	182.005	137.076
ENSG00000107581	EIF3A	protein_coding	397.767	220.366	222.907	173.495	207.605	180.782	370.527	130.281	257.603	193.296	200.03	177.078
ENSG00000185624	P4HB	protein_coding	397.162	551.332	538.052	649.101	979.486	670.847	377.285	518.607	530.272	568.998	766.616	678.421
ENSG00000136238	RAC1	protein_coding	393.549	333.981	363.407	393.041	340.72	317.348	375.63	322.881	332.08	356.175	398.672	287.214
ENSG00000004487	KDM1A	protein_coding	393.432	218.01	323.236	349.903	260.801	311.717	365.018	180.629	333.994	388.352	272.322	278.568
ENSG00000135316	SYNCRIP	protein_coding	393.236	179.936	170.626	194.073	218.674	228.098	364.405	109.867	235.701	249.355	265.457	184.436
ENSG00000196683	TOMM7	protein_coding	391.522	326.986	392.657	146.197	95.003	151.395	267.955	293.915	296.159	136.007	114.084	167.465
ENSG00000139644	TMBIM6	protein_coding	390.198	403.136	490.768	468.666	504.597	345.979	368.769	339.774	481.277	409.742	404.661	331.032
ENSG00000160014	CALM3	protein_coding	387.672	640.216	923.65	662.428	464.075	415.735	394.218	556.725	910.711	587.103	464.301	437.153
ENSG00000151465	CDC123	protein_coding	387.148	204.82	281.014	189.108	200.027	205.067	388.927	244.312	272.529	208.524	198.996	178.829
ENSG00000108106	UBE2S	protein_coding	386.455	317.173	214.19	184.41	107.721	136.959	393.306	378.669	155.177	226.075	182.997	111.935
ENSG00000169813	HNRNPF	protein_coding	386.292	355.116	425.222	328.554	262.691	263.674	374.314	296.213	416.632	353.721	246.664	205.662
ENSG00000145912	NHP2	protein_coding	385.7	246.984	371.294	178.744	88.603	196.808	360.156	283.988	390.823	208.09	159.776	183.283
ENSG00000189403	HMGB1	protein_coding	384.088	271.67	328.009	247.45	148.982	237.618	388.105	246.344	267.832	275.011	233.798	187.099
ENSG00000111786	SRSF9	protein_coding	384.03	423.835	515.104	464.737	374.842	444.863	359.958	486.767	459.791	522.325	415.142	398.186
ENSG00000159335	PTMS	protein_coding	383.877	589.044	701.261	551.381	420.358	344.148	315.341	666.873	562.784	533.347	528.496	383.396
ENSG00000120437	ACAT2	protein_coding	383.371	76.543	73.009	108.531	28.74	144.013	266.415	81.149	67.302	116.13	45.352	96.529
ENSG00000165280	VCP	protein_coding	382.107	710.695	376.172	343.82	394.556	349.821	395.637	674.484	385.846	363.255	432.72	310.584
ENSG00000117394	SLC2A1	protein_coding	379.675	76.068	39.017	93.706	62.098	122.416	333.845	64.331	41.248	96.221	142.326	242.879
ENSG00000205581	HMGN1	protein_coding	379.371	457.818	458.872	481.481	314.123	370.957	347.229	499.652	401.985	509.637	368.139	327.765
ENSG00000177733	HNRNPA0	protein_coding	378.406	317.195	361.326	469.791	354.978	346.263	375.221	275.536	375.769	584.065	407.861	347.826
ENSG00000185787	MORF4L1	protein_coding	377.773	371.664	396.476	360.077	210.347	311.216	388.759	374.802	352.565	367.028	363.52	289.389
ENSG00000106682	EIF4H	protein_coding	374.486	350.336	353.208	344.983	222.157	292.342	517.52	488.129	505.169	466.149	413.147	390.925
ENSG00000113161	HMGCR	protein_coding	372.471	76.565	66.315	127.467	89.164	196.714	268.03	56.793	75.704	123.948	105.941	169.498
ENSG00000121774	KHDRBS1	protein_coding	370.317	310.161	311.978	278.781	251.645	280.955	363.712	265.655	331.695	343.968	258.771	228.978
ENSG00000143870	PDIA6	protein_coding	370.26	446.316	307.539	324.467	378.706	340.399	357.138	393.165	311.951	307.498	355.44	333.745
ENSG00000126267	COX6B1	protein_coding	367.278	396.979	445.349	375.271	328.934	330.108	368.239	511.597	346.62	320.33	332.906	334.833
ENSG00000170027	YWHAG	protein_coding	366.795	285.18	223.999	284.235	388.899	271.726	358.643	226.094	246.528	280.296	377.691	276.116
ENSG00000095002	MSH2	protein_coding	366.79	183.167	141.056	96.935	63.875	76.946	338.54	131.364	136.934	98.616	62.889	53.022
ENSG00000167553	TUBA1C	protein_coding	365.99	689.17	555.96	274.965	240.773	213.401	435.887	796.237	517.509	257.824	246.37	163.045
ENSG00000035403	VCL	protein_coding	365.548	278.077	92.366	308.288	442.562	233.438	387.145	233.299	116.166	257.988	375.386	181.43
ENSG00000165732	DDX21	protein_coding	365.324	127.525	124.696	65.443	99.579	117.435	327.006	84.497	151.39	69.454	100.124	83.609
ENSG00000064666	CNN2	protein_coding	361.827	463.367	223.995	381.624	426.147	256.513	378.525	463.639	226.945	366.635	357.685	198.013
ENSG00000100823	APEX1	protein_coding	361.432	213.872	279.861	243.39	217.718	310.055	342.596	191.657	295.416	283.311	219.396	273.115
ENSG00000133835	HSD17B4	protein_coding	360.108	220.63	226.747	171.355	114.924	117.591	321.951	220.017	216.678	172.857	110.214	105.637
ENSG00000244038	DDOST	protein_coding	359.116	359.814	397.721	413.494	577.58	492.089	342.948	334.855	396.417	355.536	479.43	482.931
ENSG00000075618	FSCN1	protein_coding	358.853	762.294	818.542	454.802	480.161	277.723	306.881	689.917	903.36	516.295	371.666	214.117
ENSG00000104549	SQLE	protein_coding	358.544	77.197	66.993	147.083	75.472	159.904	258.152	70.4	67.374	123.482	83.846	137.275
ENSG00000092841	MYL6	protein_coding	357.927	979.247	550.165	1011.22	1139.21	734.742	377.49	1349.56	432.589	815.912	1041.66	638.61
ENSG00000100028	SNRPD3	protein_coding	356.973	265.164	324.342	246.81	196.805	229.414	359.828	290.025	309.767	257.646	211.465	190.772
ENSG00000168268	NT5DC2	protein_coding	355.151	224.008	368.385	338.346	254.665	247.811	373.931	212.302	343.169	375.531	248.468	203.556
ENSG00000166441	RPL27A	protein_coding	354.681	338.819	340.706	207.72	87.631	242.892	343.253	436.635	272.925	193.762	154.367	254.47
ENSG00000166165	CKB	protein_coding	354.098	355.265	1116.1	632.899	685.175	780.813	321.817	296.805	817.645	453.571	529.896	531.955
ENSG00000115128	SF3B14	protein_coding	353.742	388.216	385.964	302.144	267.59	266.02	348.18	528.496	367.756	268.238	249.402	250.717
ENSG00000112081	SRSF3	protein_coding	353.634	230.363	329.809	173.504	181.71	226.606	354.079	234.783	289.303	224.319	198.946	156.059
ENSG00000155660	PDIA4	protein_coding	351.52	594.604	373.788	418.118	530.357	435.585	350.994	558.3	412.075	403.94	467.38	423.022
ENSG00000173726	TOMM20	protein_coding	351.046	702.371	448.172	211.111	159.151	204.576	320.498	630.722	468.782	184.277	178.536	217.112
ENSG00000143799	PARP1	protein_coding	350.659	109.304	128.241	152.51	113.708	138.766	371.569	84.906	141.176	179.993	131.81	129.528
ENSG00000105438	KDELR1	protein_coding	350.373	433.569	545.95	439.613	542.601	393.17	329.283	413.194	566.315	425.13	513.696	444.336
ENSG00000100567	PSMA3	protein_coding	350.305	276.273	308.544	262.301	241.22	237.861	363.027	341.535	286.319	280.698	263.926	215.335
ENSG00000115241	PPM1G	protein_coding	349.789	189.253	202.435	212.383	202.182	191.877	324.405	184.194	212.186	256.837	209.949	181.436
ENSG00000099783	HNRNPM	protein_coding	349.532	133.177	314.611	182.116	219.797	230.905	331.479	127.891	351.087	279.909	248.17	186.789
ENSG00000166426	CRABP1	protein_coding	347.609	43.459	24.747	26.568	5.738	103.315	293.396	48.06	21.096	20.932	17.132	52.544
ENSG00000087191	PSMC5	protein_coding	346.648	259.744	344.802	286.499	286.044	292.921	301.668	299.143	307.905	289.38	305.748	268.569
ENSG00000166508	MCM7	protein_coding	346.35	149.479	267.259	194.081	164.886	278.988	335.235	135.955	258.358	270.057	196.409	219.838
ENSG00000015479	MATR3	protein_coding	346	223.767	251.505	212.038	211.484	238.316	326.773	172.305	245.993	251.945	232.403	184.379
ENSG00000160200	CBS	protein_coding	342.699	295.849	264.048	133.89	81.289	114.381	364.294	232.403	262.012	142.366	84.606	98.913
ENSG00000167085	PHB	protein_coding	342.158	195.414	227.746	163.548	151.149	187.131	343.994	227.572	223.791	177.671	175.775	167.01
ENSG00000078369	GNB1	protein_coding	342.113	407.973	335.566	407.535	481.497	323.236	327.164	379.796	352.981	425.808	495.437	345.242
ENSG00000052802	MSMO1	protein_coding	339.995	170.819	118.197	253.005	73.155	139.871	240.312	171.672	103.282	142.992	69.437	126.288
ENSG00000114686	MRPL3	protein_coding	339.684	196.51	248.256	137.747	119.951	179.724	319.502	187.326	237.077	147.643	147.546	142.206
ENSG00000116030	SUMO1	protein_coding	337.393	296.555	327.244	276.513	198.406	225.945	337.441	336.794	282.909	269.424	239.876	195.008
ENSG00000142089	IFITM3	protein_coding	336.108	754.169	313.14	295.925	330.628	258.759	254.288	916.496	197.83	140.79	247.864	168.939
ENSG00000180304	OAZ2	protein_coding	335.971	119.304	134.296	172.292	129.007	127.94	350.867	112.874	122.905	157.741	144.101	155.439
ENSG00000131747	TOP2A	protein_coding	335.047	265.062	158.686	224.097	123.73	164.622	326.116	134.452	164.753	285.164	130.309	110.729
ENSG00000126457	PRMT1	protein_coding	333.305	207.206	271.664	210.5	182.812	225.139	348.326	253.189	252.543	244.333	215.323	204.266
ENSG00000004478	FKBP4	protein_coding	332.672	146.196	218.054	50.492	68.794	124.014	308.377	146.653	206.161	69.442	114.3	129.846
ENSG00000149806	FAU	protein_coding	332.42	344.624	377.84	232.61	158.584	277.27	315.341	475.965	289.282	216.004	215.493	290.503
ENSG00000221983	UBA52	protein_coding	332.178	366.203	436.855	316.763	165.169	291.385	343.731	472.379	343.569	264	224.716	283.391
ENSG00000100442	FKBP3	protein_coding	331.264	334.783	388.474	356.568	273.694	266.332	345.208	343.603	329.53	324.459	270.829	226.808
ENSG00000175928	LRRN1	protein_coding	330.83	304.13	131.608	127.955	322.726	206.872	367.364	217.902	145.572	215.699	247.752	187.013
ENSG00000163041	H3F3A	protein_coding	330.353	229.164	281.527	367.695	160.759	305.14	324.045	249.982	266.993	435.292	388.831	321.151
ENSG00000134057	CCNB1	protein_coding	329.492	266.516	200.669	201.729	127.38	191.826	340.418	260.411	155.872	215.336	129.018	119.372
ENSG00000114867	EIF4G1	protein_coding	328.525	184.96	210.473	186.188	279.32	239.758	297.924	120.059	291.387	238.062	289.615	217.925
ENSG00000167460	TPM4	protein_coding	327.8	566.874	304.438	693.341	821.236	516.098	338.823	553.047	298.942	576.559	814.59	393.328
ENSG00000105220	GPI	protein_coding	326.715	129.431	105.392	180.644	80.047	113.163	311.282	126.972	113.134	173.792	116.221	167.527
ENSG00000124795	DEK	protein_coding	325.538	185.598	182.094	183.399	120.585	176.687	309.286	137.482	154.829	193.148	137.119	118.964
ENSG00000178952	TUFM	protein_coding	325.08	167.073	232.636	195.824	201.702	254.297	317.911	183.573	245.707	221.987	213.152	230.479
ENSG00000065150	IPO5	protein_coding	324.676	171.826	175.895	118.338	94.086	140.274	300.841	129.919	182.481	128.343	98.55	117.579
ENSG00000185885	IFITM1	protein_coding	322.771	969.019	147.426	40.365	21.182	10.637	390.106	1229	102.016	29.129	27.7	26.215
ENSG00000104738	MCM4	protein_coding	321.271	88.927	139.59	127.226	79.798	126.851	287.01	60.299	134.983	144.009	82.465	78.297
ENSG00000143321	HDGF	protein_coding	320.069	571.998	413.599	314.575	239.843	256.587	274.323	556.583	390.055	332.398	260.393	229.571
ENSG00000108424	KPNB1	protein_coding	318.285	197.561	206.168	185.363	187.028	189.007	310.615	141.635	245.925	214.651	201.553	164.682
ENSG00000120438	TCP1	protein_coding	317.776	200.237	246.637	198.598	216.642	268.314	317.414	178.712	248.725	216.819	236.141	202
ENSG00000092621	PHGDH	protein_coding	317.331	90.092	123.565	221.221	79.445	204.906	316.895	101.811	109.879	211.288	84.883	158.632
ENSG00000175334	BANF1	protein_coding	317.252	375.886	379.732	247.071	167.8	199.263	302.866	449.683	331.176	271.004	199.843	178.727
ENSG00000125743	SNRPD2	protein_coding	316.518	293.732	366.319	242.126	157.42	204.733	320.692	400.963	288.987	204.21	164.868	183.513
ENSG00000182117	NOP10	protein_coding	315.329	256.233	338.84	238.339	225.385	230.299	448.354	525.966	420.017	311.382	302.296	297.334
ENSG00000138768	USO1	protein_coding	314.116	165.796	131.487	119.199	116.886	101.458	308.88	108.673	128.102	90.196	106.32	96.938
ENSG00000125977	EIF2S2	protein_coding	313.652	257.457	296.175	173.947	109.995	161.46	332.092	270.635	252.368	142.658	160.425	138.023
ENSG00000103257	SLC7A5	protein_coding	313.208	686.077	441.085	160.852	268.844	155.463	292.42	586.246	520.718	160.305	257.804	149.901
ENSG00000133706	LARS	protein_coding	312.927	147.2	170.715	99.398	83.448	113.104	262.63	120.175	184.448	109.32	89.739	95.63
ENSG00000198931	APRT	protein_coding	312.22	221.181	251.518	138.775	122.109	153.499	269.901	314.205	225.284	137.726	119.735	145.281
ENSG00000128245	YWHAH	protein_coding	312.053	260.449	171	200.456	234.897	189.619	311.418	293.815	164.097	206.454	235.132	159.461
ENSG00000071626	DAZAP1	protein_coding	311.665	110.734	170.836	116.905	97.588	101.569	280.411	106.71	175.89	139.421	109.508	96.649
ENSG00000130255	RPL36	protein_coding	310.148	269.831	289.868	190.468	121.268	215.61	266.718	377.2	273.7	220.158	156.326	251.318
ENSG00000138363	ATIC	protein_coding	309.483	141.671	184.564	123.875	97.628	146.416	300.471	143.444	200.505	140.063	112.206	120.307
ENSG00000165637	VDAC2	protein_coding	307.981	425.331	323.957	220.288	163.311	202.841	274.399	436.788	269.282	187.771	238.41	164.305
ENSG00000119888	EPCAM	protein_coding	307.569	910.755	903.786	795.002	1186.89	809.981	274.94	832.583	756.875	610.178	909.377	621.075
ENSG00000090861	AARS	protein_coding	305.699	213.348	212.128	163.971	87.988	111.624	311.186	185.628	203.087	131.508	111.775	140.522
ENSG00000123505	AMD1	protein_coding	305.559	114.421	161.953	82.178	105.534	127.266	288.214	86.446	150.308	103.478	118.652	93.149
ENSG00000136450	SRSF1	protein_coding	305.416	193.929	223.748	214.537	227.824	270.044	310.882	110.445	274.599	328.08	286.293	234.96
ENSG00000205339	IPO7	protein_coding	305.073	177.149	112.039	110.53	107.773	116.037	274.571	107.551	112.938	111.299	123.321	98.988
ENSG00000106105	GARS	protein_coding	304.317	121.414	185.932	186.754	197.123	200.52	307.952	118.422	194.313	165.059	191.312	174.325
ENSG00000213465	ARL2	protein_coding	304.147	274.621	384.443	234.119	119.199	209.519	281.632	371.322	267.279	203.534	150.048	249.855
ENSG00000169021	UQCRFS1	protein_coding	303.432	207.375	234.266	265.566	178.616	235.597	339.247	274.336	226.507	272.609	203.217	245.213
ENSG00000150093	ITGB1	protein_coding	301.793	206.842	179.87	420.51	1146.97	571.182	293.926	120.815	202.377	426.485	962.162	469.988
ENSG00000065427	KARS	protein_coding	301.273	242.977	219.702	162.46	160.098	199.791	305.238	267.762	222.787	180.781	165.122	170.793
ENSG00000077312	SNRPA	protein_coding	300.41	277.404	321.263	236.419	121.077	176.525	298.778	319.362	251.599	222.911	129.552	152.421
ENSG00000170515	PA2G4	protein_coding	300.224	172.427	238.329	149.613	100.698	161.497	291.998	165.75	192.817	145.839	145.075	129.958
ENSG00000161203	AP2M1	protein_coding	299.449	298.326	341.194	234.041	236.126	189.674	278.913	290.204	342.809	231.636	241.218	184.035
ENSG00000123349	PFDN5	protein_coding	298.165	439.801	523.139	490.042	310.665	435.303	263.88	563.606	409.544	419.832	336.326	438.079
ENSG00000069849	ATP1B3	protein_coding	297.868	222.16	232.643	166.39	171.757	171.618	274.532	245.227	207.372	138.731	163.103	136.7
ENSG00000092201	SUPT16H	protein_coding	296.731	175.596	196.658	168.039	140.503	164.334	278.669	119.615	232.341	189.953	154.065	134.147
ENSG00000125166	GOT2	protein_coding	296.402	137.402	180.796	150.173	148.748	165.239	292.677	136.408	190.298	153.88	161.365	149.459
ENSG00000269028	MTRNR2L12	protein_coding	295.84	166.09	161.628	225.643	97.352	233.082	436.413	247.029	191.797	270.926	266.846	340.005
ENSG00000140612	SEC11A	protein_coding	295.772	248.566	305.197	268.464	248.197	281.256	278.427	265.998	253	234.694	233.892	261.274
ENSG00000088247	KHSRP	protein_coding	295.157	202.252	223.55	221.807	180.678	184.449	275.706	124.1	270.057	256.024	191.759	164.371
ENSG00000168385	SEPT2	protein_coding	294.154	193.471	235.563	327.279	381.581	340.799	301.106	161.921	236.552	322.915	362.155	311.959
ENSG00000138069	RAB1A	protein_coding	293.654	402.457	427.404	545.002	488.712	392.742	304.042	323.084	433.214	467.351	489.825	392.036
ENSG00000154096	THY1	protein_coding	293.544	12.206	8.502	1.231	1.432	1.765	313.139	11.822	10.481	2.54	2.738	2.756
ENSG00000111144	LTA4H	protein_coding	293.463	217.525	252.313	161.412	88.4	139.394	287.643	198.88	251.81	157.588	100.695	145.333
ENSG00000041357	PSMA4	protein_coding	293.038	192.253	259.371	240.092	200.282	217.277	311.639	246.546	228.818	234.798	205.131	176.581
ENSG00000181449	SOX2	protein_coding	292.083	0.141	0.342	12.84	1.696	14.849	299.574	2.376	0.385	31.752	4.627	13.479
ENSG00000198830	HMGN2	protein_coding	291.406	375.079	534.186	359.31	135.673	309.819	298.732	397.71	505.743	485.137	284.923	249.569
ENSG00000100380	ST13	protein_coding	291.129	292.908	316.425	285.15	198.258	289.083	276.367	260.649	298.208	273.595	285.146	259.331
ENSG00000170421	KRT8	protein_coding	290.007	1787.36	2862.46	5625.94	3425.9	3839.05	262.225	1699.96	2580.94	3180.89	3169.99	2374
ENSG00000253729	PRKDC	protein_coding	288.804	121.934	115.953	127.792	135.024	147.071	260.793	51.882	179.038	180.879	148.272	109.724
ENSG00000147684	NDUFB9	protein_coding	288.716	246.381	276.981	202.604	217.921	237.815	295.756	346.495	255.544	215.963	226.619	222.41
ENSG00000164985	PSIP1	protein_coding	288.365	146.236	108.97	70.157	39.663	64.406	252.133	87.81	108.89	81.364	57.064	55.632
ENSG00000101367	MAPRE1	protein_coding	287.768	366.556	273.464	236.237	241.423	210.177	424.492	546.907	424.181	380.155	380.56	274.805
ENSG00000116288	PARK7	protein_coding	287.32	263.157	320.941	223.717	198.18	225.709	286.505	303.212	282.938	220.13	216.933	219.234
ENSG00000133026	MYH10	protein_coding	287.187	224.466	175.759	336.42	379.606	356.967	263.934	122.487	221.372	337.998	348.153	267.65
ENSG00000166197	NOLC1	protein_coding	286.379	107.689	146.922	98.232	95.542	127.112	265.261	84.178	169.232	108.47	106.098	104.422
ENSG00000106028	SSBP1	protein_coding	284.105	187.625	234.233	155.855	148.2	169.565	273.748	227.341	199.959	157.233	155.262	134.213
ENSG00000126261	UBA2	protein_coding	283.472	251.385	237.918	170.537	127.511	155.017	261.205	184.73	223.995	176.733	149.532	125.396
ENSG00000014641	MDH1	protein_coding	282.395	190.943	222.961	217.913	158.782	181.299	308.682	213.123	219.997	194.525	172.162	161.965
ENSG00000143384	MCL1	protein_coding	281.885	203.272	174.791	236.191	347.209	240.685	266.894	151.638	198.479	237.124	329.723	210.841
ENSG00000140319	SRP14	protein_coding	281.094	380.427	480.414	587.146	521.86	445.171	295.486	408.019	381.567	535.341	493.285	384.286
ENSG00000100353	EIF3D	protein_coding	281.004	184.556	228.18	162.223	119.742	177.337	278.809	215.902	231.556	141.385	131.473	163.639
ENSG00000088930	XRN2	protein_coding	280.334	155.619	185.551	180.045	184.764	198.778	267.571	114.023	208.642	206.799	182.969	153.772
ENSG00000155096	AZIN1	protein_coding	279.567	168.974	156.044	145.823	214.681	171.25	265.117	113.54	159.268	149.08	212.269	137.858
ENSG00000108468	CBX1	protein_coding	278.758	319.267	376.163	428.416	273.433	245.115	275.299	258.177	353.301	444.624	278.049	199.958
ENSG00000164111	ANXA5	protein_coding	278.7	332.141	426.272	487.067	734.322	461.205	376.521	408.987	572.301	409.888	719.842	434.815
ENSG00000167468	GPX4	protein_coding	277.739	398.895	459.01	413.329	339.342	268.039	261.865	448.264	338.388	328.379	289.744	222.062
ENSG00000139343	SNRPF	protein_coding	276.619	187.267	236.558	167.207	92.772	154.417	272.997	237.482	206.288	192.329	140.149	130.998
ENSG00000254999	BRK1	protein_coding	276.452	235.204	349.381	357.48	330.624	338.574	321.73	311.134	329.351	364.408	360.327	355.113
ENSG00000154723	ATP5J	protein_coding	276.348	280.272	374.375	343.862	299.284	305.727	295.627	399.94	309.564	335.832	320.213	308.84
ENSG00000166913	YWHAB	protein_coding	276.316	189.198	231.797	216.999	260.565	191.526	267.813	172.259	255.129	211.931	226.68	146.979
ENSG00000213719	CLIC1	protein_coding	276.268	554.851	423.723	621.294	562.235	395.34	286.271	604.254	340.821	477.124	518.215	408.213
ENSG00000228474	OST4	protein_coding	276.184	454.922	416.492	458.159	393.179	383.512	280.296	578.116	328.016	390.362	413.569	402.868
ENSG00000165821	SALL2	protein_coding	275.963	83.527	57.331	104.334	77.272	82.787	268.493	50.766	71.723	135.996	84.923	68.392
ENSG00000152795	HNRNPDL	protein_coding	275.665	218.927	320.062	299.655	236.089	312.166	273.301	199.623	319.434	349.211	272.795	272.147
ENSG00000269242	CTD-2192J16.22	protein_coding	275.165	231.613	198.192	201.503	671.857	322.019	250.469	291.51	210.954	195.706	0.911	286.397
ENSG00000163399	ATP1A1	protein_coding	274.968	473.102	753.338	282.413	547.527	804.89	279.765	377.569	932.202	235.552	408.012	678.945
ENSG00000167635	ZNF146	protein_coding	274.949	203.091	238.082	183.63	157.23	175.233	259.093	150.229	255.756	161.525	145.117	136.461
ENSG00000150991	UBC	protein_coding	274.072	340.585	372.856	511.43	548.97	461.833	257.196	370.331	394.852	524.613	523.184	445.241
ENSG00000163191	S100A11	protein_coding	273.879	321.809	1208.54	719.014	1298.69	732.038	274.365	356.016	1214.7	407.872	993.678	787.497
ENSG00000179059	ZFP42	protein_coding	273.538	19.381	69.161	9.537	7.49	8.359	287.998	17.49	54.402	2.977	5.765	5.573
ENSG00000143570	SLC39A1	protein_coding	273.224	214.706	274.865	173.226	211.329	166.345	250.029	182.767	265.388	143.967	180.623	149.761
ENSG00000135829	DHX9	protein_coding	273.22	140.676	206.231	170.065	235.483	247.999	270.993	99.987	248.935	246.329	242.09	189.803
ENSG00000100201	DDX17	protein_coding	272.87	319.722	229.02	364.976	353.556	314.27	257.498	112.701	392.522	502.434	466.005	349.958
ENSG00000082898	XPO1	protein_coding	272.013	183.505	178.603	166.119	131.588	131.949	253.164	129.956	215.848	176.306	135.252	117.91
ENSG00000105701	FKBP8	protein_coding	271.714	294.58	304.8	286.817	211.973	203.775	265.099	332.31	295.908	281.785	232.662	241.846
ENSG00000070087	PFN2	protein_coding	271.588	298.106	184.891	286.977	219.207	305.201	254.974	252.237	155.954	288.85	264.047	297.997
ENSG00000197894	ADH5	protein_coding	271.301	243.53	240.335	210.65	152.716	211.929	259.294	253.812	221.573	207.126	164.605	156.405
ENSG00000166986	MARS	protein_coding	271.14	189.968	208.077	168.079	166.056	169.613	275.368	166.039	204.177	153.704	185.101	160.614
ENSG00000109929	SC5D	protein_coding	271.102	76.15	179.391	84.993	101.905	91.938	167.794	54.267	168.01	86.407	79.817	71.328
ENSG00000169020	ATP5I	protein_coding	270.92	288.431	361.771	235.044	165.582	193.152	277.986	404.126	269.759	198.41	192.664	226.453
ENSG00000155368	DBI	protein_coding	269.572	209.151	182.614	199.013	176.399	322.223	252.55	254.643	143.285	170.932	279.385	302.634
ENSG00000162551	ALPL	protein_coding	269.502	62.868	166.339	23.024	5.376	7.731	240.411	51.377	166.068	19.465	8.103	9.658
ENSG00000138757	G3BP2	protein_coding	268.995	142.186	150.499	179.597	194.179	174.297	249.904	101.87	177.309	185.371	179.193	137.066
ENSG00000124562	SNRPC	protein_coding	268.481	206.215	296.767	198.474	143.567	196.213	294.859	254.186	253.111	208.979	174.723	176.407
ENSG00000129351	ILF3	protein_coding	268.099	197.523	234.394	276.26	226.144	236.027	266.225	138.021	274.948	343.65	269.049	232.811
ENSG00000167978	SRRM2	protein_coding	267.953	245.046	142.819	260.899	279.892	236.192	248.363	95.612	279.763	354.14	315.035	247.058
ENSG00000175183	CSRP2	protein_coding	266.513	66.021	153.155	306.495	323.147	231.596	261.779	82.227	122.872	238.599	241.184	135.986
ENSG00000164104	HMGB2	protein_coding	266.462	424.908	433.66	337.684	127.115	240.194	265.861	380.706	297.83	328.56	157.856	175.567
ENSG00000105373	GLTSCR2	protein_coding	266.209	218.351	286.342	219.235	84.725	212.179	252.704	244.481	249.294	217.447	121.538	263.343
ENSG00000044115	CTNNA1	protein_coding	266.187	233.038	232.96	358.612	395.113	275.302	273.921	184.056	232.674	318.634	346.168	236.351
ENSG00000088325	TPX2	protein_coding	266.15	273.972	201.422	244.043	131.813	158.429	280.457	216.302	191.51	285.231	136.354	113.321
ENSG00000117632	STMN1	protein_coding	266.039	270.331	316.15	487.987	356.594	343.811	269.605	284.638	263.732	560.467	334.8	280.659
ENSG00000156970	BUB1B	protein_coding	265.552	90.56	59.852	75.739	54.237	60.553	237.575	52.179	60.217	89.906	56.489	41.709
ENSG00000142230	SAE1	protein_coding	265.519	302.57	234.934	212.869	204.309	230.347	272.7	291.67	226.808	210.938	190.12	158.221
ENSG00000092820	EZR	protein_coding	264.902	182.216	264.792	498.855	400.657	330.654	267.275	164.513	273.366	350.422	366.208	299.617
ENSG00000205352	PRR13	protein_coding	264.364	241.555	547.519	240.994	164.405	151.866	257.411	347.227	521.059	201.696	190.636	155.1
ENSG00000108828	VAT1	protein_coding	264.348	334.841	258.892	395.309	357.305	207.746	228.614	313.903	254.597	311.033	307.379	211.991
ENSG00000107833	NPM3	protein_coding	264.253	242.555	105.847	52.092	52.892	97.296	238.837	309.1	98.421	61.155	57.927	72.101
ENSG00000100345	MYH9	protein_coding	263.914	244.194	154.528	682.772	1248.01	544.102	242.108	142.737	184.71	491.066	943.46	389.734
ENSG00000160201	U2AF1	protein_coding	263.12	216.912	258.028	183.848	166.41	158.153	251.972	229.925	214.877	189.238	167.161	129.927
ENSG00000074071	MRPS34	protein_coding	263.07	166.856	191.827	115.34	87.479	116.352	228.486	225.517	169.415	131.317	112.45	133.562
ENSG00000134440	NARS	protein_coding	262.855	212.126	251.551	169.977	192.167	174.615	260.06	173.491	247.786	145.599	177.308	142.296
ENSG00000071082	RPL31	protein_coding	262.806	271.614	309.741	232.779	76.34	228.89	253.675	362.994	231.764	177.639	134.211	250.376
ENSG00000180817	PPA1	protein_coding	262.621	209.659	167.421	250.369	180.361	238.249	261.889	193.275	113.757	189.124	201.94	173.807
ENSG00000108344	PSMD3	protein_coding	262.49	191.251	216.507	201.893	186.081	181.66	268.012	204.491	222.845	229.606	240.228	184.657
ENSG00000206557	TRIM71	protein_coding	262.385	104.418	158.793	67.329	38.371	53.742	286.109	60.476	209.402	77.911	38.43	40.235
ENSG00000012660	ELOVL5	protein_coding	262.211	128.985	79.939	118.782	74.017	105.287	222.582	113.453	85.628	113.298	80.7	104.07
ENSG00000204469	PRRC2A	protein_coding	261.486	221.134	158.688	185.775	186.71	164.941	251.913	122.024	223.422	232.068	219.779	168.533
ENSG00000167005	NUDT21	protein_coding	260.99	147.508	177.264	144.3	103.172	133.482	244.002	100.544	191.705	164.467	120.911	105.875
ENSG00000112514	CUTA	protein_coding	260.863	154.267	225.088	247.411	251.582	289.261	246.945	187.618	240.367	293.464	272.046	285.324
ENSG00000088832	FKBP1A	protein_coding	260.474	167.465	231.893	217.511	221.405	213.455	265.503	190.625	233.074	232.815	267.607	214.074
ENSG00000168291	PDHB	protein_coding	260.394	457.146	289.958	162.094	148.288	144.618	262.358	458.877	287.566	157.963	170.298	140.989
ENSG00000178741	COX5A	protein_coding	260.125	198.529	231.238	168.555	115.202	160.677	240.333	245.507	203.798	186.58	160.378	167.094
ENSG00000101182	PSMA7	protein_coding	259.739	256.376	305.68	279.947	279.057	245.315	269.023	279.396	259.067	293.611	296.312	214.934
ENSG00000188229	TUBB4B	protein_coding	259.703	380.811	278.197	350.626	229.542	280.893	255.197	430.108	269.156	418.916	280.098	248.847
ENSG00000173812	EIF1	protein_coding	258.941	327.364	403.779	377.755	397.269	344.52	259.812	386.368	357.989	315.246	414.43	338.968
ENSG00000141367	CLTC	protein_coding	258.669	299.825	191.634	194.978	285.221	194.405	260.618	224.796	242.099	204.057	255.763	169.117
ENSG00000197111	PCBP2	protein_coding	258.223	307.822	296.803	312.188	186.923	233.098	246.662	256.915	324.318	316.1	243.448	239.6
ENSG00000117519	CNN3	protein_coding	258.221	418.894	335.291	592.358	548.291	513.036	262.063	361.223	298.727	425.017	508.457	351.75
ENSG00000130811	EIF3G	protein_coding	257.253	223.535	286.6	180.849	157.673	196.062	239.785	243.866	275.627	186.616	170.976	181.34
ENSG00000131143	COX4I1	protein_coding	257.023	253.782	337.595	277.743	272.958	279.868	253.429	328.489	275.86	266.848	299.96	298.158
ENSG00000173473	SMARCC1	protein_coding	256.838	161.224	181.693	154.879	185.028	165.033	236.617	96.494	232.422	188.636	167.127	132.359
ENSG00000107223	EDF1	protein_coding	256.54	319.011	413.046	333.486	329.631	322.297	275.66	410.043	323.9	324.367	319.218	346.436
ENSG00000135940	COX5B	protein_coding	256.456	256.469	348.293	216.606	208.697	225.034	254.608	342.529	281.399	220.312	201.963	238.833
ENSG00000065911	MTHFD2	protein_coding	256.268	112	76.779	89.205	90.912	119.006	249.145	70.94	74.808	60.278	78.284	80.095
ENSG00000163938	GNL3	protein_coding	256.023	124.022	191.232	93.787	95.456	133.895	252.855	109.954	178.297	92.646	94.248	108.996
ENSG00000113407	TARS	protein_coding	255.643	83.504	108.069	93.201	129.802	122.77	251.591	73.798	121.815	92.802	120.043	93.188
ENSG00000122565	CBX3	protein_coding	255.356	240.568	268.748	220.137	157.838	225.401	249.029	203.234	224.323	208.572	176.073	158.154
ENSG00000110492	MDK	protein_coding	255.232	841.611	1349.46	2996.88	1513.56	1234.88	255.411	886.395	1004.73	2297.36	1276.81	1158.65
ENSG00000105281	SLC1A5	protein_coding	255.231	63.039	111.856	83.984	50.846	72.432	229.038	49.216	94.371	57.805	49.322	67.096
ENSG00000178980	SEPW1	protein_coding	255.074	162.912	195.682	253.898	272.663	293.814	257.799	201.201	185.937	239.139	265.543	236.236
ENSG00000128595	CALU	protein_coding	254.971	288.543	242.479	367.679	584.167	329.935	241.841	173.482	235.088	273.264	393.198	257.498
ENSG00000168439	STIP1	protein_coding	254.844	194.565	257.614	173.235	173.476	169.63	247.343	173.569	232.09	174.099	181.431	146.75
ENSG00000135387	CAPRIN1	protein_coding	254.621	175.82	153.405	203.11	237.864	229.119	240.292	138.662	161.267	233.153	231.955	170.94
ENSG00000187840	EIF4EBP1	protein_coding	254.443	308.402	158.536	229.084	140.966	201.356	260.565	303.776	136.034	160.849	115.228	178.462
ENSG00000100714	MTHFD1	protein_coding	254.143	38.119	65.462	44.686	36.135	70.018	236.434	35.186	67.392	59.835	47.988	50.467
ENSG00000099795	NDUFB7	protein_coding	254.047	262.177	306.384	206.578	191.589	208.445	251.205	378.88	260.642	226.254	206.454	236.941
ENSG00000103202	NME4	protein_coding	254.033	259.932	226.568	159.438	100.917	169.094	177.659	344.135	185.908	166.345	125.807	194.78
ENSG00000117399	CDC20	protein_coding	254.021	177.768	168.545	131.549	48.421	102.904	271.455	179.884	141.23	152.35	71.456	62.606
ENSG00000173692	PSMD1	protein_coding	252.811	169.015	160.963	150.951	181.95	159.515	272.717	174.968	184.744	173.615	202.557	137.343
ENSG00000167642	SPINT2	protein_coding	251.201	499.042	614.549	711.667	776.356	581.185	230.975	490.453	516.83	564.645	751.43	806.483
ENSG00000165629	ATP5C1	protein_coding	251.069	240.711	283.231	207.6	217.649	228.671	273.081	261.706	242.534	213.559	224.594	220.716
ENSG00000168036	CTNNB1	protein_coding	250.696	287.63	295.233	369.788	403.44	347.301	268.389	232.876	337.78	429.819	405.142	311.999
ENSG00000076248	UNG	protein_coding	250.645	116.745	166.006	105.561	73.781	106	232.018	95.156	151.669	127.458	78.942	89.161
ENSG00000118680	MYL12B	protein_coding	249.746	298.945	327.535	504.459	818.909	483.353	271.266	372.29	279.917	379.06	700.956	415.549
ENSG00000115524	SF3B1	protein_coding	248.566	216.282	222.693	274.387	260.339	253.277	241.818	144.106	263.412	285.908	273.248	233.988
ENSG00000107438	PDLIM1	protein_coding	248.284	518.187	272.101	496.968	472.714	269.424	287.901	512.147	261.03	283.712	322.499	184.63
ENSG00000175166	PSMD2	protein_coding	248.126	207.778	215.907	208.781	227.297	195.105	271.126	185.866	226.101	241.41	263.172	179.038
ENSG00000105568	PPP2R1A	protein_coding	247.525	166.017	185.981	182.134	204.033	200.855	227.33	179.347	176.397	197.95	226.441	209.557
ENSG00000149257	SERPINH1	protein_coding	247.421	352.331	563.081	406.835	577.065	239.568	242.427	291.943	513.982	376.619	428.172	223.278
ENSG00000174231	PRPF8	protein_coding	247.368	150.241	152.589	200.423	207.432	193.822	255.698	85.737	234.264	280.277	259.778	191.002
ENSG00000103035	PSMD7	protein_coding	247.334	218.598	212.467	193.117	170.335	182.67	239.049	255.526	193.33	187.157	183.502	168.602
ENSG00000076003	MCM6	protein_coding	246.807	190.574	110.437	154.584	85.782	114.655	223.034	156.669	95.275	167.123	83.476	77.518
ENSG00000100644	HIF1A	protein_coding	246.548	303.227	351.093	199.69	274.125	183.616	226.599	202.35	372.247	200.126	213.048	128.756
ENSG00000116560	SFPQ	protein_coding	245.985	202.568	211.068	201.047	248.485	257.471	234.157	143.909	251.993	351.5	279.62	211.089
ENSG00000114902	SPCS1	protein_coding	245.655	264.23	374.706	258.904	245.676	261.556	229.554	301.558	326.262	234.738	246.929	263.007
ENSG00000077549	CAPZB	protein_coding	245.019	210.854	166.174	205.1	212.97	159.278	242.73	235.131	162.359	195.915	205.156	145.129
ENSG00000100941	PNN	protein_coding	244.979	190.798	275.769	219.387	216.331	192.297	236.795	140.479	275.238	251.585	225.293	207.458
ENSG00000124702	KLHDC3	protein_coding	244.493	225.457	261.405	200.775	154.883	147.267	236.02	233.073	258.667	215.363	168.437	147.484
ENSG00000164754	RAD21	protein_coding	244.359	313.267	202.721	184.531	152.967	151.916	238.764	225.715	211.778	195.194	161.988	138.952
ENSG00000111642	CHD4	protein_coding	244.159	154.597	195.295	210.196	287.945	229.309	239.357	96.389	252.363	264.108	306.649	239.346
ENSG00000166831	RBPMS2	protein_coding	243.953	116.736	103.967	78.964	56.636	37.638	226.212	118.518	118.747	83.208	61.238	37.018
ENSG00000160752	FDPS	protein_coding	243.806	75.408	69.421	112.614	43.291	112.784	214.571	89.821	63.151	109.518	64.261	119.198
ENSG00000173457	PPP1R14B	protein_coding	242.211	167.562	195.513	164.31	152.241	155.522	235.545	200.873	145.363	169.37	204.538	136.001
ENSG00000160710	ADAR	protein_coding	242.057	170.239	130.318	161.357	185.746	154.893	226.701	101.542	175.558	200.154	192.897	157.623
ENSG00000084090	STARD7	protein_coding	241.513	160.471	200.716	141.988	142.252	145.075	229.964	149.079	222.696	165.596	152.412	130.474
ENSG00000148248	SURF4	protein_coding	241.031	296.292	389.581	297.175	393.737	268.154	233.735	240.896	382.621	251.64	338.922	273.797
ENSG00000136522	MRPL47	protein_coding	241.026	270.09	271.997	178.431	172.546	193.993	241.651	317.755	243.698	176.785	170.477	152.463
ENSG00000178982	EIF3K	protein_coding	240.995	189.118	221.361	150.872	114.134	147.736	205.29	229.291	182.447	134.961	112.522	135.069
ENSG00000086598	TMED2	protein_coding	240.868	246.792	280.791	205.014	298.799	238.9	248.483	199.194	256.256	180.361	262.356	211.181
ENSG00000168003	SLC3A2	protein_coding	240.707	331.816	385.112	152.904	190.2	131.306	231.488	374.027	402.464	122.224	168.001	129.702
ENSG00000169976	SF3B5	protein_coding	240.518	198.567	246.968	195.161	164.906	204.232	239.333	307.902	220.412	208.051	206.64	213.626
ENSG00000204525	HLA-C	protein_coding	240.337	217.724	261.958	319.745	337.345	262.513	261.777	303.233	379.901	294.801	467.704	348.241
ENSG00000143761	ARF1	protein_coding	240.308	407.893	372.501	395.872	353.762	282.235	240.357	413.668	402.045	335.501	344.801	312.331
ENSG00000111639	MRPL51	protein_coding	237.511	158.507	246.73	188.509	156.738	166.915	225.514	217.783	216.999	183.11	148.071	156.981
ENSG00000179091	CYC1	protein_coding	237.441	199.269	249.113	132.653	109.528	134.242	231.009	239.242	221.713	148.597	134.882	130.071
ENSG00000077097	TOP2B	protein_coding	236.86	185.527	167.737	224.87	191.246	151.481	225.828	122.901	205.895	286.975	204.993	133.527
ENSG00000118816	CCNI	protein_coding	236.672	501.498	324.951	431.906	319.324	238.18	211.695	461.776	313.501	363.87	286.051	220.622
ENSG00000125995	ROMO1	protein_coding	236.596	333.416	380.936	293.539	280.287	215.364	224.826	538.793	328.036	300.931	315.909	308.934
ENSG00000136110	LECT1	protein_coding	236.246	0.125	0.793	1.602	0.469	1.426	237.465	0.219	1.055	1.567	1.364	5.213
ENSG00000162521	RBBP4	protein_coding	235.399	281.168	282.711	275.129	148.934	222.604	220.471	188.658	334.411	345.649	256.837	188.152
ENSG00000138085	ATRAID	protein_coding	235.242	314.819	322.767	287.529	232.082	306.784	215.047	365.831	268.867	235.276	248.803	318.975
ENSG00000260032	LINC00657	lincRNA	235.185	292.321	281.626	322.645	325.994	269.589	246.483	174.554	310.513	299.539	324.712	273.808
ENSG00000154473	BUB3	protein_coding	234.985	104.637	155.716	111.148	92.288	106.37	209.908	95.662	153.447	115.86	101.61	82.977
ENSG00000099901	RANBP1	protein_coding	234.75	158.267	228.85	163.21	82.164	140.529	230.854	175.552	191.1	213.923	125.011	115.281
ENSG00000113140	SPARC	protein_coding	234.329	839.175	387.143	579.343	1381.53	516.216	220.49	463.527	469.328	252.071	660.95	409.065
ENSG00000158417	EIF5B	protein_coding	234.164	151.652	183.025	142.783	159.374	111.228	219.319	88.461	191.018	145.201	158.804	138.064
ENSG00000175063	UBE2C	protein_coding	233.857	295.017	192.962	173.245	73.887	113.57	230.622	290.298	138.959	178.221	85.096	85.789
ENSG00000100804	PSMB5	protein_coding	233.802	267.942	262.156	200.207	197.455	223.948	258.638	388.025	241.715	218.964	215.835	229.291
ENSG00000165283	STOML2	protein_coding	233.618	193.311	265.587	163.72	115.877	168.064	207.252	240.795	229.285	171.971	135.302	155.915
ENSG00000075785	RAB7A	protein_coding	233.575	290.918	275.914	252.354	332.334	241.154	228.939	277.136	278.458	235.032	308.339	252.531
ENSG00000169045	HNRNPH1	protein_coding	233.563	134.703	194.071	286.596	288.984	317.28	223.951	104.56	186.152	356.032	306.778	257.071
ENSG00000129562	DAD1	protein_coding	233.407	402.327	495.568	469.043	471.973	357.076	228.471	540.006	398.241	355.816	405.152	333.646
ENSG00000050344	NFE2L3	protein_coding	233.194	30.194	27.911	82.507	99.359	129.51	226.155	33.296	39.609	63.042	149.805	112.942
ENSG00000072042	RDH11	protein_coding	233.182	132.79	130.739	161.404	147.194	206.989	209.936	127.633	125.816	124.1	140.532	175.876
ENSG00000169567	HINT1	protein_coding	232.998	221.144	307.626	268.047	212.178	256.21	257.446	298.105	226.279	278.886	278.273	312.077
ENSG00000117906	RCN2	protein_coding	232.739	272.138	372.361	350.674	453.232	418.91	209.87	199.589	264.146	388.493	386.949	294.285
ENSG00000141682	PMAIP1	protein_coding	232.666	26.489	76.168	23.67	19.197	16.859	216.516	35.458	81.324	21.692	22.968	16.124
ENSG00000115875	SRSF7	protein_coding	232.378	167.129	217.228	194.35	190.323	187.889	242.393	183.754	199.629	205.247	178.917	133.129
ENSG00000178913	TAF7	protein_coding	231.975	239.282	235.265	193.802	191.015	186.111	239.01	232.033	249.145	206.675	195.824	181.871
ENSG00000125107	CNOT1	protein_coding	231.698	160.175	119.1	134.833	133.412	140.604	227.437	72.69	177.238	171.175	143.5	124.328
ENSG00000105993	DNAJB6	protein_coding	231.683	89.524	105.717	102.741	94.297	86.347	182.694	74.792	94.288	90.943	106.033	67.092
ENSG00000155506	LARP1	protein_coding	229.837	127.121	101.118	98.911	125.098	100.077	200.374	72.262	125.874	113.718	126.712	107.635
ENSG00000109332	UBE2D3	protein_coding	229.591	213.858	230.514	207.543	169.522	199.27	224.347	210.518	217.872	186.366	194.109	163.612
ENSG00000145386	CCNA2	protein_coding	229.343	185.701	129.107	112.536	62.496	97.641	209.697	128.032	112.947	127.553	70.41	60.708
ENSG00000101361	NOP56	protein_coding	228.728	107.866	144.344	86.511	81.74	114.173	221.257	106.406	131.601	96.04	90.264	95.83
ENSG00000160691	SHC1	protein_coding	228.715	204.954	153.541	135.525	156.978	67.369	220.505	119.672	178.072	105.747	138.073	74.887
ENSG00000046604	DSG2	protein_coding	228.551	182.371	175.403	254.732	390.206	229.031	252.489	106.759	213.387	255.566	345.576	240.578
ENSG00000123144	C19orf43	protein_coding	228.332	179.889	240.186	257.802	276.345	298.38	212.663	235.031	220.536	309.764	316.918	314.072
ENSG00000113368	LMNB1	protein_coding	228.121	238.823	176.717	189.144	133.198	164.048	222.729	208.811	170.846	243.117	136.613	109.273
ENSG00000132963	POMP	protein_coding	228.07	236.737	204.743	184.284	190.297	158.443	243.835	344.027	186.047	170.633	183.388	146.709
ENSG00000143549	TPM3	protein_coding	227.923	287.422	390.319	333.379	192.687	151.569	210.614	234.758	331.057	218.055	175.37	114.023
ENSG00000165672	PRDX3	protein_coding	226.709	165.366	217.77	152.505	116.729	162.225	224.233	160.45	201.938	140.927	115.529	127.577
ENSG00000144028	SNRNP200	protein_coding	226.671	173.937	167.689	191.432	184.82	172.063	237.127	107.351	236.228	249.044	206.409	169.797
ENSG00000146701	MDH2	protein_coding	226.597	356.305	145.129	125.667	101.862	122.318	206.446	326.455	148.761	115.305	119.212	120.729
ENSG00000196305	IARS	protein_coding	225.572	112.929	135.793	103.991	86.286	124.793	218.102	80.377	150.16	93.408	85.767	97.556
ENSG00000170540	ARL6IP1	protein_coding	225.09	842.658	520.247	565.375	587.932	426.669	239.008	878.982	443.783	533.043	427.551	300.927
ENSG00000135390	ATP5G2	protein_coding	225.088	167.604	193.215	156.941	78.288	173.963	197.545	207.699	165.791	154.902	110.076	182.23
ENSG00000099817	POLR2E	protein_coding	225.037	206.723	252.353	203.453	173.344	173.963	231.198	246.618	238.859	215.432	187.044	161.569
ENSG00000184840	TMED9	protein_coding	225.018	374.371	515.406	425.175	565.003	366.035	216.613	371.151	473.782	356.42	485.832	387.949
ENSG00000172053	QARS	protein_coding	224.156	174.221	168.075	202.751	133.55	197.394	204.854	159.938	168.933	210.125	151.566	212.34
ENSG00000130520	LSM4	protein_coding	223.89	159.346	206.344	180.776	88.928	122.667	206.094	191.785	184.176	212.362	106.72	116.097
ENSG00000119705	SLIRP	protein_coding	223.54	103.119	159.935	88.836	81.146	92.702	224.412	152.186	138.03	106.269	88.091	89.55
ENSG00000101608	MYL12A	protein_coding	222.964	375.189	263.324	479.345	616.782	389.314	233.192	525.178	246.845	359.227	576.465	340.63
ENSG00000072274	TFRC	protein_coding	222.568	164.828	91.641	37.115	95.644	92.18	105.754	161.907	118.707	56.648	87.165	96.714
ENSG00000124422	USP22	protein_coding	222.456	313.963	236.187	240.726	270.078	231.412	227.681	274.622	314.847	317.17	311.695	227.131
ENSG00000082153	BZW1	protein_coding	222.115	204.185	239.045	226.305	200.712	223.04	213.955	163.988	243.387	245.233	254.885	160.645
ENSG00000169230	PRELID1	protein_coding	222.077	125.188	164.284	108.565	75.909	113.801	225.662	162.81	172.073	148.261	156.142	119.117
ENSG00000055044	NOP58	protein_coding	221.909	108.568	146.847	84.789	84.958	120.875	190.991	97.477	138.544	93.665	96.842	91.984
ENSG00000110917	MLEC	protein_coding	221.861	152.444	175.915	223.693	223.005	176.04	227.554	90.287	211.238	236.462	222.207	190.246
ENSG00000176619	LMNB2	protein_coding	221.664	188.754	185.202	169.538	138.544	136.082	202.863	130.699	191.16	213.723	151.887	112.299
ENSG00000113758	DBN1	protein_coding	221.557	266.716	287.516	338.573	473.725	347.859	210.31	224.46	313.576	417.407	434.255	290.436
ENSG00000198856	OSTC	protein_coding	221.475	419.68	460.904	272.041	261.206	276.782	213.914	441.168	373.092	212.096	243.389	242.867
ENSG00000164062	APEH	protein_coding	221.424	153.492	161.823	148.647	144.493	130.317	218.921	153.91	167.127	158.848	151.513	141.609
ENSG00000156515	HK1	protein_coding	221.361	38.483	18.904	38.812	56.497	43.452	217.221	33.96	22.848	37.281	62.478	54.778
ENSG00000138071	ACTR2	protein_coding	221.265	400.687	300.728	298.42	353.524	235.503	205.49	282.931	297.388	293.572	356.642	216.77
ENSG00000113356	POLR3G	protein_coding	220.922	7.174	7.972	3.008	5.055	5.214	165.376	7.516	6.922	2.655	4.4	3.746
ENSG00000089248	ERP29	protein_coding	220.019	244.755	315.395	219.687	219.656	208.105	203.661	269.452	281.461	192.285	211.597	252.704
ENSG00000010256	UQCRC1	protein_coding	219.975	174.087	183.506	180.577	154.755	194.584	222.861	223.099	162.112	199.859	173.66	174.854
ENSG00000164346	NSA2	protein_coding	219.648	211.972	276.057	183.312	126.803	206.167	288.382	276.036	283.567	189.975	197.811	250.117
ENSG00000013306	SLC25A39	protein_coding	219.358	160.718	198.355	117.026	107.264	109.374	202.615	174.978	183.803	136.345	128.924	126.861
ENSG00000233276	GPX1	protein_coding	218.155	125.694	228.194	165.378	149.795	175.097	220.953	198.281	208.803	162.936	153.39	156.407
ENSG00000074696	PTPLAD1	protein_coding	218.138	437.311	311.928	276.619	332.736	304.971	216.412	376.417	264.2	266.109	299.008	243.15
ENSG00000172115	CYCS	protein_coding	218.087	94.789	104.684	59.217	63.284	77.928	192.677	106.21	73.982	57.209	74.516	55.116
ENSG00000164611	PTTG1	protein_coding	217.889	200.19	177.831	163.709	44.235	87.337	269.103	232.549	120.613	149.582	68.278	85.304
ENSG00000172531	PPP1CA	protein_coding	217.484	174.983	245.049	169.288	189.087	176.327	199.651	182.708	245.782	215.437	211.346	154.764
ENSG00000168090	COPS6	protein_coding	217.384	168.521	158.576	192.102	137.797	149.496	202.63	220.494	143.276	201.655	170.866	158.881
ENSG00000114784	EIF1B	protein_coding	216.809	174.841	188.354	275.943	192.845	201.042	199.495	181.117	177.83	250.575	230.431	203.175
ENSG00000087365	SF3B2	protein_coding	216.628	192.173	221.233	198.649	180.43	163.757	221.878	166.645	222.981	201.363	191.695	169.109
ENSG00000257103	LSM14A	protein_coding	216.558	243.423	204.598	162.834	135.888	120.631	192.809	180.452	190.889	153.697	134.287	110.444
ENSG00000120948	TARDBP	protein_coding	216.426	144.014	197.267	190.494	171.974	168.074	208.639	124.022	208.543	195.666	181.397	152.471
ENSG00000182199	SHMT2	protein_coding	216.009	90.004	96.557	132.67	104.211	121.827	211.995	79.589	100.348	109.645	110.159	114.22
ENSG00000143401	ANP32E	protein_coding	215.963	123.43	137.938	136.867	98.197	113.73	183.745	100.775	116.474	164.158	124.623	98.852
ENSG00000145907	G3BP1	protein_coding	215.887	142.073	128.75	105.548	92.088	92.901	200.95	96.922	138.083	118.93	93.411	72.74
ENSG00000196531	NACA	protein_coding	215.838	190.68	202.614	150.898	83.892	168.934	199.033	218.342	168.068	132.317	96.732	152.645
ENSG00000138385	SSB	protein_coding	215.777	141.151	174.064	119.735	94.596	123.458	204.603	112.722	163.948	110.971	122.356	100.906
ENSG00000008018	PSMB1	protein_coding	215.721	224.21	214.261	178.574	173.71	178.187	208.306	290.564	198.843	183.371	187.518	171.842
ENSG00000159352	PSMD4	protein_coding	215.568	221.562	264.501	187.553	139.587	199.029	213.399	237.44	232.451	195.858	203.769	173.234
ENSG00000146066	HIGD2A	protein_coding	214.581	260.231	295.104	212.588	198.228	275.263	222.564	321.565	264.49	221.168	227.507	268.463
ENSG00000167600	CYP2S1	protein_coding	214.499	11.284	16.968	58.167	15.752	8.97	186.798	11.413	22.269	50.988	14.015	12.445
ENSG00000189043	NDUFA4	protein_coding	213.608	187.926	232.001	185.597	106.3	159.289	231.434	255.123	189.845	188.101	167.46	147.542
ENSG00000124733	MEA1	protein_coding	213.404	199.487	218.704	171.701	140.218	132.468	200.962	222.3	206.383	183.918	147.088	130.989
ENSG00000108107	RPL28	protein_coding	213.393	191.366	208.504	151.695	104.058	168.295	226.59	279.173	189.815	150.432	125.148	177.464
ENSG00000133636	NTS	protein_coding	213.127	5.312	16.189	449.49	313.416	469.411	20.742	8.67	8.769	113.712	153.97	168.968
ENSG00000081154	PCNP	protein_coding	213.043	350.481	276.02	199.301	149.66	175.289	220.229	297.155	215.728	166.291	172.258	156.206
ENSG00000164163	ABCE1	protein_coding	212.719	80.492	92.861	66	51.263	95.908	211.262	53.28	113.296	73.107	81.836	71.893
ENSG00000174721	FGFBP3	protein_coding	212.688	2.839	3.18	7.305	3.869	16.734	166.575	4.533	2.686	9.948	6.397	15.867
ENSG00000185201	IFITM2	protein_coding	212.325	174.618	99.475	129.491	133.78	55.296	80.422	59.018	31.607	67.105	75.09	18.103
ENSG00000153044	CENPH	protein_coding	212.232	172.136	163.067	112.932	33.582	56.956	176.366	154.93	100.983	93.639	33.94	39.995
ENSG00000079785	DDX1	protein_coding	212.225	157.842	189.837	164.416	170.427	191.603	212.122	140.806	200.043	189.121	179.641	156.511
ENSG00000140990	NDUFB10	protein_coding	211.974	246.088	297.916	184.169	157.636	180.835	216.084	328.089	252.465	188.796	188.82	207.553
ENSG00000136628	EPRS	protein_coding	211.784	101.063	104.902	112.92	128.121	129.682	184.061	69.924	114.986	106.556	119.416	106.07
ENSG00000149428	HYOU1	protein_coding	211.758	269.664	206.175	199.524	373.239	232.53	199.064	175.162	246.63	210.812	325.574	226.045
ENSG00000085662	AKR1B1	protein_coding	211.75	338.435	186.505	163.779	112.682	160.537	211.008	335.118	169.636	211.46	144.901	160.434
ENSG00000165916	PSMC3	protein_coding	211.706	210.434	253.158	178.756	182.215	188.339	187.558	213.268	194.829	169.524	184.42	149.7
ENSG00000146386	ABRACL	protein_coding	211.506	58.852	107.369	82.017	99.127	120.436	204.815	74.095	106.576	80.664	80.913	80.643
ENSG00000133980	VRTN	protein_coding	211.155	169.161	73.394	32.617	2.908	0.618	185.841	182.585	75.589	22.937	2.115	0.583
ENSG00000149547	EI24	protein_coding	210.595	143.35	228.965	171.588	167.858	138.019	230.895	132.935	204.803	157.366	162.747	122.669
ENSG00000135404	CD63	protein_coding	209.994	581.505	543.753	360.68	611.045	329.99	208.82	677.485	439.071	258.317	490.862	334.649
ENSG00000008083	JARID2	protein_coding	209.859	35.066	46.712	56.572	26.513	35.982	235.107	20.194	55.66	66.9	35.894	39.605
ENSG00000155561	NUP205	protein_coding	209.608	86.971	73.27	92.139	84.353	92.222	197.863	52.407	92.113	109.812	92.505	80.093
ENSG00000111371	SLC38A1	protein_coding	209.537	77.791	87.662	93.408	163.559	144.342	204.009	47.257	112.12	115.182	138.659	108.22
ENSG00000124766	SOX4	protein_coding	208.9	136.694	74.832	413.319	419.139	248.23	188.562	111.461	72.759	400.357	301.578	205.457
ENSG00000120705	ETF1	protein_coding	208.497	120.449	136.099	96.675	125.093	122.277	193.892	107.558	150.13	107.322	120.64	99.93
ENSG00000168374	ARF4	protein_coding	208.399	278.139	340.271	322.085	402.617	263.956	203.597	246.292	286.198	250.206	340.383	205.562
ENSG00000100075	SLC25A1	protein_coding	207.973	77.89	197.095	166.233	88.063	116.285	164.896	88.292	159.374	137.23	88.127	115.066
ENSG00000206053	HN1L	protein_coding	206.254	170.751	199.684	242.843	238.151	207.951	184.787	154.997	202.428	202.222	195.016	154.41
ENSG00000104979	C19orf53	protein_coding	206.244	213.919	261.559	221.894	177.541	207.983	183.211	290.497	203.872	181.149	175.593	188.839
ENSG00000136888	ATP6V1G1	protein_coding	205.831	268.239	304.476	243.428	315.808	235.86	194.337	268	247.081	249.061	282.938	222.657
ENSG00000159217	IGF2BP1	protein_coding	205.776	158.533	156.046	200.375	202.935	178.855	202.852	75.734	208.41	240.793	204.316	137.759
ENSG00000197157	SND1	protein_coding	205.725	183.324	153.331	154.603	138.45	159.963	201.457	154.419	172.839	139.328	142.869	160.347
ENSG00000082781	ITGB5	protein_coding	205.703	309.198	107.16	64.637	98.22	88.364	158.629	254.428	107.564	56.024	76.662	81.218
ENSG00000211450	C11orf31	protein_coding	205.489	203.007	319.181	224.102	166.665	218.222	212.253	237.134	252.364	231.055	190.756	197.01
ENSG00000102898	NUTF2	protein_coding	205.444	216.947	266.854	266.807	255.581	211.222	212.438	256.549	216.882	229.763	257.348	172.532
ENSG00000149100	EIF3M	protein_coding	204.708	119.407	163.912	124.824	100.075	139.139	196.475	133.83	140.449	113.615	98.316	110.861
ENSG00000070669	ASNS	protein_coding	204.34	80.33	94.516	183.272	119.66	125.803	198.371	81.278	73.133	99.401	105.151	105.501
ENSG00000198668	CALM1	protein_coding	203.499	189.973	185.396	239.717	199.571	256.168	200.39	210.728	161.519	193.298	236.905	239.839
ENSG00000170348	TMED10	protein_coding	203.338	250.158	217.654	197.245	264.655	266.703	185.111	193.704	211.704	200.023	259.953	265.322
ENSG00000063244	U2AF2	protein_coding	203.317	100.283	192.965	185.875	173.716	173.203	183.435	95.382	216.571	230.22	197.069	154.513
ENSG00000106278	PTPRZ1	protein_coding	203.17	2.053	4.632	0.495	0.474	2.167	195.563	2.433	8.622	1.009	1.89	1.508
ENSG00000183010	PYCR1	protein_coding	202.92	159.751	213.863	129.622	80.756	95.861	180.362	148.315	174.309	88.096	83.485	110.97
ENSG00000086061	DNAJA1	protein_coding	202.718	236.401	413.396	288.868	434.183	377.693	172.222	235.794	400.669	359.625	459.526	308.944
ENSG00000130332	LSM7	protein_coding	202.479	141.886	183.841	144.872	116.658	135.228	212.454	184.662	134.22	150.458	127.944	126.019
ENSG00000167283	ATP5L	protein_coding	202.14	211.946	252.669	229.239	156.557	209.059	203.584	268.755	209.001	213.181	205.499	222.239
ENSG00000138095	LRPPRC	protein_coding	202.114	76.718	96.388	64.802	71.217	93.609	286.342	84.392	152.548	96.407	88.737	90.866
ENSG00000116670	MAD2L2	protein_coding	202.107	69.446	111.321	96.102	75.283	62.626	178.801	87.614	92.521	109.002	83.73	65.357
ENSG00000105677	TMEM147	protein_coding	202.052	204.375	272.579	166.776	165.517	181.256	206.969	272.177	218.838	177.015	192.364	190.561
ENSG00000131236	CAP1	protein_coding	202.015	250.138	200.739	214.602	307.127	190.726	220.298	234.784	218.121	196.812	283.339	167.542
ENSG00000084754	HADHA	protein_coding	201.885	112.546	133.877	139.176	131.605	154.141	185.033	112.356	150.27	145.599	149.125	151.377
ENSG00000143977	SNRPG	protein_coding	200.954	172.092	194.458	127.288	63.286	116.279	195.832	191.972	153.983	128.64	116.909	92.404
ENSG00000062485	CS	protein_coding	200.746	120.391	114.705	167.318	162.817	170.705	201.868	101.31	130.975	176.032	201.033	162.471
ENSG00000101057	MYBL2	protein_coding	200.451	164.942	191.841	129.172	70.024	76.814	199.663	161.683	181.604	153.831	82.681	48.477
ENSG00000198911	SREBF2	protein_coding	200.347	91.349	78.773	159.955	47.428	135.113	191.886	66.979	91.824	144.89	66.908	153.881
ENSG00000112695	COX7A2	protein_coding	200.035	262.104	259.87	211.071	204.12	182.273	219.691	365.281	208.935	175.418	212.239	204.275
ENSG00000145919	BOD1	protein_coding	199.9	102.157	136.082	152.557	112.462	131.287	187.272	119.916	128.56	159.519	110.782	123.232
ENSG00000149269	PAK1	protein_coding	199.214	85.693	107.5	82.841	84.759	65.182	175.769	69.14	87.521	77.596	79.57	61.042
ENSG00000174695	TMEM167A	protein_coding	198.987	109.101	157.911	122.909	184.014	133.377	197.958	85.642	168.676	134.712	179.72	126.241
ENSG00000130175	PRKCSH	protein_coding	198.879	257.363	297.581	327.544	364.941	302.042	178.843	218.62	312.688	269.531	287.487	269.234
ENSG00000170043	TRAPPC1	protein_coding	198.873	368.955	280.949	354.283	308.143	271.578	195.806	443.929	298.473	342.837	347.093	291.322
ENSG00000166181	API5	protein_coding	198.665	218	196.973	121.016	103.668	92.632	190.119	162.441	202.046	105.113	102.72	75.061
ENSG00000101266	CSNK2A1	protein_coding	198.255	157.779	161.329	159.765	125.247	133.864	199.407	143.347	182.98	155.276	149.218	122.538
ENSG00000039068	CDH1	protein_coding	198.02	45.33	52.006	251.171	732.025	570.021	175.394	33.717	67.005	260.228	652.904	543.684
ENSG00000089693	MLF2	protein_coding	197.972	211.87	229.915	207.682	202.736	171.473	203.701	220.418	225.078	221.882	212.463	177.712
ENSG00000184117	NIPSNAP1	protein_coding	197.922	207.939	239.675	332.759	178.859	224.224	195.931	168.16	235.68	329.614	222.185	259.595
ENSG00000006625	GGCT	protein_coding	197.483	46.165	85.85	71.79	48.736	90.669	167.397	48.564	76.43	78.221	54.954	77.749
ENSG00000143418	CERS2	protein_coding	197.398	204.418	198.994	252.399	324.146	218.165	176.984	164.998	183.867	257.169	262.517	199.941
ENSG00000141543	EIF4A3	protein_coding	197.262	127.334	151.894	137.41	141.373	153.422	209.269	142.474	168.14	167.547	152.847	138.478
ENSG00000054118	THRAP3	protein_coding	196.749	174.194	179.077	147.015	155.731	132.092	194.837	123.857	208.635	176.178	160.899	134.989
ENSG00000168209	DDIT4	protein_coding	196.465	119.875	39.893	235.307	80.004	147.561	322.34	143.003	49.8	114.807	75.42	293.379
ENSG00000090621	PABPC4	protein_coding	196.196	140.869	156.633	118.738	110.27	157.851	153.878	100.199	154.817	131.132	124.507	125.413
ENSG00000100216	TOMM22	protein_coding	196.093	165.089	217.084	110.815	98.877	134.55	192.318	198.247	190.62	118.699	116.498	110.043
ENSG00000103485	QPRT	protein_coding	195.756	178.967	178.999	204.205	115.664	147.689	160.443	189.983	200.537	171.656	116.954	195.422
ENSG00000137168	PPIL1	protein_coding	195.649	108.636	106.737	120.892	112.754	149.289	194.264	114.264	112.919	140.813	126.803	106.178
ENSG00000163479	SSR2	protein_coding	195.519	263.674	327.504	412.138	431.047	416.775	186.81	299.594	290.572	344.124	367.331	370.935
ENSG00000111229	ARPC3	protein_coding	195.342	343.523	330.313	329.75	277.988	290.542	204.65	415.08	298.883	309.601	390.2	303.823
ENSG00000169750	RAC3	protein_coding	194.84	67.729	72.384	57.843	47.763	41.092	184.114	81.756	62.053	60.813	55.148	47.319
ENSG00000119318	RAD23B	protein_coding	194.437	205.626	238.921	330.975	305.132	324.55	188.325	178.588	232.232	268.285	316.447	273.146
ENSG00000126878	AIF1L	protein_coding	194.399	84.428	118.034	67.727	62.365	109.794	168.723	79.474	140.373	92.867	69.02	69.957
ENSG00000181061	HIGD1A	protein_coding	194.38	532.343	246.865	325.349	434.435	319.708	200.928	599.806	183.803	261.448	319.686	241.521
ENSG00000204220	PFDN6	protein_coding	194.303	187.549	220.711	131.039	115.056	129.775	194.481	225.768	201.572	124.997	124.109	128.051
ENSG00000105223	PLD3	protein_coding	194.243	206.572	190.143	503.98	944.34	590.738	169.354	197.023	185.69	446.827	914.33	765.778
ENSG00000174720	LARP7	protein_coding	193.935	321.925	421.165	50.137	49.195	54.272	207.97	336.99	329.601	52.62	52.102	46.684
ENSG00000155760	FZD7	protein_coding	193.089	402.787	182.41	208.938	118.416	124.228	320.679	346.902	170.993	174.989	111.529	91.815
ENSG00000060982	BCAT1	protein_coding	192.95	118.687	42.007	34.416	27.084	36.014	169.401	86.937	36.001	30.524	32.367	60.607
ENSG00000095139	ARCN1	protein_coding	192.936	214.962	216.439	259.043	274.499	173.346	190.449	153.303	233.427	208.586	252.293	174.651
ENSG00000176890	TYMS	protein_coding	192.303	223.694	351.089	356.413	154.314	255.247	224.079	222.946	340.911	325.396	163.771	190.715
ENSG00000185896	LAMP1	protein_coding	192.273	169.779	239.919	173.724	393.179	224.13	159.416	136.576	266.966	187.544	313.426	213.432
ENSG00000078668	VDAC3	protein_coding	191.771	210.316	228.745	241.036	188.137	214.91	198.893	209.426	184.995	235.724	194.665	177.898
ENSG00000136527	TRA2B	protein_coding	191.578	140.403	200.677	176.441	149.316	186.131	208.372	134.76	198.345	206.123	177.879	145.708
ENSG00000143320	CRABP2	protein_coding	190.524	841.708	786.647	372.231	241.05	251.297	176.132	835.631	638.461	280.642	262.425	317.395
ENSG00000174021	GNG5	protein_coding	190.485	357.296	266.518	409.078	529.498	326.351	187.235	424.166	214.439	370.273	456.712	299.647
ENSG00000173915	USMG5	protein_coding	190.155	274.237	280.704	201.756	207.882	223.217	188.253	386.655	220.168	183.209	241.569	205.28
ENSG00000110696	C11orf58	protein_coding	190.089	201.465	254.068	190.864	188.063	210.222	186.392	187.865	218.055	193.483	215.414	169.84
ENSG00000115677	HDLBP	protein_coding	189.935	225.826	228.439	252.937	301.161	238.021	197.423	150.381	257.122	240.466	268.183	248.699
ENSG00000145592	RPL37	protein_coding	189.928	177.224	223.694	158.758	84.743	199.512	190.646	207.557	178.031	140.189	113.667	201.946
ENSG00000130182	ZSCAN10	protein_coding	189.919	24.003	37.133	1.831	0.125	0.437	184.822	28.366	51.738	3.612	0.829	0.498
ENSG00000126787	DLGAP5	protein_coding	189.711	139.351	104.653	110.533	53.99	79.495	189.711	110.477	93.869	125.882	51.23	43.006
ENSG00000118523	CTGF	protein_coding	189.264	49.6	27.544	366.884	830.819	399.355	138.15	43.241	31.159	155.975	417.895	158.094
ENSG00000112473	SLC39A7	protein_coding	189.142	239.712	360.569	338.473	399.453	284.169	188.992	196.725	354.766	280.596	341.837	311.95
ENSG00000116221	MRPL37	protein_coding	188.228	119.199	132.675	101.184	84.347	103.323	169.149	136.433	126.801	105.885	88.264	94.287
ENSG00000047315	POLR2B	protein_coding	188.051	158.057	161.749	161.132	228.049	205.267	175.899	109.686	195.912	181.901	222.57	169.379
ENSG00000130402	ACTN4	protein_coding	187.941	150.436	119.537	412.164	718.867	386.15	218.664	81.692	144.227	351.35	618.6	318.591
ENSG00000239900	ADSL	protein_coding	187.807	82.914	114.388	62.181	73.291	99.449	175.538	94.167	106.985	71.677	75.912	82.628
ENSG00000004059	ARF5	protein_coding	187.689	332.684	331.128	374.947	296.639	372.092	175.958	394.58	297.275	439.238	356.494	419.892
ENSG00000196950	SLC39A10	protein_coding	187.441	42.249	56.934	60.147	94.659	75.213	180.995	31.794	60.396	77.075	96.562	71.421
ENSG00000164687	FABP5	protein_coding	186.968	82.926	74.664	46.485	23.233	115.349	210.504	90.456	69.53	75.263	77.369	87.125
ENSG00000008394	MGST1	protein_coding	186.762	64.618	61.725	60.137	27.931	41.175	173.367	68.765	48.502	43.808	24.787	29.515
ENSG00000084463	WBP11	protein_coding	186.674	122.187	118.832	117.031	92.041	103.422	179.587	92.317	135.345	122.431	101.669	94.607
ENSG00000163902	RPN1	protein_coding	186.562	295.705	282.414	242.583	353.795	282.039	184.856	255.191	246.844	201.841	277.355	237.18
ENSG00000070831	CDC42	protein_coding	186.501	492.671	378.313	457.541	411.077	317.001	204.454	505.703	364.198	394.582	448.106	298.199
ENSG00000204308	RNF5	protein_coding	186.209	179.231	209.244	252.164	145.426	153.766	155.352	184.276	180.142	236.555	183.486	157.823
ENSG00000142168	SOD1	protein_coding	186.097	160.12	258.028	143.087	117.835	167.598	195.732	188.985	191.281	156.78	153.525	189.266
ENSG00000112759	SLC29A1	protein_coding	185.957	92.024	188.944	50.352	28.586	50.23	174.427	92.392	184.184	43.233	35.568	77.845
ENSG00000087460	GNAS	protein_coding	185.775	267.829	252.796	342.916	432.624	347.007	226.948	262.666	260.821	357.992	512.468	428.653
ENSG00000052344	PRSS8	protein_coding	185.756	139.864	180.524	190.247	237.411	241.725	159.912	138.113	203.758	165.545	222.469	260.38
ENSG00000159593	NAE1	protein_coding	185.06	159.155	179.475	143.462	107.565	133.228	184.679	141.37	152.196	147.432	116.513	107.352
ENSG00000128989	ARPP19	protein_coding	184.967	170.571	149.311	162.89	166.721	139.776	182.961	125.997	139.069	166.23	165.972	131.483
ENSG00000148730	EIF4EBP2	protein_coding	184.833	125.057	174.834	162.769	115.699	102.214	168.216	88.503	200.554	186.673	122.053	94.314
ENSG00000136938	ANP32B	protein_coding	184.649	300.468	331.158	212.755	101.807	199.264	176.34	309.058	310.494	258.505	188.975	223.913
ENSG00000100410	PHF5A	protein_coding	184.595	102.575	172.416	108.491	91.362	113.383	177.509	105.467	156.529	107.857	94.269	77.522
ENSG00000172893	DHCR7	protein_coding	184.593	72.255	43.841	86.479	33.43	108.601	116.764	58.117	45.897	83.517	45.948	87.463
ENSG00000153147	SMARCA5	protein_coding	184.014	161.254	126.317	137.598	152.854	129.491	178.585	121.592	141.637	160.932	146.917	109.823
ENSG00000116459	ATP5F1	protein_coding	183.57	129.782	176.525	191.608	145.509	193.05	199.411	158.763	170.839	189.937	180.336	183.832
ENSG00000013275	PSMC4	protein_coding	183.427	143.557	183.61	153.201	177.716	187.825	174.353	153.976	167.464	171.524	200.805	152.782
ENSG00000179271	GADD45GIP1	protein_coding	183.125	156.509	168.999	107.547	95.895	100.55	183.715	233.53	141.118	128.268	117.39	124.344
ENSG00000131238	PPT1	protein_coding	183.096	133.276	183.751	109.022	74.513	145.243	177.537	124.667	193.176	112.867	93.158	118.437
ENSG00000163430	FSTL1	protein_coding	183.092	227.171	209.404	341.113	634.699	345.48	174.598	188.72	221.644	260.95	469.842	275.146
ENSG00000136231	IGF2BP3	protein_coding	183.021	82.495	60.94	75.301	59.17	71.669	154.761	39.901	76.086	85.403	72.269	58.903
ENSG00000125868	DSTN	protein_coding	182.802	209.048	246.7	277.517	315.729	285.567	177.599	197.325	204.663	231.571	247.758	193.814
ENSG00000103495	MAZ	protein_coding	182.618	145.356	179.834	204.553	158.659	149.569	171.258	132.976	159.221	209.995	176.698	143.069
ENSG00000169679	BUB1	protein_coding	182.377	126.89	60.11	66.225	37.581	45.086	204.57	89.517	59.227	77.051	38.951	30.014
ENSG00000159199	ATP5G1	protein_coding	182.1	90.275	97.456	61.368	44.364	81.335	173.211	109.864	73.846	52.45	55.164	68.336
ENSG00000168906	MAT2A	protein_coding	182.089	78.415	126.863	117.742	154.873	186.44	181.047	45.529	240.686	201.629	196.528	169.003
ENSG00000173113	TRMT112	protein_coding	181.917	187.094	205.556	122.225	79.659	99.387	156.252	242.053	184.467	129.985	98.511	100.064
ENSG00000100220	RTCB	protein_coding	181.645	174.687	216.305	204.924	191.616	180.356	178.511	171.924	225.331	199.737	181.98	150.484
ENSG00000168288	MMADHC	protein_coding	181.439	133.385	154.15	138.11	123.863	118.377	172.761	139.297	139.782	128.552	121.996	109.055
ENSG00000105401	CDC37	protein_coding	181.434	154.26	188.451	187.249	187.452	169.631	170.849	155.161	189.221	183.564	183.843	172.156
ENSG00000090863	GLG1	protein_coding	181.429	117.384	88.695	135.671	221.356	173.071	154.678	72.225	108.04	158.71	205.804	192.296
ENSG00000182004	SNRPE	protein_coding	181.324	190.597	267.871	166.093	60.342	147.21	181.173	244.436	198.493	170.537	128.377	127.984
ENSG00000117984	CTSD	protein_coding	181.094	157.885	260.761	205.757	362.064	273.477	156.444	161.767	288.592	213.883	312.235	311.626
ENSG00000104635	SLC39A14	protein_coding	181.057	126.877	148.468	80.71	134.935	90.681	166.415	76.985	173.127	68.142	99.059	67.478
ENSG00000149084	HSD17B12	protein_coding	180.95	115.186	101.384	73.82	78.355	82.722	114.74	75.604	67.647	55.227	71.856	65.439
ENSG00000253507	CTD-2501M5.1	lincRNA	180.754	196.497	46.64	0	0.116	0.084	44.08	64.077	25.262	0.203	0.674	0.346
ENSG00000132432	SEC61G	protein_coding	180.57	232.206	223.977	199.078	193.649	159.378	196.972	310.484	172.449	157.028	193.822	175.959
ENSG00000082641	NFE2L1	protein_coding	180.488	120.358	111.06	162.998	239.619	168.514	178.765	77.217	122.672	163.647	223.269	176.219
ENSG00000157456	CCNB2	protein_coding	180.357	194.66	177.959	165.702	71.287	110.188	194.83	185.261	148.754	181.814	74.942	76.352
ENSG00000067064	IDI1	protein_coding	180.353	50.209	38.033	86.423	34.005	88.176	126.06	54.798	35.204	70.601	39.134	77.307
ENSG00000185627	PSMD13	protein_coding	180.227	172.467	174.183	174.104	161.361	157.568	169.503	208.249	167.381	162.729	181.247	144.082
ENSG00000125304	TM9SF2	protein_coding	180.22	170.514	182.143	181.729	348.753	236.034	172.706	136.611	201.193	181.365	300.029	229.664
ENSG00000135446	CDK4	protein_coding	179.723	139.968	210.863	216.469	205.896	307.681	187.452	150.199	228.023	255.233	213.422	244.255
ENSG00000165678	GHITM	protein_coding	179.672	164.969	187.448	209.167	223.119	228.059	189.71	183.23	192.021	200.177	243.43	227.455
ENSG00000127837	AAMP	protein_coding	179.469	133.666	203.093	154.129	152.607	139.796	170.398	126.15	210.183	165.467	152.601	138.938
ENSG00000136014	USP44	protein_coding	179.312	8.529	10.139	6.387	5.312	8.308	189.143	9.706	19.216	8.932	6.696	4.715
ENSG00000126067	PSMB2	protein_coding	179.013	126.418	144.598	156.921	179.178	184.503	174.101	147.074	119.634	160.573	199.308	170.858
ENSG00000115866	DARS	protein_coding	178.889	129.172	117.55	108.189	68.167	85.786	165.991	102.205	108.235	94.238	72.037	86.433
ENSG00000143727	ACP1	protein_coding	178.311	143.054	202.197	172.09	130.494	175.304	189.342	140.337	176.121	170.535	137.658	147.981
ENSG00000126453	BCL2L12	protein_coding	178.244	114.581	163.345	100.418	52.972	77.452	185.811	129.956	145.504	116.557	67.24	64.954
ENSG00000136943	CTSV	protein_coding	177.762	625.82	844.113	80.226	100.785	42.401	166.569	563.934	883.704	79.923	46.655	31.421
ENSG00000182180	MRPS16	protein_coding	177.496	135.692	137.299	107.707	93.284	118.939	169.207	159.575	139.007	125.166	114.082	115.854
ENSG00000129354	AP1M2	protein_coding	177.42	155.481	197.275	141.493	122.574	113.963	152.893	154.97	204.688	131.844	119.2	101.952
ENSG00000115816	CEBPZ	protein_coding	177.36	61.69	67.795	57.484	60.866	65.195	213.284	60.807	95.411	72.8	69.544	64.293
ENSG00000088205	DDX18	protein_coding	177.14	76.825	93.648	73.487	91.378	99.604	170.772	61.569	108.501	86.676	92.51	70.623
ENSG00000135018	UBQLN1	protein_coding	177.131	217.475	185.471	176.953	183.192	141.989	173.014	171.681	186.345	169.898	178.271	131.922
ENSG00000205531	NAP1L4	protein_coding	176.908	149.798	157.391	173.448	163.272	137.64	159.914	139.102	156.033	179.433	160.401	127.456
ENSG00000139726	DENR	protein_coding	176.609	162.168	222.47	146.419	139.169	139.945	154.481	142.729	197.14	140.283	146.693	114.399
ENSG00000090273	NUDC	protein_coding	176.244	143.647	228.816	173.491	123.646	140.356	161.835	160.194	200.474	166.104	151.802	129.367
ENSG00000136930	PSMB7	protein_coding	175.98	197.372	233.662	161.677	149.721	153.603	186.35	258.445	214.182	167.442	173.66	152.061
ENSG00000137409	MTCH1	protein_coding	175.923	237.781	207.048	225.607	215.695	172.928	183.611	257.936	212.949	230.181	219.541	183.959
ENSG00000184897	H1FX	protein_coding	175.918	227.866	298.558	311.331	152.113	182.25	188.244	275.266	279.803	499.548	272.485	273.204
ENSG00000104852	SNRNP70	protein_coding	175.482	182.477	207.005	213.299	187.003	178.329	166.553	185.223	221.222	248.678	218.489	229.548
ENSG00000177879	AP3S1	protein_coding	175.451	135.094	174.765	116.201	121.274	106.434	158.083	162.967	155.288	106.929	129.324	92.582
ENSG00000106538	RARRES2	protein_coding	175.269	48.252	92.436	47.166	12.611	35.234	167.216	34.724	42.627	21.438	6.42	33.332
ENSG00000185651	UBE2L3	protein_coding	175.215	192.334	175.361	166.546	125.773	142.391	172.783	203.806	163.885	154.628	168.531	138.329
ENSG00000115233	PSMD14	protein_coding	174.996	122.744	140.903	129.594	144.208	132.783	174.642	137.978	131.466	130.53	150.929	106.789
ENSG00000137267	TUBB2A	protein_coding	174.882	522.495	68.48	53.718	82.134	48.272	228.259	638.472	63.657	45.287	97.299	42.925
ENSG00000163636	PSMD6	protein_coding	174.594	161.488	229.494	148.727	160.546	153.319	181.338	185.373	239.247	158.391	176.792	133.715
ENSG00000111704	NANOG	protein_coding	174.582	30.851	1.334	0.12	0.138	0.783	138.379	50.597	2.488	0.272	0.401	0.589
ENSG00000147677	EIF3H	protein_coding	174.211	148.268	158.046	119.011	94.594	140.241	175.118	165.973	148.125	103.603	87.859	124.693
ENSG00000110107	PRPF19	protein_coding	173.462	121.97	194.492	154.816	135.329	158.515	146.702	114.707	208.642	182.692	145.536	142.721
ENSG00000137692	DCUN1D5	protein_coding	173.264	102.346	118.744	89.806	80.721	74.528	170.723	132.254	105.245	85.643	78.668	65.741
ENSG00000175792	RUVBL1	protein_coding	173.244	112.835	120.601	90.94	57.405	84.809	159.3	114.812	109.589	91.865	65.26	65.49
ENSG00000171490	RSL1D1	protein_coding	173.175	102.357	160.522	64.268	63.407	114.506	162.606	101.7	154.105	70.015	72.316	94.125
ENSG00000189060	H1F0	protein_coding	173.156	335.4	309.346	504.503	200.591	174.381	218.591	331.306	354.555	535.756	333.101	337.395
ENSG00000013810	TACC3	protein_coding	172.732	143.845	109.609	119.533	62.874	81.053	164.283	117.321	90.682	138.003	67.532	57.682
ENSG00000078140	UBE2K	protein_coding	172.62	145.848	143.915	102.03	93.765	81.323	148.649	106.41	133.743	84.382	85.681	73.9
ENSG00000087088	BAX	protein_coding	172.371	120.829	288.062	261.982	156.762	124.636	213.617	157.316	270.242	179.277	129.772	104.207
ENSG00000125144	MT1G	protein_coding	172.146	5.059	0	0.354	0.81	0.988	62.423	1.299	0.184	0.267	0.589	1.32
ENSG00000166073	GPR176	protein_coding	172.131	22.333	14.344	2.952	5.267	3.314	160.659	15.76	22.463	2.062	4.058	3.543
ENSG00000131876	SNRPA1	protein_coding	171.615	101.157	120.195	87.78	32.256	65.27	162.968	108.984	94.754	78.573	65.996	57.955
ENSG00000116062	MSH6	protein_coding	171.575	249.438	170.188	110.943	71.198	84.146	166.934	177.434	170.773	111.332	74.246	74.031
ENSG00000149923	PPP4C	protein_coding	171.412	191.293	210.318	210.83	197.852	190.518	172.646	236.099	208.339	220.321	207.188	175.345
ENSG00000106244	PDAP1	protein_coding	171.403	172.81	205.983	159.725	114.061	140.141	172.77	179.839	180.13	158.089	151.66	152.336
ENSG00000187193	MT1X	protein_coding	171.312	10.716	4.204	1.497	2.516	4.687	138.256	9.29	15.206	2.944	5.267	6.578
ENSG00000124839	RAB17	protein_coding	171.211	792.813	315.08	79.002	52.51	45.05	154.517	796.857	299.329	48.366	48.548	40.617
ENSG00000170312	CDK1	protein_coding	170.785	230.223	238.674	122.281	78.461	88.376	157.294	198.437	195.452	129.539	74.445	57.788
ENSG00000111843	TMEM14C	protein_coding	170.653	313.675	230.749	137.875	137.106	151.48	160.831	374.27	190.366	134.461	160.662	147.911
ENSG00000167721	TSR1	protein_coding	170.341	72.065	79.889	57.183	64.685	78.475	145.847	50.544	96.4	74.553	66.62	62.829
ENSG00000184076	UQCR10	protein_coding	170.24	194.56	257.541	204.093	167.879	219.576	188.36	265.731	204.91	199.615	188.618	204.534
ENSG00000109606	DHX15	protein_coding	170.171	93.152	107.802	104.558	123.37	125.355	164.234	76.018	115.204	120.313	127.781	97.352
ENSG00000198900	TOP1	protein_coding	169.896	132.467	121.419	108.383	147.555	122.123	155.16	93.792	145.684	145.844	158.602	110.279
ENSG00000136261	BZW2	protein_coding	169.748	103.178	184.058	102.974	90.381	153.911	163.022	120.979	175.94	111.14	111.921	154.106
ENSG00000143256	PFDN2	protein_coding	169.7	188.707	178.547	179.371	145.678	130.34	177.748	233.05	135.284	144.992	152.441	124.568
ENSG00000159131	GART	protein_coding	169.544	69.593	83.551	74.473	65.091	88.377	157.74	55.249	86.976	77.028	67.854	67.134
ENSG00000168496	FEN1	protein_coding	169.54	119.55	138.166	113.134	75.453	98.631	175.421	121.082	126.736	132.01	86.316	68.582
ENSG00000135972	MRPS9	protein_coding	169.433	100.944	142.176	111.158	74.736	94.785	160.921	111.181	145.813	110.979	90.832	87.425
ENSG00000125970	RALY	protein_coding	169.284	157.184	185.27	238.285	216.018	179.374	174.439	184.997	164.015	264.809	234.637	168.929
ENSG00000104823	ECH1	protein_coding	169.252	182.31	143.017	129.875	80.295	112.209	158.012	249.004	140.85	117.143	104.554	150.077
ENSG00000145293	ENOPH1	protein_coding	168.917	142.09	111.475	85.381	71.967	83.796	161.624	147.217	88.291	79.307	75.389	84.278
ENSG00000186480	INSIG1	protein_coding	168.906	22.407	17.563	36.216	7.015	47.448	99.058	23.182	14.619	29.646	12.573	43.796
ENSG00000137876	RSL24D1	protein_coding	168.854	134.335	158.828	102.739	68.911	98.984	177.69	150.586	139.062	87.758	82.354	87.578
ENSG00000117523	PRRC2C	protein_coding	168.568	105.721	88.54	116.002	132.594	113.099	160.374	45.473	136.607	137.615	141.054	100.949
ENSG00000060138	YBX3	protein_coding	167.719	87.942	105.699	119.981	83.325	92.942	165.812	103.385	114.671	100.852	87.873	94.342
ENSG00000113643	RARS	protein_coding	167.69	150.648	220.442	172.348	179.35	172.896	152.236	139.675	211.03	150.997	152.21	129.874
ENSG00000100764	PSMC1	protein_coding	167.502	191.501	197.51	184.569	116.725	198.891	194.305	207.975	182.824	193.373	274.86	180.125
ENSG00000131462	TUBG1	protein_coding	167.17	133.881	167.355	124.47	80.495	91.015	153.288	127.693	146.648	121.842	106.912	80.488
ENSG00000141753	IGFBP4	protein_coding	166.986	59.284	124.352	61.021	26.867	23.321	165.722	46.043	115.246	53.458	35.289	25.65
ENSG00000136156	ITM2B	protein_coding	166.888	181.751	247.134	222.577	379.158	351.669	179.004	184.071	220.683	218.867	362.113	321.064
ENSG00000183291	SEP15	protein_coding	166.877	172.638	262.35	150.03	178.116	158.531	159.253	179.921	219.395	125.789	157.749	121.925
ENSG00000204463	BAG6	protein_coding	166.534	202.858	184.969	239.54	237.96	193.83	160.479	164.931	220.65	266.723	249.922	196.884
ENSG00000269888	RP11-3P17.5	lincRNA	165.727	118.868	144.02	132.244	323.046	158.557	165.059	160.767	160.325	106.197	0.639	151.257
ENSG00000140740	UQCRC2	protein_coding	165.721	151.154	156.897	144.353	119.812	135.032	160.673	157.758	155.752	146.352	135.651	140.667
ENSG00000035141	FAM136A	protein_coding	165.585	121.114	171.22	108.516	108.329	126.475	147.475	125.733	171.051	132.101	113.582	114.202
ENSG00000144895	EIF2A	protein_coding	165.524	113.472	98.871	82.422	74.944	94.551	162.163	102.613	107.625	75.05	83.112	86.811
ENSG00000184575	XPOT	protein_coding	165.512	83.798	93.544	65.658	43.645	70.67	168.374	60.198	107.691	67.222	65.465	64.113
ENSG00000127884	ECHS1	protein_coding	165.399	147.211	217.016	179.747	177.52	203.191	165.826	173.497	225.568	197.697	179.318	178.763
ENSG00000182196	ARL6IP4	protein_coding	165.311	220.591	273.151	212.377	198.891	208.074	155.209	305.403	234.001	222.395	218.534	253.283
ENSG00000174903	RAB1B	protein_coding	164.776	186.285	222.236	186.188	181.187	178.664	158.43	204.751	236.986	208.604	216.361	185.38
ENSG00000108523	RNF167	protein_coding	164.711	161.823	173.535	142.68	172.388	130.941	150.801	170.318	174.895	140.294	160.761	133.233
ENSG00000077782	FGFR1	protein_coding	164.417	83.711	417.138	147.29	85.641	65.306	190.683	59.419	488.711	154.348	94.186	83.832
ENSG00000104889	RNASEH2A	protein_coding	164.416	141.16	157.491	109.34	56.605	77.1	153.093	168.459	121.748	119.27	68.964	68.46
ENSG00000100813	ACIN1	protein_coding	164.341	164.161	179.111	180.134	179.868	171.147	156.707	126.798	196.57	211.894	190.59	174.093
ENSG00000104413	ESRP1	protein_coding	164.196	151.238	113.349	120.569	130.067	107.492	138.873	113.032	112.39	135.763	116.778	84.589
ENSG00000108010	GLRX3	protein_coding	164.141	116.52	146.83	113.804	105.604	113.286	169.865	125.414	124.04	101.111	124.952	76.932
ENSG00000137804	NUSAP1	protein_coding	164.076	217.137	165.763	172.154	82.533	117.178	169.902	169.165	138.467	194.195	90.165	78.787
ENSG00000010292	NCAPD2	protein_coding	163.84	99.194	84.23	109.024	60.363	80.214	166.131	60.37	88.646	123.549	67.445	72.199
ENSG00000163527	STT3B	protein_coding	163.334	448.427	173.303	151.948	181.754	194.856	151.845	363.087	176.085	149.966	191.506	181.67
ENSG00000065518	NDUFB4	protein_coding	163.059	148.921	174.518	187.482	118.543	145.048	155.684	201.849	155.656	174.845	128.477	138.151
ENSG00000109113	RAB34	protein_coding	162.862	115.019	137.234	157.424	184.522	171.366	173.338	133.973	123.521	164.132	184.658	141.215
ENSG00000006125	AP2B1	protein_coding	162.725	175.842	146.073	192.954	215.387	146.895	157.727	140.981	190.651	188.289	220.402	156.34
ENSG00000135052	GOLM1	protein_coding	162.535	101.984	161.48	79.649	88.672	177.442	163.575	74.866	159.912	99.85	134.001	199.839
ENSG00000108055	SMC3	protein_coding	162.458	132.059	126.708	249.956	296.605	300.805	156.739	88.797	151.691	223.06	275.669	186.342
ENSG00000204304	PBX2	protein_coding	162.432	341.564	271.123	261.866	163.764	165.071	147.657	290.333	285.18	277.863	235.659	226.952
ENSG00000109861	CTSC	protein_coding	162.043	91.022	105.041	52.851	47.153	70.222	146.135	81.205	107.799	48.311	37.9	45.657
ENSG00000183684	ALYREF	protein_coding	161.788	136.699	180.736	109.189	103.162	112.379	149.143	152.862	158.372	136.684	111.416	82.706
ENSG00000178999	AURKB	protein_coding	161.684	132.046	95.493	104.692	44.534	66.717	147.656	121.562	68.37	119.065	52.645	49.726
ENSG00000090060	PAPOLA	protein_coding	161.638	104.118	113.35	125.919	120.4	118.943	156.791	79.88	108.105	120.58	115.275	98.602
ENSG00000011009	LYPLA2	protein_coding	161.57	125.582	207.65	187.444	198.619	189.074	166.48	134.464	216.085	219.669	255.895	177.263
ENSG00000242372	EIF6	protein_coding	161.289	156.487	252.335	156.905	185.449	179.307	143.119	175.987	210.064	148.374	167.04	142.348
ENSG00000116679	IVNS1ABP	protein_coding	160.938	205.986	143.906	165.162	119.931	93.344	167.926	161.917	147.41	205.641	158.71	111.801
ENSG00000088986	DYNLL1	protein_coding	160.659	186.97	232.842	221.635	206.263	211.34	159.995	233.74	187.364	215.931	214.051	185.391
ENSG00000162613	FUBP1	protein_coding	160.45	115.271	142.753	130.851	109.311	127.174	144.389	81.925	148.569	149.08	130.581	105.54
ENSG00000140416	TPM1	protein_coding	160.269	141.478	85.022	307.254	830.146	370.779	158.864	144.757	73.866	270.875	677.659	222.245
ENSG00000091409	ITGA6	protein_coding	159.906	71.904	49.424	70.693	123.902	92.446	144.31	43.28	68.536	95.808	119.605	72.249
ENSG00000133818	RRAS2	protein_coding	159.856	71.506	92.557	49.587	45.975	40.551	144.844	72.389	83.011	45.495	52.525	33.354
ENSG00000198825	INPP5F	protein_coding	159.633	176.894	140.344	212.542	145.802	88.866	94.993	78.449	80.411	92.912	77.22	54.782
ENSG00000254277	RP11-1144P22.1	lincRNA	159.607	3.621	0.646	0.168	0	0	328.874	6.01	1.226	0.222	0	0.069
ENSG00000111142	METAP2	protein_coding	159.503	136.882	237.756	88.558	83.935	83.127	147.993	149.722	318.399	93.608	89.168	73.662
ENSG00000089006	SNX5	protein_coding	159.443	99.321	176.254	88.486	52.336	100.322	154.559	88.886	149.256	75.493	56.524	79.755
ENSG00000058262	SEC61A1	protein_coding	159.384	174.227	227.711	236.681	410.137	260.361	176.984	159.052	240.828	223.315	384.763	275.141
ENSG00000175216	CKAP5	protein_coding	159.216	170.275	112.173	141.704	133.086	116.532	155.813	90.701	128.277	165.048	134.314	103.992
ENSG00000100650	SRSF5	protein_coding	159.076	150.721	223.57	209.167	168.996	187.853	165.987	127.476	225.825	215.885	195.578	224.078
ENSG00000160877	NACC1	protein_coding	159.074	123.788	138.487	107.422	111.623	89.517	161.312	99.61	160.394	130.646	113.178	82.071
ENSG00000089737	DDX24	protein_coding	158.841	114.106	111.617	142.945	135.608	129.305	172.041	110.346	125.233	160.258	153.306	148.33
ENSG00000106803	SEC61B	protein_coding	158.48	210.518	189.172	192.704	205.237	196.606	173.282	279.196	170.304	194.971	231.831	195.691
ENSG00000122705	CLTA	protein_coding	158.474	173.04	212.589	138.787	178.833	154.031	149.983	215.023	209.929	143.625	165.052	142.728
ENSG00000120727	PAIP2	protein_coding	158.399	192.758	209.87	145.213	99.348	98.651	166.356	177.014	180.254	125.306	105.778	89.418
ENSG00000043355	ZIC2	protein_coding	158.226	226.509	108.14	0.356	0.276	2.319	120.451	247.03	125.245	0.98	1.289	1.321
ENSG00000100591	AHSA1	protein_coding	158.202	120.421	185.118	108.186	118.958	113.583	156.853	119.993	175.446	112.32	133.283	117.92
ENSG00000141385	AFG3L2	protein_coding	158.161	72.442	70.778	58.552	77.437	75.519	146.084	59.737	81.117	72.57	81.325	67.812
ENSG00000182149	IST1	protein_coding	157.947	201.254	242.006	235.76	175.643	157.875	160.419	175.598	259.126	211.42	179.54	159.801
ENSG00000188486	H2AFX	protein_coding	157.944	124.406	178.834	181.915	139.188	185.98	141.666	128.033	150.714	275.84	180.167	161.077
ENSG00000101193	GID8	protein_coding	157.935	122.278	113.351	102.931	102.813	89.228	161.381	107.481	118.449	124.742	99.965	84.008
ENSG00000141736	ERBB2	protein_coding	157.923	65.766	72.369	86.119	139.88	92.485	140.774	52.172	87.924	103.916	125.592	100.208
ENSG00000164649	CDCA7L	protein_coding	157.727	9.827	15.665	44.787	19.294	20.579	132.769	3.338	14.146	62.618	23.971	20.633
ENSG00000094916	CBX5	protein_coding	157.715	145.665	118.465	155.668	115.501	117.98	138.028	84.598	136.661	192.53	136.64	104.905
ENSG00000176788	BASP1	protein_coding	157.398	124.878	108.223	207.803	221.646	132.589	184.754	130.089	112.68	216.794	266.512	177.084
ENSG00000168066	SF1	protein_coding	157.363	161.002	163.983	178.639	183.278	200.546	156.527	125.936	195.272	238.863	198.453	189.084
ENSG00000171530	TBCA	protein_coding	156.998	261.276	179.88	124.451	87.487	108.209	136.112	305.111	128.635	99.177	113.08	115.423
ENSG00000096746	HNRNPH3	protein_coding	156.939	127.828	166.968	146.958	119.059	117.964	150.484	110.66	159.405	162.185	131.094	116.438
ENSG00000143612	C1orf43	protein_coding	156.843	187.915	169.096	163.287	159.729	164.672	140.882	192.231	163.57	147.06	159.298	166.775
ENSG00000042753	AP2S1	protein_coding	156.756	120.556	183.755	136.126	105.184	125.563	159.265	174.472	177.437	140.263	114.343	108.947
ENSG00000214078	CPNE1	protein_coding	156.531	267.306	233.795	295.95	211.628	197.098	111.049	167.154	136.533	169.396	136.743	149.182
ENSG00000059573	ALDH18A1	protein_coding	156.259	110.904	144.809	196.137	205.777	224.376	154.211	75.359	129.272	164.227	182.549	166.585
ENSG00000166582	CENPV	protein_coding	156.223	119.249	184.78	209.099	65.21	148.279	154.875	133.943	142.862	283.804	99.182	124.06
ENSG00000182871	COL18A1	protein_coding	155.942	184.207	462.623	368.747	769.664	514.601	116.993	107.976	648.829	340.17	658.589	425.671
ENSG00000128045	RASL11B	protein_coding	155.861	17.738	24.719	25.288	56.763	21.862	134.978	19.172	20.095	25.709	32.482	15.523
ENSG00000138801	PAPSS1	protein_coding	155.771	208.551	566.54	156.686	222.71	321.99	148.807	153.639	553.757	148.954	200.393	209.489
ENSG00000197102	DYNC1H1	protein_coding	155.154	137.541	84.905	124.818	227.212	138.736	154.519	58.112	135.462	168.488	232.366	137.616
ENSG00000113460	BRIX1	protein_coding	155.116	96.472	110.063	69.378	60.319	84.635	146.427	110.872	106.642	69.167	64.944	60.47
ENSG00000187555	USP7	protein_coding	155.075	90.464	95.569	99.55	99.076	93.642	147.061	62.949	112.326	117.477	109.817	90.056
ENSG00000136504	KAT7	protein_coding	154.895	41.894	52.687	39.492	32.387	38.219	135.374	31.313	66.696	46.027	41.354	36.799
ENSG00000153395	LPCAT1	protein_coding	154.835	48.692	55.214	55.502	81.875	91.475	170.156	39.41	59.465	75.365	91.062	86.316
ENSG00000141349	G6PC3	protein_coding	154.714	111.302	177.781	102.115	123.342	118.223	139.131	107.712	151.706	98.395	124.191	128.391
ENSG00000113384	GOLPH3	protein_coding	154.277	155.157	169.48	140.559	171.294	141.813	142.33	130.678	180.391	140.841	158.715	128.305
ENSG00000169223	LMAN2	protein_coding	154.226	178.646	207.46	183.988	272.122	226.021	143.939	202.824	203.901	184.181	243.531	220.715
ENSG00000128524	ATP6V1F	protein_coding	154.044	255.304	280.676	278.79	243.6	212.114	160.56	339.436	239.028	287.646	276.698	250.123
ENSG00000181026	AEN	protein_coding	153.826	59.41	135.566	89.777	59.643	58.996	187.194	93.507	139.821	71.163	63.953	59.062
ENSG00000122786	CALD1	protein_coding	153.77	74.85	208.103	377.226	789.013	498.628	134.484	67.859	211.339	361.297	550.443	296.473
ENSG00000183255	PTTG1IP	protein_coding	153.689	253.959	261.412	296.754	548.728	329.214	144.196	235.42	259.158	308.351	492.606	319.218
ENSG00000091527	CDV3	protein_coding	153.271	116.862	120.164	319.34	216.878	196.753	141.683	101.428	119.231	202.112	206.3	175.872
ENSG00000138382	METTL5	protein_coding	153.258	207.718	199.971	112.768	91.805	88.842	149.622	239.692	137.899	90.728	89.467	84.315
ENSG00000171720	HDAC3	protein_coding	153.156	96.057	137.941	142.753	117.617	132.499	161.064	95.445	140.666	154.93	128.537	135.477
ENSG00000111726	CMAS	protein_coding	153.016	114.701	104.206	71.784	67.238	60.161	147.286	121.797	87.723	74.092	78.826	69.134
ENSG00000142453	CARM1	protein_coding	152.961	96.595	95.989	108.802	90.483	96.138	154.287	58.537	122.505	138.216	102.796	89.004
ENSG00000116478	HDAC1	protein_coding	152.881	172.281	245.973	179.012	182.81	209.638	169.554	159.944	244.44	203.003	200.473	191.619
ENSG00000039123	SKIV2L2	protein_coding	152.861	101.694	91.422	72.003	67.058	71.85	141.819	70.213	105.03	77.573	73.541	60.513
ENSG00000241685	ARPC1A	protein_coding	152.806	190.673	173.574	169.734	152.007	148.066	147.607	211.13	169.934	176.231	169.92	133.364
ENSG00000105258	POLR2I	protein_coding	152.66	174.345	197.798	116.384	88.563	116.192	144.272	232.002	152.735	117.728	110.043	102.119
ENSG00000100297	MCM5	protein_coding	152.349	47.917	94.512	58.515	30.496	51.255	147.001	47.629	90.116	77.799	41.293	41.041
ENSG00000133318	RTN3	protein_coding	152.312	145.515	126.345	196.697	164.692	149.698	154.831	140.813	134.354	200.258	187.79	144.838
ENSG00000066117	SMARCD1	protein_coding	152.222	108.62	137.545	131.173	109.189	115.603	160.413	81.073	159.433	155.783	115.028	92.35
ENSG00000077152	UBE2T	protein_coding	151.77	189.284	115.54	192.982	86.811	109.757	156.655	166.191	100.215	187.728	90.011	79.379
ENSG00000132589	FLOT2	protein_coding	151.684	257.072	224.562	228.919	204.616	153.032	141.68	240.034	215.786	219.933	189.657	134.69
ENSG00000116649	SRM	protein_coding	151.628	63.063	100.424	54.451	60.862	98.523	135.679	80.646	100.206	74.182	79.662	85.344
ENSG00000037474	NSUN2	protein_coding	151.274	100.299	109.185	76.043	86.296	67.26	141.503	80.099	124.453	77.427	80.252	57.219
ENSG00000171848	RRM2	protein_coding	151.265	98.043	86.38	89.943	69.066	102.463	134.331	83.617	78.652	116.574	69.158	55.113
ENSG00000139318	DUSP6	protein_coding	151.065	17.738	101.343	138.549	62.572	48.709	81.855	13.583	110.692	132.275	94.721	43.072
ENSG00000131459	GFPT2	protein_coding	150.809	50.086	8.904	7.632	4.344	4.421	140.423	38.724	9.953	14.083	6.677	6.082
ENSG00000131467	PSME3	protein_coding	150.696	95.744	127.945	97.667	136.377	123.311	141.007	79.63	155.805	126.631	134.966	93.064
ENSG00000117139	KDM5B	protein_coding	150.673	117.062	121.289	172.879	204.084	148.797	144.173	75.264	170.949	210.118	186.379	148.755
ENSG00000179361	ARID3B	protein_coding	150.57	133.961	99.541	109.244	98.127	81.212	174.369	90.036	122.53	116.811	107.752	72.015
ENSG00000147955	SIGMAR1	protein_coding	150.377	69.853	70.332	50.035	46.459	88.205	144.204	71.127	74.784	81.207	86.416	120.931
ENSG00000105323	HNRNPUL1	protein_coding	150.312	119.509	126.654	158.551	164.062	148.365	147.78	85.528	139.614	184.681	176.33	150.872
ENSG00000114850	SSR3	protein_coding	150.294	170.147	143.771	120.797	151.601	143.602	150.459	153.586	135.782	98.909	143.245	113.468
ENSG00000117862	TXNDC12	protein_coding	150.257	169.893	235.498	196.184	209.776	196.968	144.824	142.563	176.281	153.829	173.149	161.653
ENSG00000269987	RP3-430N8.11	lincRNA	150.242	126	160.262	156.44	187.59	172.225	148.253	76.535	216.467	160.883	183.272	164.388
ENSG00000118579	MED28	protein_coding	150.096	132.119	165.891	140.745	109.399	129.127	152.003	124.466	221.034	197.943	134.531	146.995
ENSG00000162191	UBXN1	protein_coding	150.084	168.996	195.288	152.087	148.722	151.8	150.87	190.179	183.091	157.06	146.422	163.667
ENSG00000140350	ANP32A	protein_coding	149.712	187.978	197.946	168.591	112.313	129.031	143.504	178.638	190.841	188.263	140.793	120.469
ENSG00000167315	ACAA2	protein_coding	149.708	170.175	236.555	161.941	162.255	149.322	150.689	164.585	178.17	131.114	145.742	116.837
ENSG00000141510	TP53	protein_coding	149.495	46.426	75.878	54.27	94.966	100.922	145.538	36.623	87.85	79.288	106.932	76.393
ENSG00000121579	NAA50	protein_coding	149.352	78.622	113.964	84.577	68.452	81.612	137.574	70.993	111.564	86.923	72.333	63.955
ENSG00000166902	MRPL16	protein_coding	149.114	71.967	103.307	85.743	62.787	90.122	131.133	80.18	99.363	80.725	74.89	71.207
ENSG00000136159	NUDT15	protein_coding	148.829	137.307	115.93	71.18	52.063	79.816	146.385	140.98	118.112	84.237	65.654	53.971
ENSG00000204435	CSNK2B	protein_coding	148.501	148.05	191.594	205.16	198.106	194.89	150.248	190.485	185.73	204.254	210.955	183.471
ENSG00000119707	RBM25	protein_coding	148.327	145.151	133.515	136.356	121.724	110.534	134.472	91.058	145.037	137.046	131.45	114.003
ENSG00000141101	NOB1	protein_coding	148.29	81.54	118.32	55.547	44.232	83.807	139.365	81.27	118.741	61.947	57.492	78.273
ENSG00000131389	SLC6A6	protein_coding	148.107	39.497	42.906	53.415	35.115	23.496	152.468	23.917	63.73	55.063	41.558	33.091
ENSG00000141756	FKBP10	protein_coding	148.079	127.097	208.237	235.311	346.342	244.809	117.278	97.305	205.543	186.48	261.794	257.99
ENSG00000108883	EFTUD2	protein_coding	147.958	97.447	114.638	100.63	108.213	101.345	153.153	82.844	138.488	113.067	103.099	91.066
ENSG00000125870	SNRPB2	protein_coding	147.884	143.338	188.263	131.745	107.888	127.555	159.468	155.176	165.011	129.473	137.083	110.186
ENSG00000062038	CDH3	protein_coding	147.872	76.447	68.015	121.559	205.965	212.79	136.77	58.383	79.415	114.519	182.451	184.517
ENSG00000136295	TTYH3	protein_coding	147.72	143.036	107.415	184.919	229.365	145.304	132.044	98.003	116.228	183.329	195.749	143.69
ENSG00000189091	SF3B3	protein_coding	147.66	114.309	127.236	97.627	86.619	95.121	148.319	99.148	170.642	124.325	101.609	93.432
ENSG00000073111	MCM2	protein_coding	147.531	50.36	104.164	98.231	56.339	113.886	138.039	35.648	114.251	151.398	70.103	86.726
ENSG00000176171	BNIP3	protein_coding	147.458	376.898	120.847	152.592	21.135	38.037	128.738	404.704	103.572	82.267	41.017	89.348
ENSG00000064419	TNPO3	protein_coding	147.415	95.409	91.049	71.554	71.797	50.738	144.358	66.541	111.919	81.307	69.011	46.956
ENSG00000187735	TCEA1	protein_coding	147.396	108.001	145.707	97.494	67.482	95.575	150.275	84.492	133.983	90.611	88.147	69.351
ENSG00000117448	AKR1A1	protein_coding	147.15	94.645	142.025	136.026	87.834	106.201	149.87	103.961	106.043	101.863	82.738	105.39
ENSG00000164024	METAP1	protein_coding	146.631	63.994	79.202	60.337	47.465	58.902	125.333	54.312	79.328	54.791	44.461	46.683
ENSG00000113810	SMC4	protein_coding	146.39	126.378	88.42	125.226	84.247	103.947	134.568	53.044	102.227	146.754	95.851	66.2
ENSG00000198356	ASNA1	protein_coding	146.313	134.112	183.474	117.009	112.104	115.881	152.045	143.872	165.79	120.303	113.064	103.19
ENSG00000111328	CDK2AP1	protein_coding	146.267	89.343	91.058	115.212	133.791	142.469	137.297	94.528	77.058	120.465	130.884	100.785
ENSG00000133872	TMEM66	protein_coding	146.218	363.519	232.548	268.095	355.435	223.582	138.425	345.708	212.525	240.099	337.191	267.206
ENSG00000131653	TRAF7	protein_coding	146.098	117.954	90.781	85.467	69.959	77.497	132.393	93.86	104.372	91.747	76.988	74.166
ENSG00000146904	EPHA1	protein_coding	145.999	42.141	35.479	40.271	52.626	39.696	145.584	39.608	50.619	52.023	51.007	45.557
ENSG00000141580	WDR45B	protein_coding	145.912	127.106	135.832	124.232	107.387	107.24	155.876	116.903	154.223	115.237	121.113	131.704
ENSG00000070814	TCOF1	protein_coding	145.883	62.22	86.123	62.825	54.579	56.767	149.916	43.947	93.33	71.852	61.673	49.117
ENSG00000119689	DLST	protein_coding	145.557	97.767	169.078	117.87	106.92	99.01	142.535	83.336	200.665	119.323	114.549	98.047
ENSG00000175550	DRAP1	protein_coding	145.444	151.41	138.752	143.053	136.472	114.943	154.953	170.295	119.73	148.172	154.959	121.079
ENSG00000166851	PLK1	protein_coding	145.419	134.929	89.125	73.587	40.131	60.694	150.371	103.571	88.859	92.179	46.461	40.382
ENSG00000125753	VASP	protein_coding	145.1	236.913	170.597	197.357	262.568	105.606	150.255	236.757	182.18	190.885	221.829	110.047
ENSG00000167325	RRM1	protein_coding	144.953	102.783	94.261	125.019	83.058	106.865	141.208	82.77	87.935	146.712	87.037	75.905
ENSG00000011260	UTP18	protein_coding	144.907	102.306	124.947	62.453	58.429	70.423	135.074	109.656	117.411	65.004	64.398	60.634
ENSG00000109180	OCIAD1	protein_coding	144.812	120.326	149.488	111.013	131.728	137.689	138.126	113.674	141.572	105.179	138.48	121.642
ENSG00000196591	HDAC2	protein_coding	144.741	111.517	130.538	116.29	112.533	121.687	144.469	112.11	131.818	126.266	114.233	101.078
ENSG00000177731	FLII	protein_coding	144.492	141.309	105.193	138.798	161.917	111.695	135.283	101.316	123.652	128.742	161.374	114.297
ENSG00000069956	MAPK6	protein_coding	144.381	110.511	87.04	102.198	118.343	98.428	139.662	84.974	97.32	113.332	118.053	78.402
ENSG00000198492	YTHDF2	protein_coding	144.185	132.027	139.356	125.593	128.678	128.814	131.749	121.419	140.969	142.798	125.762	101.506
ENSG00000166347	CYB5A	protein_coding	143.711	61.804	164.703	196.545	106.831	168.7	154.049	78.05	158.485	197.037	133.952	161.459
ENSG00000132155	RAF1	protein_coding	143.495	131.107	127.842	137.824	130.647	117.805	128.285	83.716	141.365	149.189	127.122	101.689
ENSG00000163466	ARPC2	protein_coding	143.222	203.119	186.791	190.557	231.107	158.225	147.874	215.56	169.909	167.634	211.041	152.384
ENSG00000144354	CDCA7	protein_coding	143.202	94.218	42.01	38.823	17.291	46.692	146.18	70.211	34.444	53.097	24.047	35.485
ENSG00000137942	FNBP1L	protein_coding	143.179	205.396	132.58	181.506	253.832	167.286	126.886	119.451	152.753	197.825	214.558	155.333
ENSG00000078618	NRD1	protein_coding	143.171	97.77	92.555	104.492	86.086	96.83	135.015	86.312	104.795	109.715	97.769	96.779
ENSG00000004142	POLDIP2	protein_coding	143.141	112.704	143.52	138.094	130.566	122.7	129.816	103.174	155.727	150.05	141.366	127.468
ENSG00000005075	POLR2J	protein_coding	143.066	142.211	194.799	172.389	80.942	139.309	154.82	199.313	185.267	188.562	158.047	139.749
ENSG00000164934	DCAF13	protein_coding	142.866	48.688	76.328	58.214	55.611	66.855	139.714	49.233	75.694	60.792	55.701	49.526
ENSG00000099797	TECR	protein_coding	142.796	103.902	137.543	188.386	103.519	148.169	139.515	123.035	140.642	196.831	150.415	148.058
ENSG00000137547	MRPL15	protein_coding	142.709	103.103	165.868	77.62	82.549	126.175	125.27	125.116	162.417	95.408	89.6	98.853
ENSG00000162961	DPY30	protein_coding	142.522	177.986	201.318	165.709	90.828	97.532	146.035	225.942	167.762	143.029	101.871	94.725
ENSG00000139921	TMX1	protein_coding	142.478	53.163	68.307	62.119	75.879	82.965	121.985	42.681	60.052	62.779	69.167	60.5
ENSG00000189159	HN1	protein_coding	142.223	113.557	99.445	189.569	200.48	166.864	143.314	132.403	89.511	191.866	162.953	125.058
ENSG00000198146	ZNF770	protein_coding	142.216	56.108	23.845	37.995	47.146	53.254	120.129	22.093	52.107	66.417	74.262	50.568
ENSG00000085733	CTTN	protein_coding	141.913	74.036	114.006	142.681	195.625	113.79	131.264	69.891	128.625	141.256	171.643	119.445
ENSG00000174780	SRP72	protein_coding	141.829	123.95	139.1	121.599	114.215	118.986	136.541	92.177	142.735	131.646	123.236	99.8
ENSG00000182979	MTA1	protein_coding	141.79	134.258	132.41	117.672	88.388	104.063	130.223	97.284	142.317	126.556	105.219	114.526
ENSG00000000419	DPM1	protein_coding	141.687	112.473	144.9	101.567	91.209	100.272	137.639	118.595	143.361	106.343	95.371	85.804
ENSG00000163811	WDR43	protein_coding	141.679	51.515	71.368	40.489	60.138	63.733	136.673	37.699	77.005	46.074	60.038	46.204
ENSG00000115307	AUP1	protein_coding	141.558	143.375	186.955	159.108	227.555	199.922	140.324	163.74	178.539	168.437	229.705	189.537
ENSG00000184007	PTP4A2	protein_coding	141.352	162.45	170.005	154.541	130.236	107.868	139.306	137.32	157.462	142.518	139.84	103.279
ENSG00000065000	AP3D1	protein_coding	141.325	100.806	113.434	112.576	130.636	97.406	153.64	82.507	148.056	126.981	139.994	108.915
ENSG00000130935	NOL11	protein_coding	141.101	71.897	81.559	73.233	68.038	91.937	143.624	65.693	87.738	84.568	79.897	65.696
ENSG00000100979	PLTP	protein_coding	141.078	119.514	303.235	103.118	71.124	111.743	115.01	108.104	363.099	82.415	57.04	109.936
ENSG00000106723	SPIN1	protein_coding	141.002	143.009	121.329	150.243	166.301	133.904	138.711	95.664	138.766	172.223	172.124	110.371
ENSG00000144744	UBA3	protein_coding	140.986	167.539	151.755	133.824	125.743	122.877	130.127	156.502	132.269	122.666	129.146	102.901
ENSG00000140575	IQGAP1	protein_coding	140.961	111.45	81.644	115.361	209.441	129.129	144.526	70.277	105.878	122.944	220.304	131.285
ENSG00000170142	UBE2E1	protein_coding	140.942	150.838	166.903	160.319	149.777	120.571	125.594	156.335	134.378	151.135	139.341	107.19
ENSG00000269893	SNHG8	lincRNA	140.873	92.249	133.366	62.544	45.82	106.357	124.106	97.844	87.479	46.874	50.112	111.12
ENSG00000204392	LSM2	protein_coding	140.576	187.655	191.977	144.091	78.767	104.667	145.853	247.033	160.905	134.813	88.737	105.881
ENSG00000148200	NR6A1	protein_coding	140.356	114.626	115.56	127.885	51.058	62.871	106.375	82.035	144.407	147.469	46.087	51.563
ENSG00000104517	UBR5	protein_coding	140.27	58.318	39.834	56.968	60.519	50.365	129.69	28.807	64.494	74.657	69.43	49.627
ENSG00000198561	CTNND1	protein_coding	140.211	200.356	128.447	387.668	398.271	300.155	143.065	124.684	148.562	362.927	352.264	281.78
ENSG00000100528	CNIH1	protein_coding	140.152	98.481	109.644	88.006	121.139	138.247	129.391	97.627	101.556	94.112	115.912	135.836
ENSG00000159596	TMEM69	protein_coding	140.082	70.818	78.983	54.491	56.489	79.011	115.923	57.206	96.902	88.905	55.176	74.93
ENSG00000145494	NDUFS6	protein_coding	139.982	108.592	130.994	85.364	67.783	78.017	131.345	156.724	119.326	102.112	96.172	84.768
ENSG00000116489	CAPZA1	protein_coding	139.87	173.165	168.757	166.047	189.678	168.958	146.443	166.401	160.79	156.278	177.705	137.754
ENSG00000127616	SMARCA4	protein_coding	139.853	130.301	122.797	145.036	148.455	126.678	132.403	93.643	156.7	186.484	159.94	113.517
ENSG00000178127	NDUFV2	protein_coding	139.839	82.169	114.773	90.421	50.156	96.37	125.35	95.404	92.582	83.894	101.595	88.372
ENSG00000159140	SON	protein_coding	139.477	106.263	92.965	115.237	146.517	133.451	138.337	56.026	135.769	153.005	170.795	119.166
ENSG00000122218	COPA	protein_coding	139.287	184.301	187.933	228.001	280.278	177.193	143.412	117.253	220.513	201.427	253.237	193.224
ENSG00000106484	MEST	protein_coding	139.069	112.12	72.341	90.431	177.077	747.057	146.806	103.432	107.202	108.987	372.837	835.85
ENSG00000100462	PRMT5	protein_coding	139.058	100.563	139.457	92.456	87.247	110.935	131.411	91.23	140.923	104.845	89.332	92.404
ENSG00000167670	CHAF1A	protein_coding	139.017	35.527	45.762	50.29	28.143	34.665	119.994	30.933	46.742	62.88	34.266	31.461
ENSG00000123179	EBPL	protein_coding	138.982	78.336	153.187	56.846	47.161	71.635	103.001	74.791	103.802	45.255	43.593	52.815
ENSG00000113575	PPP2CA	protein_coding	138.932	121.324	146.808	127.932	139.775	127.085	139.926	130.065	139.045	134.342	134.37	107.599
ENSG00000155438	MKI67IP	protein_coding	138.897	62.673	92.263	47.473	61.896	86.186	130.48	67.563	87.778	56.703	62.686	60.784
ENSG00000151725	MLF1IP	protein_coding	138.83	80.88	63.385	96.248	51.988	68.234	212.248	84.977	84.586	140.91	69.602	51.337
ENSG00000100138	NHP2L1	protein_coding	138.791	89.456	116.304	94.56	86.219	105.186	127.781	111.128	103.394	102.729	94.313	102.667
ENSG00000166164	BRD7	protein_coding	138.628	146.62	170.663	134.802	69.845	110.649	139.203	122.912	178.159	149.732	125.859	100.967
ENSG00000174437	ATP2A2	protein_coding	138.481	152.201	87.167	105.406	161.792	106.532	132.233	91.04	105.604	115.545	162.576	106.311
ENSG00000173402	DAG1	protein_coding	138.357	178.246	314.55	145.015	233.528	142.004	125.646	94.923	375.501	145.973	195.785	137.826
ENSG00000163558	PRKCI	protein_coding	138.357	113.773	93.025	74.476	60.715	54.597	126.334	68.025	90.863	68.778	67.691	48.223
ENSG00000143368	SF3B4	protein_coding	138.339	115.17	128.032	106.86	115.245	113.664	131.813	97.707	132.124	115.309	111.985	87.734
ENSG00000112159	MDN1	protein_coding	138.281	37.426	21.153	18.25	20.463	22.147	110.724	16.594	42.275	28.835	25.13	21.278
ENSG00000132591	ERAL1	protein_coding	138.252	100.862	145.091	103.263	86.42	96.207	131.31	105.453	144.659	103.798	94.366	84.315
ENSG00000171345	KRT19	protein_coding	138.072	1090.07	4103.75	1253.77	1037.96	1278.85	128.92	1192.06	4012.63	996.884	1052.42	1336.97
ENSG00000164305	CASP3	protein_coding	138.033	86.1	89.876	73.527	112.684	94.377	121.656	69.088	83.224	82.73	112.409	73.217
ENSG00000188976	NOC2L	protein_coding	138.015	80.267	93.231	62.51	60.851	76.471	137.338	74.498	101.861	89.762	98.713	71.112
ENSG00000106400	ZNHIT1	protein_coding	137.966	190.041	220.494	176.123	177.589	169.952	132.992	255.847	185.986	169.183	178.912	174.402
ENSG00000173207	CKS1B	protein_coding	137.712	95.47	103.562	88.661	31.143	63.083	134.103	102.647	76.047	82.206	53.584	44.463
ENSG00000117318	ID3	protein_coding	137.617	113.452	751.585	139.492	349.987	221.491	188.315	77.511	706.452	179.987	339.875	208.415
ENSG00000228716	DHFR	protein_coding	137.411	47.721	63.096	66.826	42.113	74.576	103.058	27.456	53.177	70.395	45.471	42.876
ENSG00000079462	PAFAH1B3	protein_coding	137.36	84.715	118.873	164.198	147.782	189.804	148.29	101.85	95.465	199.891	163	159.468
ENSG00000110651	CD81	protein_coding	137.214	155.507	197.963	173.419	231.212	174.502	136.229	168.169	192.14	183.092	215.243	219.673
ENSG00000004779	NDUFAB1	protein_coding	137.095	130.646	147.626	108.92	88.742	95.426	143.38	169.117	135.373	102.026	93.827	89.835
ENSG00000151500	THYN1	protein_coding	136.939	86.763	121.116	138.392	88.454	109.363	131.616	103.011	115.849	133.645	103.669	102.772
ENSG00000153048	CARHSP1	protein_coding	136.719	133.539	199.433	88.945	80.311	63.206	150.841	138.299	196.96	95.97	76.605	66.784
ENSG00000130202	PVRL2	protein_coding	136.622	181.481	227.087	262.97	374.449	196.271	136.237	153.642	250.544	234.623	319.058	184.458
ENSG00000126247	CAPNS1	protein_coding	136.416	288.304	277.924	232.092	307.619	238.212	124.912	338.776	245.799	219.601	317.036	246.755
ENSG00000146007	ZMAT2	protein_coding	136.031	156.067	195.816	180.788	170.957	160.585	128.012	150.645	187.818	179.398	165.299	143.152
ENSG00000187772	LIN28B	protein_coding	135.851	82.087	69.153	55.922	42.036	46.662	111.321	59.196	83.558	69.457	52.592	42.98
ENSG00000213593	TMX2	protein_coding	135.78	130.597	158.546	100.077	133.314	149.058	128.509	139.384	153.787	111.605	143.429	125.344
ENSG00000204574	ABCF1	protein_coding	135.521	97.532	101.211	91.168	89.847	88.059	135.611	87.608	113.072	101.14	98.031	90.67
ENSG00000084733	RAB10	protein_coding	135.412	160.869	144.389	137.654	184.501	142.04	122.058	128.686	133.995	132.372	168.595	114.957
ENSG00000092421	SEMA6A	protein_coding	135.38	12.771	38.293	38.748	36.262	30.289	152.567	10.665	45.938	50.486	44.822	33.827
ENSG00000105404	RABAC1	protein_coding	135.356	150.439	197.828	156.101	191.335	158.319	139.168	224.557	156.746	132.033	203.652	209.245
ENSG00000120694	HSPH1	protein_coding	135.247	99.678	135.126	101.364	178.307	163.567	135.918	90.534	159.619	124.971	180.33	122.293
ENSG00000100603	SNW1	protein_coding	135.12	105.973	147.951	137.805	118.275	127.96	132.409	99.828	145.91	133.949	126.055	117.796
ENSG00000086666	ZFAND6	protein_coding	135.028	113.808	113.588	91.535	76.866	74.476	135.605	118.657	92.976	80.831	75.816	64.659
ENSG00000089351	GRAMD1A	protein_coding	134.835	93.66	71.669	74.47	103.524	45.927	119.055	70.511	65.469	75.155	96.456	56.787
ENSG00000125534	PPDPF	protein_coding	134.762	252.53	307.364	324.063	265.987	269.918	134.615	339.369	316.135	349.244	313.688	333.713
ENSG00000204370	SDHD	protein_coding	134.697	83.786	129.258	60.118	55.183	80.46	117.441	76.914	109.489	56.202	60.994	62.871
ENSG00000162430	SEPN1	protein_coding	134.669	84.977	105.207	150.678	133.948	140.151	122.277	54.122	106.332	152.425	155.403	137.808
ENSG00000141522	ARHGDIA	protein_coding	134.632	185.806	164.81	206.092	320	221	130.021	204.768	169.537	231.587	322.946	220.029
ENSG00000100911	PSME2	protein_coding	134.399	112.863	118.179	101.144	68.207	124.942	139.311	129.867	96.9	116.927	122.728	138.455
ENSG00000108671	PSMD11	protein_coding	134.263	96.363	88.686	99.606	99.321	89.902	137.702	87.93	92.096	111.878	117.939	80.776
ENSG00000172354	GNB2	protein_coding	134.211	231.777	198.329	233.28	237.382	166.282	127.685	278.131	193.846	232.149	267.361	211.451
ENSG00000124214	STAU1	protein_coding	133.983	115.266	120.114	120.683	145.731	118.51	134.687	86.14	124.064	128.9	144.826	107.828
ENSG00000152284	TCF7L1	protein_coding	133.9	73.859	64.79	43.103	44.72	43.626	133.882	57.612	80.876	48.417	46.862	41.604
ENSG00000067704	IARS2	protein_coding	133.858	114.815	150.752	108.232	110.001	115.717	124.163	87.761	168.247	105.424	103.86	100.489
ENSG00000065548	ZC3H15	protein_coding	133.832	91.542	104.472	87.38	102.766	103.744	136.773	80.045	102.64	80.625	91.212	78.765
ENSG00000134884	ARGLU1	protein_coding	133.597	97.197	135.391	199.288	130.627	138.392	126.987	73.141	132.653	188.19	140.378	167.409
ENSG00000198231	DDX42	protein_coding	133.29	137.969	134.661	134.237	142.507	122.295	121.206	93.008	144.741	142.091	135.035	124.793
ENSG00000182952	HMGN4	protein_coding	133.284	145.331	135.803	107.92	99.047	107.766	126.035	135.509	162.916	116.325	119.037	110.414
ENSG00000134986	NREP	protein_coding	133.142	192.837	154.205	212.433	131.202	196.49	120.972	183.42	136.929	248.541	176.769	177.375
ENSG00000127947	PTPN12	protein_coding	133.085	172.339	122.622	115.14	119.333	78.556	146.94	143.694	144.424	125.107	116.688	87.636
ENSG00000099341	PSMD8	protein_coding	132.73	147.656	168.159	144.967	143.33	121.23	145.404	178.485	155.77	146.954	161.674	127.104
ENSG00000110367	DDX6	protein_coding	132.624	65.429	64.502	82.735	130.975	92.98	126.588	37.357	90.422	117.427	138.594	82.736
ENSG00000184432	COPB2	protein_coding	132.519	202.901	219.645	244.437	272.031	193.988	148.116	179.561	241.148	208.922	244.3	178.207
ENSG00000179295	PTPN11	protein_coding	132.365	100.434	90.073	93.558	124.322	96.081	120.498	62.094	102.135	94.586	126.92	82.604
ENSG00000137693	YAP1	protein_coding	132.338	181.987	278.077	154.696	158.688	146.928	119.67	118.618	331.092	197.121	153.409	131.184
ENSG00000175826	CTDNEP1	protein_coding	132.2	143.63	171.098	162.99	118.022	136.466	126.933	153.371	165.906	158.143	156.867	159.833
ENSG00000083312	TNPO1	protein_coding	132.181	90.374	79.226	89.63	86.404	72.677	126.135	50.046	84.731	102.724	97.466	58.051
ENSG00000111602	TIMELESS	protein_coding	132.147	91.293	96.174	92.801	56.734	71.917	146.691	67.888	108.48	121.484	72.198	61.218
ENSG00000100814	CCNB1IP1	protein_coding	132.102	105.131	122.228	106.036	47.193	80.604	134.946	108.633	105.377	83.592	46.885	80.5
ENSG00000136536	MARCH7	protein_coding	131.709	138.041	97.263	131.293	130.868	105.267	126.281	79.805	126.768	139.214	131.559	90.337
ENSG00000100219	XBP1	protein_coding	131.345	168.9	241.094	256.927	203.55	291.399	142.055	173.057	213.868	180.156	248.024	355.372
ENSG00000130294	KIF1A	protein_coding	131.181	58.388	17.653	59.728	146.741	56.692	119.507	37.541	28.307	56.752	147.36	85.581
ENSG00000106615	RHEB	protein_coding	131	109.707	96.99	89.173	62.597	86.337	130.289	118.307	89.581	88.525	103.411	83.332
ENSG00000113048	MRPS27	protein_coding	130.935	67.439	92.629	57.185	36.927	67.955	116.117	58.925	93.633	58.194	42.725	59.448
ENSG00000099804	CDC34	protein_coding	130.879	144.468	181.407	146.487	160.472	117.883	121.399	155.812	176.391	153.616	154.874	127.351
ENSG00000101150	TPD52L2	protein_coding	130.878	111.862	152.818	131.334	183.158	140.252	119.985	94.711	143.263	128.33	153.476	123.7
ENSG00000010278	CD9	protein_coding	130.819	22.907	21.942	12.038	22.31	20.475	133.619	29.919	14.716	7.53	23.835	44.07
ENSG00000133935	C14orf1	protein_coding	130.758	62.797	57.921	74.373	54.058	92.899	90.932	67.679	56.13	77.166	60.796	86.322
ENSG00000113845	TIMMDC1	protein_coding	130.744	102.02	115.674	85.692	78.053	106.453	123.702	109.785	119.866	99.724	94.219	105.971
ENSG00000137776	SLTM	protein_coding	130.743	56.161	63.638	81.111	90.27	78.619	131.555	40.284	71.869	91.908	96.844	76.242
ENSG00000131475	VPS25	protein_coding	130.699	166.133	208.453	154.51	141.215	132.655	124.169	188.616	188.208	149.51	152.166	137.44
ENSG00000181610	MRPS23	protein_coding	130.661	104.941	106.164	67.881	89.144	90.981	124.469	129.778	97.552	77.171	83.847	76.563
ENSG00000204394	VARS	protein_coding	130.483	47.301	52.802	60.38	60.948	83.691	118.396	43.362	61.104	72.375	74.782	74.902
ENSG00000130706	ADRM1	protein_coding	130.48	96.597	117.629	94.118	102.984	92.322	131.442	110.64	109.906	100.761	110.707	81.003
ENSG00000110075	PPP6R3	protein_coding	130.202	71.418	69.055	78.506	93.276	78.217	123.716	32.626	96.542	91.771	91.95	68.603
ENSG00000119203	CPSF3	protein_coding	130.168	81.53	107.536	85.113	69.682	83.572	121.135	77.859	104.398	91.55	70.746	62.567
ENSG00000002834	LASP1	protein_coding	130.125	170.798	168.176	212.427	300.24	147.742	124.493	133.554	189.931	157.074	234.69	128.056
ENSG00000178445	GLDC	protein_coding	129.943	3.672	9.831	62.506	33.936	41.863	143.27	5.403	23.454	64.343	40.998	29.869
ENSG00000159399	HK2	protein_coding	129.622	117.033	41.891	70.061	42.005	35.327	125.001	72.426	59.596	54.84	36.125	49.368
ENSG00000105887	MTPN	protein_coding	129.602	103.845	84.721	174.614	193.339	125.611	139.586	52.759	126.473	194.658	177.584	119.295
ENSG00000029363	BCLAF1	protein_coding	129.314	80.199	114.899	102.077	121.544	124.499	118.584	47.045	136.283	126.726	128.881	93.208
ENSG00000141030	COPS3	protein_coding	129.238	88.54	96.764	101.961	106.927	110.726	139.689	103.609	98.988	111.484	113.484	88.645
ENSG00000163170	BOLA3	protein_coding	128.894	73.738	87.969	51.321	43.78	60.305	111.262	93.87	65.321	57.132	50.624	53.144
ENSG00000134825	TMEM258	protein_coding	128.817	149.441	198.047	165.138	110.377	151.813	135.819	203.819	149.315	149.91	126.958	151.953
ENSG00000145833	DDX46	protein_coding	128.812	57.348	82.937	59.102	58.494	56.664	117.165	35.535	102.785	70.404	63.175	51.408
ENSG00000072110	ACTN1	protein_coding	128.755	184.976	109.804	207.045	335.554	155.686	142.817	133.441	118.029	234.216	297.717	116.946
ENSG00000074695	LMAN1	protein_coding	128.639	186.922	123.445	146.28	136.869	129.937	118.325	110.996	113.368	104.462	124.415	120.55
ENSG00000241837	ATP5O	protein_coding	128.531	98.821	134.934	113.928	82.954	100.742	110.108	137.34	119.448	119.558	88.375	99.075
ENSG00000101421	CHMP4B	protein_coding	128.371	154.195	181.43	189.318	237.18	184.324	129.001	165.192	177.716	197.524	240.442	186.826
ENSG00000155463	OXA1L	protein_coding	128.281	98.635	129.079	98.73	73.077	122.318	158.905	119.501	157.128	113.085	91.763	152.354
ENSG00000108830	RND2	protein_coding	128.196	89.818	62.845	56.451	35.334	38.35	115.71	99.698	51.047	49.318	35.194	35.498
ENSG00000160633	SAFB	protein_coding	128.105	110.219	137.714	140.19	114.006	117.344	118.868	98.871	156.673	151.339	134.926	122.349
ENSG00000135862	LAMC1	protein_coding	128.078	65.226	79.254	148.672	416.945	245.522	111.457	39.467	113.272	146.975	316.32	168.375
ENSG00000105699	LSR	protein_coding	127.982	146.172	135.916	153.646	277.519	157.934	130.514	137.235	159.514	170.864	235.033	156.456
ENSG00000253719	ATXN7L3B	protein_coding	127.98	216.219	243.839	243.996	192.084	199.744	154.971	181.234	306.556	298.187	241.15	219.906
ENSG00000167986	DDB1	protein_coding	127.687	100.866	111.239	118.581	125.545	114.168	131.687	81.348	132.219	139.959	132.438	117.138
ENSG00000071127	WDR1	protein_coding	127.369	126.395	110.111	149.665	215.827	128.258	136.917	142.895	123.87	145.247	182.304	105.161
ENSG00000115216	NRBP1	protein_coding	127.301	206.757	217.871	166.855	166.492	141.051	131.224	198.271	206.456	177.719	172.209	134.91
ENSG00000142871	CYR61	protein_coding	127.288	43.069	41.699	409.979	806.39	300.076	121.394	41.824	49.771	267.879	641.111	158.42
ENSG00000242265	PEG10	protein_coding	127.204	100.335	753.258	232.352	351.146	299.854	113.02	134.575	1803.19	466.82	364.951	242.086
ENSG00000008324	SS18L2	protein_coding	127.098	64.272	95.784	81.315	54.949	71.365	127.706	80.352	87.082	74.829	60.526	66.57
ENSG00000123064	DDX54	protein_coding	126.973	59.989	74.018	54.964	54.466	64.572	116.605	51.308	73.457	64.09	64.801	64.625
ENSG00000109062	SLC9A3R1	protein_coding	126.932	178.481	312.763	131.857	121.289	123.935	114.755	248.006	343.088	113.853	112.376	119.335
ENSG00000104886	PLEKHJ1	protein_coding	126.892	216.606	253.405	165.691	160.349	130.758	116.799	277.448	218.986	166.953	153.468	126.85
ENSG00000175215	CTDSP2	protein_coding	126.662	142.069	132.958	156.584	132.845	114.024	111.26	89.739	168.472	179.572	154.372	136.116
ENSG00000168214	RBPJ	protein_coding	126.635	50.971	45.778	63.581	63.358	88.99	129.847	35.514	48.486	64.622	87.988	88.579
ENSG00000125901	MRPS26	protein_coding	126.551	100.896	158.564	117.882	78.857	105.372	125.104	115.836	154.247	131.075	100.469	129.566
ENSG00000071564	TCF3	protein_coding	126.519	138.498	134.305	164.595	140.585	131.482	121.73	115.553	141.168	194.729	142.99	116.375
ENSG00000155115	GTF3C6	protein_coding	126.518	124.624	232.165	119	98.92	152.752	122.331	136.312	209.312	138.921	141.039	131.554
ENSG00000143924	EML4	protein_coding	126.44	130.086	67.466	96.811	83.557	94.539	111.057	85.594	81.247	119.169	85.455	79.652
ENSG00000126698	DNAJC8	protein_coding	126.133	118.604	134.773	113.403	64.604	90.047	126.625	99.395	129.992	113.375	100.842	73.265
ENSG00000115310	RTN4	protein_coding	125.804	125.879	100.068	169.475	224.76	159.584	137.735	119.726	112.523	169.856	227.192	170.46
ENSG00000166503	HDGFRP3	protein_coding	125.636	139.795	125.748	125.117	121.399	93.083	122.512	112.221	108.655	125.343	125.174	81.645
ENSG00000119812	FAM98A	protein_coding	125.606	39.354	54.635	53.351	57.921	50.18	125.517	37.521	55.589	47.927	53.677	44.224
ENSG00000085449	WDFY1	protein_coding	125.366	79.248	79.111	67.9	70.386	49.815	125.555	51.428	86.245	69.895	63.604	45.12
ENSG00000035687	ADSS	protein_coding	125.191	56.709	67.491	87.98	49.155	49.075	121.733	45.577	71.338	86.183	49.772	47.308
ENSG00000104872	PIH1D1	protein_coding	125.145	105.493	111.305	96.264	60.548	70.57	120.041	124.712	97.115	111.396	72.124	81.988
ENSG00000106628	POLD2	protein_coding	125.114	79.937	99.073	67.478	41.29	99.302	112.705	93.566	83.425	75.084	58.566	104.503
ENSG00000106554	CHCHD3	protein_coding	125.054	61.025	70.779	66.496	61.704	64.743	121.37	64.714	64.519	63.375	58.832	55.508
ENSG00000176105	YES1	protein_coding	124.892	101.135	87.029	85.616	102.488	79.116	122.851	73.991	89.804	92.602	99.677	65.035
ENSG00000104964	AES	protein_coding	124.856	353.737	571.803	430.756	297.934	246.333	160.738	452.853	475.4	513.363	402.62	343.321
ENSG00000105655	ISYNA1	protein_coding	124.854	65.246	145.345	235.307	165.672	277.819	131.083	75.186	138.761	225.662	170.355	244.049
ENSG00000162734	PEA15	protein_coding	124.727	93.379	123.107	163.812	251.653	111.73	120.841	84.074	113.417	122.55	188.498	89.182
ENSG00000142949	PTPRF	protein_coding	124.638	99.012	96.518	252.074	359.077	248.854	112.837	49.322	123.747	257.1	343.521	234.087
ENSG00000154719	MRPL39	protein_coding	124.586	102.84	114.55	101.006	72.451	76.915	130.292	114.655	109.502	86.658	75.604	64.667
ENSG00000111667	USP5	protein_coding	124.468	94.41	101.808	89.032	104.861	113.282	118.725	82.622	109.808	109.475	113.514	106.513
ENSG00000103194	USP10	protein_coding	124.4	83.914	94.034	94.289	73.99	78.553	123.443	67.982	95.895	102.762	89.578	74.232
ENSG00000114353	GNAI2	protein_coding	124.349	142.92	131.02	132.363	154.753	90.683	109.931	127.432	127.921	126.15	141.947	97.604
ENSG00000101557	USP14	protein_coding	124.234	96.05	82.263	81.611	109.759	98.62	108.615	56.694	106.591	99.525	108.504	76.534
ENSG00000114956	DGUOK	protein_coding	124.173	100.551	137.627	120.871	101.533	108.263	139.586	110.346	121.97	113.861	111.862	112.614
ENSG00000130227	XPO7	protein_coding	124.014	93.412	100.494	100.298	86.035	94.464	134.892	70.428	119.59	117.101	97.411	85.68
ENSG00000103342	GSPT1	protein_coding	123.936	72.39	72.969	68.666	79.996	67.493	119.224	62.307	75.942	70.019	75.933	57.624
ENSG00000133226	SRRM1	protein_coding	123.912	112.482	98.577	111.009	65.192	79.705	128.002	77.921	122.548	114.591	87.686	89.501
ENSG00000047410	TPR	protein_coding	123.763	118.673	103.235	111.193	139.229	122.163	116.872	66.856	135.932	143.083	134.187	108.045
ENSG00000166136	NDUFB8	protein_coding	123.685	90.164	109.271	109.29	87.774	105.448	120.52	149.706	95.943	101.695	115.182	116.932
ENSG00000136518	ACTL6A	protein_coding	123.682	66.759	89.052	82.654	100.619	104.674	112.901	55.827	89.432	112.084	97.427	79.23
ENSG00000188186	LAMTOR4	protein_coding	123.502	118.066	154.823	121.752	71.431	91.439	100.522	172.5	136.163	99.801	77.224	89.478
ENSG00000243317	C7orf73	protein_coding	123.493	112.047	150.31	169.565	126.083	150.917	113.887	120.572	127.598	164.813	139.747	133.833
ENSG00000116350	SRSF4	protein_coding	123.434	143.88	155.104	162.833	127.342	116.908	121.961	126.397	147.356	156.195	127.007	118.24
ENSG00000170855	TRIAP1	protein_coding	123.341	58.13	150.342	104.245	85.895	110.851	138.841	75.424	130.171	90.568	81.271	76.502
ENSG00000177889	UBE2N	protein_coding	123.319	110.212	109.544	83.342	82.129	87.673	120.394	116.247	97.585	86.199	86.739	69.927
ENSG00000179958	DCTPP1	protein_coding	123.304	94.244	167.918	99.69	92.625	150.066	123.708	126.015	137.386	101.745	97.114	117.135
ENSG00000184983	NDUFA6	protein_coding	123.192	143.357	142.891	133.563	111.718	133.538	118.694	171.085	112.551	134.924	125.952	120.128
ENSG00000077147	TM9SF3	protein_coding	123.179	140.871	141.203	122.661	217.089	142.411	113.953	101.812	136.82	119.391	179.38	130.916
ENSG00000155229	MMS19	protein_coding	123.161	85.845	72.937	77.991	61.813	75.349	106.08	71.799	74.233	75.386	64.002	75.534
ENSG00000104897	SF3A2	protein_coding	123.149	139.599	111.574	132.164	101.082	97.742	133.954	117.077	116.113	129.547	102.167	99.043
ENSG00000159228	CBR1	protein_coding	123.016	42.701	23.974	25.279	12.798	27.039	122.395	178.386	29.801	32.77	26.97	40.739
ENSG00000196411	EPHB4	protein_coding	122.981	121.18	134.004	207.879	273.585	185.064	115.716	99.664	166.452	225.166	220.838	150.057
ENSG00000113558	SKP1	protein_coding	122.893	136.934	171.932	179.543	126.142	141.664	135.526	153.019	170.867	192.303	164.993	135.646
ENSG00000126777	KTN1	protein_coding	122.761	160.966	169.239	134.535	204.861	131.945	106.791	106.604	175.778	130.967	168.883	104.449
ENSG00000132305	IMMT	protein_coding	122.758	89.189	97.726	94.217	91.381	114.153	118.189	84.517	98.676	99.677	98.446	100.166
ENSG00000178252	WDR6	protein_coding	122.678	85.366	65.868	102.683	145.528	162.497	104.492	55.124	77.393	131.713	177.988	175.096
ENSG00000181222	POLR2A	protein_coding	122.609	86.862	70.343	95.871	132.34	114.302	119.755	34.312	123.824	145.17	147.671	98.879
ENSG00000163159	VPS72	protein_coding	122.551	140.474	156.443	131.527	103.717	118.157	116.16	156.974	136.749	120.874	99.091	98.789
ENSG00000128059	PPAT	protein_coding	122.408	58.358	56.827	29.083	23.195	42.965	114.354	44.979	58.189	34.488	29.255	31.268
ENSG00000011485	PPP5C	protein_coding	122.307	84.989	114.673	104.459	93.582	104.975	119.301	75.316	114.16	119.084	108.379	97.279
ENSG00000163918	RFC4	protein_coding	122.29	74.016	94.251	81.275	44.72	62.081	131.588	77.473	86.723	89.684	49.669	49.935
ENSG00000161956	SENP3	protein_coding	122.223	95.973	111.908	83.18	85.742	79.097	113.834	84.318	112.86	96.86	93.058	76.484
ENSG00000099956	SMARCB1	protein_coding	122.091	157.154	165.882	172.584	148.798	166.301	137.203	163.219	171.702	197.628	174.391	140.905
ENSG00000086232	EIF2AK1	protein_coding	121.994	107.516	112.269	140.925	139.244	119.203	114.06	68.244	133.332	153.043	146.486	118.5
ENSG00000143252	SDHC	protein_coding	121.784	161.798	144.885	131.156	94.153	116.613	116.372	163.635	147.129	126.46	118.264	106.153
ENSG00000126749	EMG1	protein_coding	121.749	58.228	81.707	52.182	48.409	67.341	106.003	71.49	70.149	50.811	57.217	57.802
ENSG00000058804	NDC1	protein_coding	121.701	55.07	64.617	54.231	46.015	62.034	114.063	43.755	70.507	61.851	46.271	45.773
ENSG00000175582	RAB6A	protein_coding	121.683	116.997	100.672	131.536	157.419	109.17	101.432	100.828	101.945	120.645	151.99	107.781
ENSG00000198791	CNOT7	protein_coding	121.589	139.257	135.41	127.816	119.24	111.873	112.728	118.887	134.463	132.058	116.945	91.589
ENSG00000100664	EIF5	protein_coding	121.029	107.679	132.682	152.896	172.031	166.053	131.353	85.863	152.919	186.092	182.839	147.424
ENSG00000143494	VASH2	protein_coding	120.976	14.508	3.342	10.768	4.488	6.917	73.814	6.308	3.115	14.407	5.428	5.432
ENSG00000123213	NLN	protein_coding	120.954	43.828	48.521	37.14	34.882	34.152	108.817	32.446	55.553	39.866	33.942	28.008
ENSG00000148672	GLUD1	protein_coding	120.87	90.758	108.164	72.155	47.384	75.694	108.486	74.852	96.444	70.62	67.346	64.511
ENSG00000173848	NET1	protein_coding	120.835	67.62	44.391	50.695	28.294	58.094	153.52	42.332	41.872	60.431	44.869	53.205
ENSG00000143575	HAX1	protein_coding	120.786	140.952	144.452	116.764	77.619	86.814	116.934	162.839	136.195	95.53	84.602	84.688
ENSG00000183431	SF3A3	protein_coding	120.778	69.375	101.327	69.771	60.169	71.463	125.274	59.712	103.109	76.293	70.567	58.565
ENSG00000177971	IMP3	protein_coding	120.565	48.645	90.807	55.729	45.602	64.193	125.772	61.467	84.086	68.726	50.862	63.055
ENSG00000089063	TMEM230	protein_coding	120.48	122.225	141.425	127.263	110.622	150.569	131.039	138.035	173.527	168.278	156.972	160.806
ENSG00000100304	TTLL12	protein_coding	120.453	45.089	57.525	28.188	27.649	36.316	105.671	37.808	58.449	38.813	35.907	35.022
ENSG00000158246	FAM46B	protein_coding	120.39	11.546	18.451	58.782	34.891	19.332	139.073	11.989	19.692	37.715	20.403	13.892
ENSG00000187051	RPS19BP1	protein_coding	120.205	128.161	162.174	103.02	105.572	98.056	114.706	175.613	157.786	107.523	103.121	93.891
ENSG00000137312	FLOT1	protein_coding	120.101	277.201	208.656	185.083	152.84	131.458	114.103	300.99	182.693	160.921	170.114	165.656
ENSG00000140632	GLYR1	protein_coding	120.033	80.976	85.457	93.311	99.564	89.425	109.132	57.198	97.001	114.431	102.298	81.619
ENSG00000125944	HNRNPR	protein_coding	120.028	82.042	125.394	89.941	91.921	97.709	117.561	61.942	129.585	110.377	97.237	78.294
ENSG00000204371	EHMT2	protein_coding	119.993	66.85	78.491	75.343	60.715	82.955	112.643	52.619	86.673	102.822	71.994	76.251
ENSG00000262477	AC021224.1	lincRNA	119.896	68.44	83.319	94.171	264.637	104.811	112.733	79.235	117.028	95.617	0	89.164
ENSG00000094804	CDC6	protein_coding	119.83	46.044	58.96	47.577	32.23	38.545	108.515	41.884	57.558	54.662	36.557	24.216
ENSG00000180992	MRPL14	protein_coding	119.788	117.204	126.682	111.595	90.53	99.927	111.551	136.637	102.249	104.125	85.027	91.423
ENSG00000119655	NPC2	protein_coding	119.774	590.052	498.691	213.713	232.101	170.634	110.805	702.077	287.941	143.301	173.37	146.285
ENSG00000038427	VCAN	protein_coding	119.692	18.143	388.567	103.88	600.529	157.634	142.156	15.622	697.086	144.172	437.87	110.872
ENSG00000112308	C6orf62	protein_coding	119.67	143.373	136.067	119.473	171.343	120.257	116.079	90.112	162.88	129.649	171.542	105.834
ENSG00000131652	THOC6	protein_coding	119.373	87.316	99.948	72.239	31.802	69.556	126.679	120.621	96.301	74.961	51.286	68.308
ENSG00000241468	ATP5J2	protein_coding	119.355	120.683	194.918	125.319	74.814	106.331	132.237	165.047	141.947	113.212	104.259	92.069
ENSG00000179262	RAD23A	protein_coding	119.336	165.924	152.036	142.141	97.201	109.773	114.292	172.973	129.389	118.574	116.195	126.502
ENSG00000114023	FAM162A	protein_coding	119.219	64.727	66.265	114.647	36.514	45.608	100.122	80.715	65.467	65.069	39.345	70.134
ENSG00000099942	CRKL	protein_coding	119.118	118.167	113.046	119.92	83.734	78.117	120.996	75.58	140.901	124.443	95.577	80.188
ENSG00000175756	AURKAIP1	protein_coding	119.077	100.041	119.246	81.989	72.448	79.122	114.203	143.713	103.8	92.922	90.013	85.01
ENSG00000184900	SUMO3	protein_coding	119.031	160.579	151.032	140.236	110.404	132.373	129.732	181.099	147.51	151.503	124.843	112.987
ENSG00000143436	MRPL9	protein_coding	118.831	136.372	150.045	116.701	89.546	100.703	125.528	164.365	131.554	110.586	92.406	92.686
ENSG00000089154	GCN1L1	protein_coding	118.76	70.624	66.453	70.13	77.969	73.568	116.179	37.291	95.198	83.438	89.369	74.254
ENSG00000121644	DESI2	protein_coding	118.612	69.341	68.427	59.009	53.14	50.397	128.013	59.128	73.087	57.578	57.552	41.065
ENSG00000186063	AIDA	protein_coding	118.599	172.998	96.752	90.197	57.72	56.431	111.475	129.933	98.282	85.39	77.138	48.611
ENSG00000132688	NES	protein_coding	118.514	58.99	60.954	182.976	529.424	205.441	127.702	50.866	61.377	149.677	482.713	213.885
ENSG00000152240	HAUS1	protein_coding	118.276	137.787	176.685	101.166	54.053	76.89	125.918	146.641	144.936	103.619	64.915	63.522
ENSG00000145247	OCIAD2	protein_coding	118.144	64.438	101.753	123.148	143.005	105.294	125.707	80.675	94.212	130.395	153.543	126.474
ENSG00000160208	RRP1B	protein_coding	118.093	44.537	51.479	45.15	47.266	54.16	106.712	32.007	58.543	59.063	53.806	46.788
ENSG00000117362	APH1A	protein_coding	118.038	158.348	151.699	145.23	178.263	157.619	122.865	177.849	168.518	160.751	180.013	170.641
ENSG00000072571	HMMR	protein_coding	118.034	121.462	48.514	45.997	18.751	35.417	104.215	72.036	40.506	42.765	17.966	20.196
ENSG00000124193	SRSF6	protein_coding	118.018	117.146	186.052	191.54	207.746	272.343	126.787	101.878	209.125	288.662	263.314	244.505
ENSG00000108349	CASC3	protein_coding	118.001	93.516	101.871	86.453	74.558	66.585	105.284	61.311	104.151	83.372	77.926	60.661
ENSG00000065135	GNAI3	protein_coding	118.001	152.003	150.358	149.35	165.662	130.9	117.407	138.779	141.291	145.573	157.869	107.392
ENSG00000243927	MRPS6	protein_coding	117.988	258.143	212.083	103.321	58.304	72.96	103.346	369.615	209.117	89.965	64.273	68.791
ENSG00000112312	GMNN	protein_coding	117.9	57.987	77.102	66.39	117.507	241.67	128.611	70.005	64.31	69.809	136.574	160.182
ENSG00000103550	KNOP1	protein_coding	117.877	97.609	95.915	66.074	43.758	53.399	108.288	72.208	104.047	63.671	44.374	40.373
ENSG00000167770	OTUB1	protein_coding	117.761	96.826	135.446	143.28	144.892	151.968	115.442	107.77	120.625	152.48	149.962	142.406
ENSG00000124226	RNF114	protein_coding	117.76	109.011	58.072	90.227	97.311	104.405	121.043	158.327	59.348	91.668	97.032	99.987
ENSG00000155189	AGPAT5	protein_coding	117.714	40.118	52.47	44.397	34.788	44.061	106.69	22.022	55.675	45.349	39.456	41.209
ENSG00000092068	SLC7A8	protein_coding	117.704	8.383	139.029	19.649	23.455	18.811	112.275	6.057	213.719	26.081	29.241	35.969
ENSG00000125844	RRBP1	protein_coding	117.58	126.173	106.45	169.433	172.162	281.311	101.435	84.483	115.842	110.368	153.254	280.354
ENSG00000196504	PRPF40A	protein_coding	117.492	155.336	112.272	89.218	91.807	87.339	111.508	111.286	119.648	89.131	86.908	66.281
ENSG00000173456	RNF26	protein_coding	117.419	110.484	95.38	79.084	59.343	58.485	116.674	105.924	100.493	90.586	63.16	59.432
ENSG00000126602	TRAP1	protein_coding	117.366	52.266	77.862	57.041	45.15	66.014	102.192	51.649	83.275	66.455	58.699	72.323
ENSG00000157020	SEC13	protein_coding	117.304	119.478	139.716	159.694	164.519	141.935	119.587	124.427	120.833	136.608	152.797	138.974
ENSG00000196365	LONP1	protein_coding	117.268	68.296	67.434	62.618	52.654	66.207	103.012	63.744	76.473	63.69	54.995	61.905
ENSG00000004864	SLC25A13	protein_coding	117.257	147.639	100.317	56.67	58.631	68.929	113.752	149.991	114.984	70.986	69.642	67.536
ENSG00000164091	WDR82	protein_coding	117.193	121.648	175.978	148.434	136.797	116.445	103.452	85.421	206.752	154.047	147.598	116.061
ENSG00000168259	DNAJC7	protein_coding	117.026	63.24	99.921	81.431	95.462	92.933	111.336	61.294	98.3	93.828	94.506	77.105
ENSG00000007080	CCDC124	protein_coding	117.003	147.823	208.818	131.384	105.183	112.779	118.62	187.09	188.152	127.46	117.464	107.964
ENSG00000159346	ADIPOR1	protein_coding	116.966	148.869	142.472	106.611	125.985	90.655	117.63	141.384	148.448	99.407	139.755	108.576
ENSG00000130638	ATXN10	protein_coding	116.831	129.238	133.996	102.961	84.735	98.344	108.186	128.448	136.012	105.837	99.01	90.307
ENSG00000109107	ALDOC	protein_coding	116.828	14.682	13.045	31.033	1.796	10.708	102.424	16.575	12.519	18.788	3.929	21.009
ENSG00000197006	METTL9	protein_coding	116.616	122.83	136.585	128.683	112.664	121.884	109.082	115.676	123.093	144.991	115.823	115.138
ENSG00000069482	GAL	protein_coding	116.611	231.609	51.103	3.643	13.704	6.837	157.909	307.542	35.718	4.436	32.351	21.101
ENSG00000101115	SALL4	protein_coding	116.609	213.579	110.401	85.989	51.839	53.193	121.346	105.245	173.763	123.11	61.933	47.7
ENSG00000072832	CRMP1	protein_coding	116.552	27.914	16.374	15.837	35.011	34.287	105.288	15.043	16.585	21.443	51.679	55.461
ENSG00000175832	ETV4	protein_coding	116.537	36.132	15.535	58.988	54.398	43.568	117.575	36.892	21.198	99.339	78.187	64.779
ENSG00000106211	HSPB1	protein_coding	116.515	205.57	124.437	173.253	468.462	119.287	121.207	299.314	128.497	133.196	442.261	170.745
ENSG00000136448	NMT1	protein_coding	116.453	97.753	92.994	80.855	78.198	77.7	115.983	71.576	105.745	87.423	89.809	74.985
ENSG00000198408	MGEA5	protein_coding	116.407	135.324	91.536	117.089	83.455	66.935	111.466	100.635	124.121	123.112	92.32	71.836
ENSG00000175203	DCTN2	protein_coding	116.342	170.589	149.445	202.677	171.823	165.297	115.899	164.193	136.535	196.176	180.869	158.039
ENSG00000086504	MRPL28	protein_coding	116.246	214.667	201.098	143.097	122.834	112.757	127.256	272.672	162.907	133.16	127.111	110.547
ENSG00000159840	ZYX	protein_coding	116.202	135.402	80.047	141.482	248.266	107.516	119.04	113.719	98.722	134.975	182.928	73.688
ENSG00000100991	TRPC4AP	protein_coding	116.112	121.873	131.424	166.805	191.432	159.177	122.789	98.588	145.817	169.278	187.43	151.421
ENSG00000128829	EIF2AK4	protein_coding	116.09	37.79	39.667	46.886	40.595	37.025	108.86	21.894	38.846	41.411	39.494	36.69
ENSG00000138750	NUP54	protein_coding	116.055	73	79.912	54.503	47.77	48.848	106.337	59.325	78.343	51.846	45.246	37.099
ENSG00000135900	MRPL44	protein_coding	115.971	93.521	107.13	68.972	65.016	71.337	109.604	93.619	104.097	71.557	66.319	58.184
ENSG00000168002	POLR2G	protein_coding	115.904	85.952	122.634	99.475	87.223	117.554	100.124	98.991	118.323	108.82	109.763	94.881
ENSG00000163584	RPL22L1	protein_coding	115.79	31.122	32.236	23.432	18.838	58.533	112.403	38.251	25.711	21.563	22.135	38.153
ENSG00000135535	CD164	protein_coding	115.775	156.495	190.845	550.098	382.801	459.721	113.872	115.074	155.77	337.119	351.513	381.032
ENSG00000164405	UQCRQ	protein_coding	115.705	105.448	141.446	148.221	126.433	131.254	122.829	164.014	112.305	146.705	159.458	137.475
ENSG00000167508	MVD	protein_coding	115.697	24.452	29.173	52.089	20.309	46.017	63.557	31.596	25.552	42.705	25.63	40.786
ENSG00000170759	KIF5B	protein_coding	115.497	159.565	102.772	159.029	239.729	168.19	106.875	97.895	115.337	154.686	226.617	133.911
ENSG00000131051	RBM39	protein_coding	115.485	121.917	166.032	168.086	144.039	175.615	111.777	101.46	162.157	166.241	172.822	171.164
ENSG00000120992	LYPLA1	protein_coding	115.415	88.106	118.992	55.237	40.428	54.118	106.823	70.909	78.52	51.934	52.692	42.032
ENSG00000166012	TAF1D	protein_coding	115.414	155.25	131.431	87.181	71.287	102.76	112.29	112.926	127.939	66.417	68.145	80.472
ENSG00000108604	SMARCD2	protein_coding	115.4	80.992	120.825	95.982	77.39	80.292	108.029	75.893	123.232	104.205	83.894	81.706
ENSG00000056097	ZFR	protein_coding	115.358	81.088	104.418	116.465	136.428	127.58	110.723	52.861	106.464	119.082	133.33	103.432
ENSG00000137124	ALDH1B1	protein_coding	115.339	44.876	48.663	92.998	102.779	93.282	106.127	30.603	50.645	90.069	71.499	65.419
ENSG00000048392	RRM2B	protein_coding	115.283	17.653	40.987	55.646	46.662	34.557	125.113	10.885	37.089	35.653	41.512	31.152
ENSG00000168710	AHCYL1	protein_coding	114.99	109.761	121.506	159.624	99.233	96.624	120.166	79.667	125.162	131.368	99.793	123.42
ENSG00000112335	SNX3	protein_coding	114.982	149.761	152.572	186.802	160.6	155.777	121.589	154.534	143.551	161.032	157.262	150.467
ENSG00000074201	CLNS1A	protein_coding	114.781	83.723	122.345	88.512	61.88	87.734	102.241	83.393	114.259	91.822	62.743	80.653
ENSG00000161671	EMC10	protein_coding	114.711	113.743	152.463	224.552	456.817	352.611	105.06	117.125	148.891	272.77	521.094	414.951
ENSG00000196821	C6orf106	protein_coding	114.65	97.273	98.004	112.213	95.963	64.331	110.377	88.916	109.012	102.225	98.16	73.655
ENSG00000064102	ASUN	protein_coding	114.627	46.088	39.219	34.544	37.637	33.068	94.068	36.962	40.377	34.82	34.128	25.304
ENSG00000087087	SRRT	protein_coding	114.574	79.543	111.76	103.627	117.991	116.943	106.783	71.393	126.178	138.197	131.534	100.385
ENSG00000030582	GRN	protein_coding	114.512	181.641	193.329	185.444	351.42	186.509	103.571	154.65	206.159	165.518	242.132	190.07
ENSG00000008282	SYPL1	protein_coding	114.386	162.494	207.248	124.579	141.051	143.793	107.814	141.921	167.838	112.659	130.082	112.324
ENSG00000079616	KIF22	protein_coding	114.21	87.457	87.439	85.385	45.834	71.052	114.443	82.215	87.813	108.789	57.311	60.382
ENSG00000150768	DLAT	protein_coding	114.143	65.037	84.521	46.65	118.316	71.788	90.64	43.141	106.062	52.542	97.814	48.142
ENSG00000149792	MRPL49	protein_coding	114.143	101.769	125.648	79.439	95.045	101.662	112.105	61.52	122.91	94.387	102.222	92.668
ENSG00000143811	PYCR2	protein_coding	114	217.751	73.786	60.428	42.222	47.111	100.499	256.265	65.056	51.521	54.194	52.525
ENSG00000198431	TXNRD1	protein_coding	113.963	72.321	83.371	107.475	82.582	76.698	107.981	52.658	81.98	99.726	79.836	60.223
ENSG00000113312	TTC1	protein_coding	113.93	123.608	141.259	98.538	97.078	96.534	114.249	132.784	133.538	89.425	91.149	74.229
ENSG00000124571	XPO5	protein_coding	113.912	68.444	67.937	62.919	61.05	65.776	104.671	52.475	86.245	77.735	68.388	62.007
ENSG00000171425	ZNF581	protein_coding	113.827	94.469	94.394	50.337	34.146	51.179	104.515	99.508	87.368	42.585	34.724	57.297
ENSG00000153989	NUS1	protein_coding	113.804	90.292	85.012	52.118	39.76	53.334	102.962	79.917	87.277	53.261	55.687	48.006
ENSG00000084774	CAD	protein_coding	113.744	44.415	49.821	31.441	32.58	41.699	100.685	26.399	67.939	40.192	42.087	40.44
ENSG00000122203	KIAA1191	protein_coding	113.706	214.858	163.091	185.135	193.668	133.586	113.259	187.851	154.893	170.815	181.03	138.414
ENSG00000205937	RNPS1	protein_coding	113.643	82.065	93.556	77.911	44.48	76.1	108.712	67.599	104.318	98.625	85.702	74.216
ENSG00000176014	TUBB6	protein_coding	113.599	83.516	70.762	134.408	216.624	108.291	114.454	105.828	71.325	91.831	170.311	80.839
ENSG00000180198	RCC1	protein_coding	113.595	76.675	92.724	65.208	52.326	50.284	102.073	65.731	91.762	65.497	54.978	43.375
ENSG00000171988	JMJD1C	protein_coding	113.46	44.555	40.297	46.236	60.291	41.316	111.999	26.845	66.569	57.629	60.807	36.984
ENSG00000178988	MRFAP1L1	protein_coding	113.398	106.667	156.543	161.86	137.327	145.289	120.871	111.295	166.218	185.724	152.843	157.369
ENSG00000160285	LSS	protein_coding	113.344	20.104	19.926	58.592	38.997	68.906	97.96	24.153	31.254	78.025	61.137	84.583
ENSG00000131508	UBE2D2	protein_coding	113.32	124.235	113.008	119.424	118.008	103.548	107.591	140.631	107.825	120.189	114.127	96.391
ENSG00000181885	CLDN7	protein_coding	113.265	184.863	196	272.379	321.688	198.67	126.421	224.468	175.63	223.741	305.118	235.839
ENSG00000087077	TRIP6	protein_coding	113.214	156.697	150.677	152.822	142.138	112.77	122.095	178.147	142.421	121.42	122.74	91.305
ENSG00000117335	CD46	protein_coding	113.152	88.296	67.48	119.725	109.49	124.859	103.526	56.212	76.707	119.329	116.446	140.421
ENSG00000174442	ZWILCH	protein_coding	113.14	69.091	52.914	51.391	46.648	44.468	100.189	42.838	55.641	58.447	48.014	29.127
ENSG00000063245	EPN1	protein_coding	113.111	92.173	100.884	104.246	91.268	78.393	111.076	90.213	111.255	123.576	102.484	82.184
ENSG00000114416	FXR1	protein_coding	113.076	126.273	103.196	92.603	63.007	57.807	108.513	100.391	97.417	76.821	58.238	53.775
ENSG00000104529	EEF1D	protein_coding	113.071	94.956	104.606	106.177	65.733	109.971	113.583	117.179	90.049	110.339	86.837	109.329
ENSG00000065154	OAT	protein_coding	113.033	69.648	101.629	52.626	62.049	57.159	123.209	65.373	83.392	50.809	71.332	69.11
ENSG00000128789	PSMG2	protein_coding	113.018	88.8	111.455	75.647	70.174	77.026	111.05	93.228	98.585	74.535	71.749	69.801
ENSG00000154639	CXADR	protein_coding	112.943	65.967	54.646	59.777	97.614	60.479	123.847	55.556	60.418	64.241	88.68	45.734
ENSG00000130816	DNMT1	protein_coding	112.91	47.145	54.241	67.762	59.084	66.062	113.531	30.39	71.182	90.581	72.572	54.543
ENSG00000116161	CACYBP	protein_coding	112.801	89.941	92.465	77.11	30.106	52.993	113.55	99.82	90.124	82.763	61.718	54.189
ENSG00000169727	GPS1	protein_coding	112.701	111.486	129.281	108.717	113.313	107.143	120.785	131.977	130.215	123.044	122.21	102.606
ENSG00000154174	TOMM70A	protein_coding	112.625	101.824	75.543	59.43	66.891	77.65	101.549	82.11	86.508	61.813	70.097	69.132
ENSG00000124588	NQO2	protein_coding	112.512	94.916	92.792	91.911	21.944	41.275	114.214	111.802	87.859	78.669	23.578	35.132
ENSG00000136068	FLNB	protein_coding	112.407	331.021	166.295	404.289	593.484	281.654	107.399	155.546	217.719	289.284	410.764	210.169
ENSG00000185664	PMEL	protein_coding	112.34	8.582	27.525	24.114	14.461	9.216	111.165	7.533	29.072	15.084	6.524	11.906
ENSG00000172336	POP7	protein_coding	112.285	71.211	99.933	73.066	58.104	72.348	107.349	90.002	91.818	83.778	64.579	53.268
ENSG00000269972	RP3-430N8.10	lincRNA	112.243	100.484	142.067	135.623	148.362	123.154	115.301	85.323	169.747	130.437	145.769	146.348
ENSG00000158435	CNOT11	protein_coding	112.19	73.033	100.649	115.725	122.109	121.506	105.207	73.485	102.238	114.805	116.684	107.124
ENSG00000124789	NUP153	protein_coding	112.164	71.093	59.435	83.595	79.152	81.362	103.823	38.448	74.505	90.763	81.51	64.378
ENSG00000132388	UBE2G1	protein_coding	112.068	85.662	98.133	78.442	94.927	86.562	120.296	69.705	100.481	86.212	83.267	73.055
ENSG00000137575	SDCBP	protein_coding	112.008	246.111	233.028	199.954	140.281	108.518	97.308	217.723	191.859	157.315	138.509	101.208
ENSG00000185721	DRG1	protein_coding	112.002	186.127	155.283	91.801	88.203	94.384	114.721	252.162	132.47	100.404	99.25	79.525
ENSG00000125991	ERGIC3	protein_coding	111.962	154.657	197.686	214.711	242.776	247.518	97.998	162.2	175.538	198.701	208.805	223.332
ENSG00000257647	RP11-701H24.3	lincRNA	111.872	17.102	16.34	16.155	27.573	14.831	100.288	2.327	25.061	26.735	26.089	16.641
ENSG00000125871	MGME1	protein_coding	111.847	46.383	65.134	68.367	44.611	56.661	116.405	46.454	59.904	70.094	42.149	46.404
ENSG00000120802	TMPO	protein_coding	111.788	108.318	118.946	105.928	77.332	85.468	101.727	76.937	104.753	134.475	82.845	59.756
ENSG00000198952	SMG5	protein_coding	111.771	96.151	111.433	116.59	119.377	103.065	110.958	71.72	138.003	128.59	123.922	111.047
ENSG00000211460	TSN	protein_coding	111.741	65.393	81.917	80.799	104.449	99.01	106.498	62.527	92.398	99.756	101.36	81.618
ENSG00000111581	NUP107	protein_coding	111.499	82.218	84.207	80.54	60.861	75.646	114.476	56.608	88.585	82.063	62.106	48.589
ENSG00000091483	FH	protein_coding	111.427	89.983	122.471	111.998	98.788	129.749	116.429	94.831	109.074	131.315	139.304	130.549
ENSG00000099624	ATP5D	protein_coding	111.381	90.898	114.879	72.369	64.568	81.369	106.949	144.522	107.327	108.489	86.351	104.638
ENSG00000109046	WSB1	protein_coding	110.992	359.83	181.707	522.851	345.992	261.223	102.996	226.776	206.68	443.482	394.501	413.508
ENSG00000014216	CAPN1	protein_coding	110.941	139.895	132.427	164.022	211.609	146.056	109.302	126.854	152.802	189.928	216.912	165.852
ENSG00000135821	GLUL	protein_coding	110.797	113.114	273.316	102.968	100.298	203.004	102.954	106.531	305.123	112.037	111.661	180.246
ENSG00000132383	RPA1	protein_coding	110.725	119.903	107.548	87.235	60.108	66.628	108.348	114.42	122.917	102.814	62.491	56.918
ENSG00000130508	PXDN	protein_coding	110.626	170.299	159.721	261.992	411.879	239.048	106.495	93.494	226.177	268.718	299.112	205.169
ENSG00000175193	PARL	protein_coding	110.602	102.939	136.881	98.017	74.592	74.09	107.225	130.579	131.635	98.16	83.293	73.703
ENSG00000102900	NUP93	protein_coding	110.488	58.465	60.359	61.707	49.556	46.317	106.442	55.054	64.199	62.356	46.614	39.379
ENSG00000196465	MYL6B	protein_coding	110.395	137.984	131.98	160.124	86.533	115.109	91.419	157.772	108.123	151.514	110.335	128.559
ENSG00000165934	CPSF2	protein_coding	110.26	77.729	72.372	59.786	50.96	56.367	103.169	56.795	82.352	68.167	60.235	49.303
ENSG00000135521	LTV1	protein_coding	110.163	66.758	86.05	36.767	47.202	62.014	106.326	65.252	83.705	43.838	44.938	46.4
ENSG00000134058	CDK7	protein_coding	110.133	126.382	86.401	57.224	54.096	61.271	100.985	111.091	78.872	55.493	60.536	45.433
ENSG00000130725	UBE2M	protein_coding	110.124	125.882	147.723	125.426	86.34	102.4	108.783	151.59	137.854	128.699	143.888	109.293
ENSG00000100568	VTI1B	protein_coding	109.898	141.971	173	150.937	131.413	114.47	109.688	153.252	166.347	133.211	137.803	113.452
ENSG00000084092	NOA1	protein_coding	109.863	65.251	79.453	55.323	45.514	63.748	97.989	61.196	72.087	44.818	40.111	56.301
ENSG00000111605	CPSF6	protein_coding	109.802	96.199	97.537	85.781	76.006	83.254	103.871	63.481	94.292	98.29	85.635	71.628
ENSG00000113387	SUB1	protein_coding	109.723	90.949	104.05	101.268	77.851	95.93	115.062	101.036	81.044	97.996	87.637	72.99
ENSG00000101335	MYL9	protein_coding	109.692	755.188	229.262	751.926	1296.12	494.596	150.141	1119.39	245.183	645.695	1079.52	362.496
ENSG00000062194	GPBP1	protein_coding	109.643	104.543	107.165	125.859	104.89	102.801	113.512	96.561	112.625	110.337	103.499	92.622
ENSG00000167792	NDUFV1	protein_coding	109.634	91.768	88.19	91.109	76.332	87.945	96.222	101.735	88.246	94.05	89.521	102.665
ENSG00000105088	OLFM2	protein_coding	109.494	62.934	46.847	64.075	174.964	69.257	95.267	55.848	56.606	74.958	115.232	91.338
ENSG00000213281	NRAS	protein_coding	109.477	160.09	143.721	123.956	152.372	105.324	110.685	126.37	153.857	120.291	140.125	84.925
ENSG00000141456	PELP1	protein_coding	109.477	67.454	76.734	75.622	60.319	59.636	108.362	59.694	78.94	76.583	64.976	59.214
ENSG00000137161	CNPY3	protein_coding	109.472	100.036	148.478	112.014	101.835	104.987	95.982	107.47	134.239	115.019	100.821	109.599
ENSG00000136758	YME1L1	protein_coding	109.351	112.979	101.751	118.315	145.053	118.321	104.788	93.761	110.532	116.39	138.815	98.393
ENSG00000061794	MRPS35	protein_coding	109.155	66.552	91.607	64.121	83.859	89.118	96.615	68.148	92.001	64.757	76.036	72.177
ENSG00000180957	PITPNB	protein_coding	109.146	67.956	85.338	73.219	54.06	82.821	99.404	56.875	88.892	73.38	98.456	75.452
ENSG00000082212	ME2	protein_coding	109.02	232.187	75.116	49.432	56.578	66.392	90.638	209.538	67.341	52.167	66.744	64.157
ENSG00000186522	SEPT10	protein_coding	109.011	103.594	88.372	70.697	45.627	56.1	95.547	79.369	79.358	67.663	51.053	48.839
ENSG00000167771	RCOR2	protein_coding	108.996	98.019	78.993	71.904	30.332	47.42	93.239	77.443	82.134	97.923	47.977	59.889
ENSG00000055130	CUL1	protein_coding	108.735	50.261	67.374	85.754	99.208	93.133	106.539	39.781	79.511	105.89	106.934	85.994
ENSG00000068878	PSME4	protein_coding	108.705	172.666	67.885	81.08	88.529	65.892	104.463	118.434	78.549	74.719	78.215	56.752
ENSG00000113141	IK	protein_coding	108.673	129.024	151.302	137.887	101.281	126.59	109.343	113.734	149.754	140.981	137.831	113.075
ENSG00000130764	LRRC47	protein_coding	108.642	62.593	80.257	63.503	69.371	68.057	99.128	61.809	80.272	74.122	75.142	65.624
ENSG00000119314	PTBP3	protein_coding	108.639	100.857	89.236	95.31	108.71	62.706	97.662	62.491	82.181	69.776	90.067	48.1
ENSG00000113712	CSNK1A1	protein_coding	108.404	87.701	100.474	103.095	117.822	111.123	110.647	72.736	99.904	102.595	112.879	95.425
ENSG00000158941	CCAR2	protein_coding	108.403	83.275	112.849	119.452	115.897	118.611	109.994	60.28	137.03	149.351	126.757	106.51
ENSG00000076382	SPAG5	protein_coding	108.379	81.9	69.042	93.51	47.694	54.119	103.624	56.928	62.206	106.13	49.393	39.675
ENSG00000107854	TNKS2	protein_coding	108.277	82.424	63.651	63.47	95.623	80.537	96.035	48.795	72.65	76.671	101.302	82.671
ENSG00000143420	ENSA	protein_coding	108.245	218.19	111.488	83.476	77.939	74.982	100.094	220.437	106.398	90.128	89.527	77.181
ENSG00000136718	IMP4	protein_coding	108.137	55.973	88.627	60.118	59.626	70.535	99.255	64.764	85.124	62.688	62.49	68.86
ENSG00000158623	COPG2	protein_coding	107.781	112.298	99.837	88.499	62.426	70.807	98.514	90.763	104.27	100.978	68.661	56.03
ENSG00000213923	CSNK1E	protein_coding	107.606	94.119	87.193	100.399	94.912	76.087	111.611	86.447	105.679	109.829	106.527	87.076
ENSG00000179115	FARSA	protein_coding	107.501	73.405	92.348	69.517	74.935	86.693	99.597	83.718	97.069	81.259	90.456	88.273
ENSG00000131100	ATP6V1E1	protein_coding	107.442	193.985	193.016	111.494	131.131	96.228	109.354	229.092	167.066	83.951	125.806	93.333
ENSG00000163923	RPL39L	protein_coding	107.402	62.46	48.045	35.963	14.258	18.267	146.857	91.97	32.894	34.047	17.103	18.363
ENSG00000123983	ACSL3	protein_coding	107.391	27.29	29.92	52.049	39.98	47.889	93.751	19.321	35.893	66.643	43.919	48.692
ENSG00000249152	RP11-562F9.2	lincRNA	107.358	0.76	0	0	0.068	0	92.221	0.358	0.123	0.119	0.197	0
ENSG00000165512	ZNF22	protein_coding	107.322	88.71	114.718	90.589	73.004	90.626	108.061	88.367	119.092	105.763	92.991	87.68
ENSG00000197694	SPTAN1	protein_coding	107.273	141.408	68.014	211.151	257.441	135.34	104.28	75.941	107.76	218.09	234.043	123.593
ENSG00000151748	SAV1	protein_coding	107.206	58.919	47.68	65.044	37.297	31.203	99.181	35.587	55.124	54.534	38.18	28.675
ENSG00000114503	NCBP2	protein_coding	107.148	90.868	109.367	96.063	84.383	89.653	108.111	88.114	115.285	98.255	94.492	88.682
ENSG00000140983	RHOT2	protein_coding	107.021	94.833	111.761	114.195	84.444	91.324	96.884	88.02	112.43	114.057	93.35	92.323
ENSG00000167881	SRP68	protein_coding	106.938	94.463	115.143	102.455	91.337	95.598	113.133	91.063	109.548	95.519	96.478	91.908
ENSG00000115758	ODC1	protein_coding	106.884	263.358	483.484	566.069	321.417	419.299	83.414	275.062	466.742	599.786	316.574	284.434
ENSG00000101161	PRPF6	protein_coding	106.849	92.739	105.408	76.358	80.019	74.261	108.772	85.258	115.104	95.137	85.871	80.642
ENSG00000158470	B4GALT5	protein_coding	106.749	95.669	72.956	72.432	225.483	118.851	95.097	56.9	72.9	92.331	198.546	111.303
ENSG00000170522	ELOVL6	protein_coding	106.635	36.182	34.121	29.572	15.742	47.675	86.702	24.765	35.637	34.426	23.498	44.662
ENSG00000128626	MRPS12	protein_coding	106.505	60.408	85.5	53.529	54.325	70.898	101.122	90.859	81.048	56.509	55.345	57.705
ENSG00000167900	TK1	protein_coding	106.416	85.319	85.418	83.926	47.252	60.427	99.978	103.21	81.753	89.191	51.225	43.197
ENSG00000204256	BRD2	protein_coding	106.405	122.102	134.756	125.555	129.572	122.33	102.522	86.427	157.794	144.134	152.875	131.945
ENSG00000116237	ICMT	protein_coding	106.341	60.692	57.881	79.511	99.398	83.315	96.95	45.247	82.44	108.329	107.986	68.323
ENSG00000123143	PKN1	protein_coding	106.228	110.751	90.76	76.293	54.211	53.143	97.38	115.634	91.574	84.22	68.684	63.954
ENSG00000080608	KIAA0020	protein_coding	106.204	84.931	52.024	40.604	48.839	51.817	116.103	99.35	61.054	43.278	55.04	42.009
ENSG00000198056	PRIM1	protein_coding	106.17	59.8	51.374	45.168	18.398	35.948	105.842	54.725	56.037	64.084	24.601	27.931
ENSG00000177425	PAWR	protein_coding	106.166	36.627	37.841	44.913	51.29	36.164	98.289	26.796	35.438	31.61	40.923	23.188
ENSG00000146476	C6orf211	protein_coding	106.009	357.944	237.996	92.97	77.168	79.873	98.372	273.381	190.244	66.131	61.495	51.316
ENSG00000114346	ECT2	protein_coding	105.975	76.773	74.81	62.012	60.283	51.564	100.796	51.48	69.439	74.473	62.049	35.741
ENSG00000177383	MAGEF1	protein_coding	105.963	187.011	221.144	140.279	102.646	115.954	106.212	176.187	204.095	147.891	125.377	132.817
ENSG00000105819	PMPCB	protein_coding	105.959	81.387	89.594	68.816	67.324	88.112	94.755	72.515	97.199	81.195	77.161	80.779
ENSG00000006451	RALA	protein_coding	105.873	74.06	76.106	82.142	88.373	65.251	104.147	69.797	71.502	82.396	86.083	63.987
ENSG00000108588	CCDC47	protein_coding	105.86	76.138	98.687	73.71	115.179	101.952	97.278	55.568	109.872	76.441	100.111	86.7
ENSG00000244187	TMEM141	protein_coding	105.662	312.138	669.645	294.575	137.465	219.652	91.501	409.699	578.224	223.463	123.88	358.253
ENSG00000109919	MTCH2	protein_coding	105.651	91.49	111.475	95.474	93.054	115.645	97.625	100.472	104.09	105.624	108.797	112.1
ENSG00000101474	APMAP	protein_coding	105.526	95.322	112.839	166.265	225.682	201.955	108.687	88.012	121.946	168.362	211.443	207.128
ENSG00000139641	ESYT1	protein_coding	105.13	118.411	90.295	141.142	207.558	132.135	97.713	95.486	106.676	152.459	205.664	122.514
ENSG00000099995	SF3A1	protein_coding	105.067	67.342	70.299	61.425	69.913	70.314	101.518	43.397	87.47	77.551	76.237	57.333
ENSG00000049449	RCN1	protein_coding	105.035	161.2	185.823	179.542	176.02	186.958	105.189	162.02	184.813	164.213	217.935	199.833
ENSG00000205358	MT1H	protein_coding	104.959	2.747	0.085	0.21	0.21	0.342	27.813	1.109	0.382	0.092	0.306	0.342
ENSG00000116754	SRSF11	protein_coding	104.856	113.458	136.881	143.463	132.862	122.516	96.824	77.806	123.874	141.823	133.775	123.344
ENSG00000146083	RNF44	protein_coding	104.805	109.598	100.215	73.358	67.62	61.95	97.338	67.809	137.053	91.724	72.819	63.073
ENSG00000108848	LUC7L3	protein_coding	104.642	82.025	120.572	146.421	99.922	97.558	98.665	53.749	116.06	139.24	110.132	129.438
ENSG00000141425	RPRD1A	protein_coding	104.606	83.151	80.63	56.212	48.019	42.48	96.353	64.31	73.965	50.318	50.87	41.795
ENSG00000131016	AKAP12	protein_coding	104.537	33.543	26.912	124.642	143.393	39.654	78.552	16.123	35.071	72.743	91.305	31.797
ENSG00000108256	NUFIP2	protein_coding	104.504	120.213	85.843	56.917	59.399	45.743	101.919	57.71	98.697	49.925	56.467	40.421
ENSG00000149480	MTA2	protein_coding	104.278	133.771	200.269	143.342	135.55	116.75	108.188	121.213	225.568	160.569	141.587	103.66
ENSG00000133313	CNDP2	protein_coding	104.158	163.354	129.329	82.024	77.513	76.627	112.896	171.085	164.992	102.394	93.667	85.562
ENSG00000100029	PES1	protein_coding	104.143	52.486	88.023	51.243	55.639	68.027	105.631	65.41	96.001	65.193	68.999	69.305
ENSG00000159111	MRPL10	protein_coding	104.122	81.814	84.479	60.737	42.01	54.32	95.607	72.697	84.464	58.354	40.572	49.189
ENSG00000113649	TCERG1	protein_coding	103.967	75.172	75.863	79.629	54.658	68.177	94.878	51.302	79.706	84.392	63.364	66.468
ENSG00000143545	RAB13	protein_coding	103.954	66.58	103.331	87.49	70.765	73.383	111.83	77.549	103.791	97.92	106.283	99.171
ENSG00000160888	IER2	protein_coding	103.882	55.512	52.596	58.771	75.837	43.616	91.512	59.917	51.32	70.495	79.447	51.174
ENSG00000182866	LCK	protein_coding	103.807	0.998	1.253	1.14	2.036	0.984	72.966	0.751	0.772	0.54	2.493	1.98
ENSG00000140391	TSPAN3	protein_coding	103.758	197.779	302.907	270.727	283.528	329.391	106.549	163.378	306.601	268.069	295.611	310.556
ENSG00000164904	ALDH7A1	protein_coding	103.741	56.814	81.027	88.395	45.877	114.048	109.287	61.706	82.139	94.86	77.465	108.38
ENSG00000164054	SHISA5	protein_coding	103.727	150.514	235.371	140.047	120.168	103.381	100.58	141.081	225.933	103.402	102.619	110.4
ENSG00000108592	FTSJ3	protein_coding	103.688	81.907	108.824	84.346	91.559	83.02	101.007	81.581	125.736	93.158	92.915	78.116
ENSG00000162433	AK4	protein_coding	103.677	126.233	122.057	78.504	17.601	21.789	88.548	99.721	135.864	33.993	11.468	22.201
ENSG00000174173	TRMT10C	protein_coding	103.474	104.195	93.58	53.63	61.274	72.594	97.11	106.157	87.597	53.569	53.309	47.884
ENSG00000108578	BLMH	protein_coding	103.384	119.719	112.652	88.856	71.227	77.192	99.285	122.185	116.949	95.792	82.206	85.555
ENSG00000105669	COPE	protein_coding	103.309	144.005	150.459	148.118	148.797	131.804	106.801	200.72	147.395	150.768	165.223	133.15
ENSG00000122140	MRPS2	protein_coding	103.218	65.239	83.742	58.349	44.436	60.406	92.624	71.098	80.356	60.672	48.151	59.948
ENSG00000120742	SERP1	protein_coding	103.198	85.487	113.226	103.795	88.261	91.922	99.198	77.279	94.318	86.087	85.497	77.656
ENSG00000122952	ZWINT	protein_coding	103.119	68.443	107.051	71.251	52.53	74.58	98.49	62.588	101.95	103.142	56.586	50.975
ENSG00000124532	MRS2	protein_coding	103.062	48.731	80.668	45.219	88.728	98.275	89.63	32.637	88.751	55.791	135.038	105.223
ENSG00000165609	NUDT5	protein_coding	103.018	71.25	82.164	69.764	51.194	60.261	107.257	87.099	87.869	69.428	55.86	50.265
ENSG00000127922	SHFM1	protein_coding	103.017	127.274	126.186	93.54	71.577	73.399	106.325	166.872	107.445	94.995	85.438	81.104
ENSG00000104112	SCG3	protein_coding	102.966	15.167	7.105	1.303	6.015	28.111	63.716	7.193	5.207	9.054	53.095	73.435
ENSG00000103018	CYB5B	protein_coding	102.88	70.842	73.638	88.56	64.23	81.107	85.264	74.083	69.055	90.098	71.162	71.534
ENSG00000096063	SRPK1	protein_coding	102.764	38.052	35.711	50.206	55.704	60.978	94.303	17.812	46.972	64.569	60.396	52.022
ENSG00000156875	HIAT1	protein_coding	102.724	143.342	95.828	78.309	80.277	93.131	86.832	111.555	87.795	82.602	89.314	87.32
ENSG00000101126	ADNP	protein_coding	102.711	96.955	99.766	109.967	100.978	96.954	96.669	64.628	125.941	124.614	96.301	85.609
ENSG00000160213	CSTB	protein_coding	102.682	102.112	117.092	87.02	75.875	92.715	87.523	100.411	94.583	77.063	75.759	81.377
ENSG00000164258	NDUFS4	protein_coding	102.666	136.625	115.642	112.922	83.885	73.566	103.005	182.445	86.576	82.674	86.377	84.93
ENSG00000130204	TOMM40	protein_coding	102.611	37.606	62.425	43.517	43.337	56.316	99.783	45.392	68.874	55.508	63.476	51.143
ENSG00000087586	AURKA	protein_coding	102.601	117.267	76.103	58.429	30.252	39.119	110.956	108.531	69.362	58.748	30.221	29.078
ENSG00000058673	ZC3H11A	protein_coding	102.542	117.673	139.533	157.311	128.352	130.671	100.073	79.06	157.989	158.329	152.897	130.427
ENSG00000136270	TBRG4	protein_coding	102.512	52.65	67.849	46.211	47.993	54.641	108.472	56.507	74.276	51.838	55.259	54.519
ENSG00000198858	R3HDM4	protein_coding	102.503	88.715	105.452	86.001	109.921	87.757	96.742	82.731	97.866	86.363	100.432	84.92
ENSG00000092010	PSME1	protein_coding	102.471	130.917	155.566	134.014	90.566	153.924	108.7	142.6	147.997	149.362	131.57	164.826
ENSG00000048028	USP28	protein_coding	102.345	46.154	44.742	51.056	31.938	37.55	108.39	30.438	51.007	51.554	33.964	36.251
ENSG00000149485	FADS1	protein_coding	102.314	65.6	76.638	87.46	38.738	70.63	84.717	40.885	74.586	82.484	47.623	69.418
ENSG00000166803	KIAA0101	protein_coding	102.306	65.897	98.195	97.337	36.04	63.946	87.204	53.631	69.814	100.736	37.037	41.359
ENSG00000143543	JTB	protein_coding	102.251	94.868	150.756	110.394	116.116	123.677	104.358	111.078	134.008	116.622	140.259	143.04
ENSG00000169032	MAP2K1	protein_coding	102.219	176.118	63.854	73.934	62.341	45.397	93.949	156.426	72.42	71.093	71.854	50.39
ENSG00000179820	MYADM	protein_coding	102.151	318.145	109.764	263.121	299.071	151.159	62.67	175.147	81.944	157.375	187.682	114.516
ENSG00000168883	USP39	protein_coding	102.007	97.301	108.569	81.568	66.566	67.42	95.994	96.921	103.695	84.093	64.87	59.839
ENSG00000123737	EXOSC9	protein_coding	101.772	77.561	78.908	60.686	47.916	51.032	96.856	75.19	65.591	61.371	47.604	42.881
ENSG00000074657	ZNF532	protein_coding	101.712	85.574	50.125	60.46	62.648	59.325	94.479	53.893	68.846	72.966	71.495	49.178
ENSG00000115207	GTF3C2	protein_coding	101.701	65.791	75.448	75.529	77.374	76.039	97.126	54.254	96.876	92.814	81.628	73.485
ENSG00000100749	VRK1	protein_coding	101.675	45.23	44.71	38.307	28.148	38.312	94.636	44.227	33.689	40.812	30.794	27.893
ENSG00000125968	ID1	protein_coding	101.56	87.462	1310.34	116.006	248.617	65.635	95.704	121.546	1373.82	227.796	262.977	87.67
ENSG00000166145	SPINT1	protein_coding	101.522	124.961	140.062	332.71	450.497	224.642	101.086	107.697	140.689	270.786	387.576	224.518
ENSG00000163166	IWS1	protein_coding	101.52	217.685	115.436	101.664	89.744	74.639	96.663	195.079	129.14	98.186	92.788	66.418
ENSG00000142156	COL6A1	protein_coding	101.503	136.853	71.748	135.348	97.021	80.417	119.462	108.904	89.953	148.777	137.95	164.015
ENSG00000183207	RUVBL2	protein_coding	101.296	71.149	80.631	58.278	52.009	61.575	108.901	81.313	80.324	68.431	60.59	60.02
ENSG00000136045	PWP1	protein_coding	101.195	73.145	71.241	52.555	65.399	62.314	103.295	63.308	69.04	57.878	66.028	55.015
ENSG00000136997	MYC	protein_coding	101.159	6.105	0.519	7.393	17.36	46.549	64.144	7.246	0.386	13.168	23.562	46.117
ENSG00000129235	TXNDC17	protein_coding	101.101	69.896	91.597	73.302	65.877	67.317	106.805	82.97	76.774	70.31	60.56	58.526
ENSG00000134910	STT3A	protein_coding	101.012	80.296	118.284	126.773	178.124	139.407	95.2	71.586	127.509	107.098	149.787	128.697
ENSG00000128708	HAT1	protein_coding	100.978	78.157	77.918	71.261	47.276	61.627	101.61	77.743	75.046	69.384	52.84	45.05
ENSG00000249790	RP11-20D14.6	lincRNA	100.964	39.192	20.485	4.182	0.717	2.418	160.061	58.269	31.98	4.855	1.74	4.206
ENSG00000116455	WDR77	protein_coding	100.936	51.743	188.152	221.188	89.995	89.211	102.723	51.952	191.955	227.374	94.672	73.797
ENSG00000204387	C6orf48	protein_coding	100.93	168.913	152.434	108.415	80.116	136.393	96.43	193.383	134.851	97.143	96.031	154.421
ENSG00000136026	CKAP4	protein_coding	100.813	143.111	153.712	219.704	372.12	223.648	96.562	121.353	156.427	197.068	340.945	225.087
ENSG00000241553	ARPC4	protein_coding	100.725	102.076	143.998	118.289	173.252	125.127	96.775	145.171	137.74	124.907	163.679	122.996
ENSG00000176101	SSNA1	protein_coding	100.613	98.012	92.509	81.484	83.969	81.65	92.697	129.486	75.148	93.874	97.097	78.546
ENSG00000143569	UBAP2L	protein_coding	100.577	50.731	95.086	94.575	104.049	96.293	89.044	34.592	125.321	110.84	111.091	86.387
ENSG00000103353	UBFD1	protein_coding	100.565	77.556	101.383	93.168	116.137	98.369	95.026	50.855	123.741	110.396	118.838	93.004
ENSG00000181789	COPG1	protein_coding	100.557	164.003	172.367	196.371	208.332	154.921	103.501	132.734	169.975	157.957	205.239	170.903
ENSG00000111845	PAK1IP1	protein_coding	100.545	41.418	46.376	25.76	34.497	44.828	112.9	47.341	47.295	31.369	40.173	32.134
ENSG00000146918	NCAPG2	protein_coding	100.537	45.767	35.017	37.802	27.337	31.843	90.552	28.715	35.867	41.719	25.622	18.01
ENSG00000105618	PRPF31	protein_coding	100.475	88.39	108.111	89.806	83.049	96.078	91.977	88.602	118.931	104.295	98.04	92.517
ENSG00000100227	POLDIP3	protein_coding	100.435	121.546	143.407	105.192	91.6	96.775	105.151	101.15	157.236	114.155	104.867	97.544
ENSG00000144136	SLC20A1	protein_coding	100.35	62.972	68.032	65.331	90.93	90.149	101.361	59.651	80.684	77.917	77.754	64.65
ENSG00000109586	GALNT7	protein_coding	100.323	50.276	78.653	69.999	90.732	100.801	75.967	31.561	90.398	71.011	89.772	75.427
ENSG00000159055	MIS18A	protein_coding	100.185	66.133	81.25	49.595	26.317	32.346	100.12	60.706	69.994	54.534	26.722	24.14
ENSG00000134419	RPS15A	protein_coding	100.147	88.339	108.188	73.079	24.264	83.677	93.154	120.933	83.935	67.106	50.184	86.671
ENSG00000104805	NUCB1	protein_coding	100.072	133.255	140.987	142.941	177.618	137.415	92.944	132	157.577	132.036	176.805	171.848
ENSG00000129128	SPCS3	protein_coding	99.893	151.682	138.228	111.736	181.484	111.796	88.937	96.404	124.861	95.192	125.382	93.554
ENSG00000205250	E2F4	protein_coding	99.808	64.786	101.837	82.89	82.18	87.773	100.843	63.731	104.399	93.618	87.544	81.358
ENSG00000111674	ENO2	protein_coding	99.765	160.583	149.827	181.428	54.931	31.745	110.621	174.956	152.91	122.339	76.106	74.716
ENSG00000143815	LBR	protein_coding	99.743	72.013	54.877	105.422	111.273	126.657	97.327	59.429	59.326	140.308	123.207	93.3
ENSG00000198015	MRPL42	protein_coding	99.635	75.224	87.072	50.462	41.099	54.123	89.406	71.956	70.803	44.131	43.274	45.156
ENSG00000163634	THOC7	protein_coding	99.604	160.144	125.849	104.198	75.328	84.496	97.759	194.61	99.203	91.061	81.25	71.673
ENSG00000260362	RP11-297M9.1	protein_coding	99.556	0.056	0.097	0	0	0	16.957	0	0	0.212	0	0.196
ENSG00000066135	KDM4A	protein_coding	99.524	47.637	52.483	55.219	97.063	78.5	96.128	34.956	62.157	70.185	91.779	71.439
ENSG00000100320	RBFOX2	protein_coding	99.44	96.658	98.607	166.574	171.554	114.197	96.69	56.466	116.799	189.045	168.506	121.922
ENSG00000110880	CORO1C	protein_coding	99.409	115.644	97.799	120.524	168.127	111.665	100.508	97.683	105.598	101.969	137.129	94.271
ENSG00000166206	GABRB3	protein_coding	99.409	103.917	11.258	23.437	9.669	11.587	85.58	80.379	12.076	49.999	28.532	24.514
ENSG00000055917	PUM2	protein_coding	99.389	89.638	75.168	70.321	70.711	68.573	92.564	62.244	85.408	76.43	72.266	63.858
ENSG00000124181	PLCG1	protein_coding	99.351	119.389	105.805	153.176	138.49	108.262	100.393	75.123	129.959	182.619	133.974	107.727
ENSG00000090372	STRN4	protein_coding	99.274	109.362	102.118	92.392	85.643	78.812	99.124	93.852	110.599	98.678	98.116	81.215
ENSG00000134644	PUM1	protein_coding	99.273	115.106	124.83	102.635	111.59	101.954	94.538	73.083	167.538	127.084	116.371	97.761
ENSG00000007202	KIAA0100	protein_coding	99.262	54.047	54.67	100.361	128.895	114.125	95.125	30.751	71.898	130.177	143.74	113.354
ENSG00000168411	RFWD3	protein_coding	99.188	58.928	64.207	44.224	50.406	47.99	117.708	43.86	91.32	67.76	55.109	40.157
ENSG00000136813	KIAA0368	protein_coding	99.186	43.328	31.863	38.422	53.219	64.711	102.096	34.182	31.521	47.638	72.798	70.626
ENSG00000100883	SRP54	protein_coding	99.153	109.262	106.865	118.377	116.576	94.923	92.553	89.22	101.074	99.921	107.782	80.446
ENSG00000134684	YARS	protein_coding	99.005	94.678	60.221	41.452	36.777	40.347	96.594	95.434	55.512	34.795	37.14	39.32
ENSG00000119326	CTNNAL1	protein_coding	98.913	98.186	148.781	78.336	54.505	64.846	109.445	110.428	163.276	99.754	63.738	58.701
ENSG00000102572	STK24	protein_coding	98.862	92.573	77.705	101.081	73.132	63.966	108.397	84.51	85.758	100.618	73.353	64.796
ENSG00000104687	GSR	protein_coding	98.828	72.02	87.028	64.483	70.361	60.478	92.607	60.272	85.325	64.043	71.731	58.35
ENSG00000120685	PROSER1	protein_coding	98.757	45.118	52.258	60.121	58.649	57.322	94.861	28.672	64.255	73.137	61.467	48.263
ENSG00000168137	SETD5	protein_coding	98.695	104.74	68.89	128.983	90.33	82.447	101.22	58.558	96.063	122.789	98.698	99.369
ENSG00000073792	IGF2BP2	protein_coding	98.672	130.713	116.584	130.415	103.535	112.056	92.756	97.874	131.954	124.114	125.225	120.954
ENSG00000129353	SLC44A2	protein_coding	98.626	167.461	132.052	85.079	153.91	148.99	79.509	129.005	126.348	105.574	157.136	150.839
ENSG00000136240	KDELR2	protein_coding	98.608	144.868	193.352	203.344	252.416	182.134	100.043	134.179	163.563	144.727	221.477	179.837
ENSG00000112697	TMEM30A	protein_coding	98.594	86.519	75.717	165.894	288.212	176.245	105.202	84.834	74.91	138.429	246.626	177.158
ENSG00000149187	CELF1	protein_coding	98.567	139.142	78.129	90.73	78.583	55.777	95.735	86.606	98.002	98.367	85.733	62.869
ENSG00000136982	DSCC1	protein_coding	98.504	31.709	36.369	24.039	15.607	22.879	78.114	27.343	24.218	24.251	13.545	12.478
ENSG00000133275	CSNK1G2	protein_coding	98.4	71.974	78.903	98.972	82.287	79.523	92.578	62.777	86.862	120.78	97.957	84.99
ENSG00000179632	MAF1	protein_coding	98.317	93.355	134.356	104.401	89.073	82.694	89.516	100.39	129.379	118.313	101.939	90.288
ENSG00000173894	CBX2	protein_coding	98.233	66.313	79.68	89.441	71.22	74.835	89.671	45.879	96.245	138.999	84.371	69.475
ENSG00000077009	NMRK2	protein_coding	98.114	62.766	61.947	132.755	69.981	21.263	101.249	78.353	47.196	84.795	36.654	7.454
ENSG00000022840	RNF10	protein_coding	97.94	95.294	92.813	103.745	93.867	78.912	96.778	86.641	96.429	102.857	107.631	77.866
ENSG00000115306	SPTBN1	protein_coding	97.938	123.906	54.52	164.991	305.46	202.654	100.955	67.269	88.619	181.922	277.736	197.523
ENSG00000136603	SKIL	protein_coding	97.919	76.491	70.475	73.068	107.289	13.292	80.26	55.551	62.29	74.165	74.025	8.846
ENSG00000144029	MRPS5	protein_coding	97.861	97.694	92.79	91.776	66.105	67.345	102.068	107.305	94.172	92.224	78.931	80.665
ENSG00000150459	SAP18	protein_coding	97.753	86.244	121.148	77.09	78.168	83.105	114.259	96.69	95.148	72.981	83.216	81.426
ENSG00000188986	NELFB	protein_coding	97.752	111.964	107.972	92.912	77.643	76.383	96.576	105.52	113.577	98.144	81.419	74.422
ENSG00000126934	MAP2K2	protein_coding	97.686	122.026	141.714	117.349	70.121	88.032	98.075	146.881	144.653	123.414	106.249	93.021
ENSG00000115368	WDR75	protein_coding	97.672	75.349	76.369	44.686	40.146	53.302	94.307	66.892	80.426	47.77	44.701	43.365
ENSG00000162704	ARPC5	protein_coding	97.666	130.278	130.897	185.318	264.45	181.63	98.379	122.48	115.514	159.807	211.427	138.71
ENSG00000107949	BCCIP	protein_coding	97.59	59.475	76.886	51.243	44.655	58.891	93.047	57.469	78.02	58.187	49.366	48.17
ENSG00000103145	HCFC1R1	protein_coding	97.552	129.029	86.781	66.066	33.915	54.569	110.77	222.284	73.229	41.458	47.369	84.859
ENSG00000006744	ELAC2	protein_coding	97.516	65.98	69.896	71.471	79.487	70.968	98.004	62.378	81.226	89.967	94.231	79.43
ENSG00000164211	STARD4	protein_coding	97.455	35.567	15.789	44.163	10.476	33.532	71.85	24.352	14.804	30.677	16.94	38.596
ENSG00000154380	ENAH	protein_coding	97.437	117.605	73.849	97.171	180.851	67.238	88.239	71.04	75.732	94.751	114.582	48.505
ENSG00000168894	RNF181	protein_coding	97.334	125.303	150.935	109.814	94.122	82.234	92.331	168.836	129.321	96.104	92.934	89.666
ENSG00000122591	FAM126A	protein_coding	97.216	93.69	106.827	38.272	48.452	50.574	94.683	50.391	145.767	50.908	59.894	47.837
ENSG00000071794	HLTF	protein_coding	97.213	98.293	50.088	52.463	35.699	43.965	103.313	72.191	58.861	48.143	38.268	42.012
ENSG00000049541	RFC2	protein_coding	97.187	64.448	76.852	65.287	52.358	60.807	104.898	70.494	65.551	76.391	53.075	44.865
ENSG00000151718	WWC2	protein_coding	97.048	81.783	49.156	65.423	73.041	46.977	93.345	34.849	78.356	54.023	71.922	32.69
ENSG00000162702	ZNF281	protein_coding	96.897	82.129	93.748	69.836	83.051	60.036	99.552	47.898	118.775	74.647	71.716	44.904
ENSG00000143294	PRCC	protein_coding	96.877	118.693	108.714	106.015	96.288	87.827	90.449	126.221	108.701	105.364	97.931	83.063
ENSG00000164096	C4orf3	protein_coding	96.825	94.43	101.682	135.575	85.062	110.819	103.589	117.202	94.973	117.622	99.941	142.515
ENSG00000011405	PIK3C2A	protein_coding	96.742	64.987	83.799	79.221	80.161	65.862	80.804	30.811	113.383	79.317	72.892	51.909
ENSG00000113552	GNPDA1	protein_coding	96.732	98.22	128.136	89.172	69.777	92.172	111.946	94.635	152.768	99.795	66.765	84.461
ENSG00000120539	MASTL	protein_coding	96.687	64.081	47.789	48.732	29.645	37.765	88.525	56.401	47.266	49.503	33.998	27.06
ENSG00000183978	COA3	protein_coding	96.513	107.443	155.521	122.631	99.387	151.575	99.117	141.813	135.779	138.126	125.606	144.77
ENSG00000160113	NR2F6	protein_coding	96.425	81.725	120.573	168.079	107.305	67.31	85.396	104.074	111.681	192.131	104.568	74.458
ENSG00000111615	KRR1	protein_coding	96.372	81.295	85.297	89.174	97.399	114.632	96.293	61.183	102.043	99.83	111.657	86.119
ENSG00000148334	PTGES2	protein_coding	96.31	66.538	91.155	67.509	76.119	81.588	80.81	84.3	91.371	84.836	89.361	97.831
ENSG00000165819	METTL3	protein_coding	96.182	41.183	53.887	79.595	66.377	77.585	100.286	38.508	58.552	80.878	75.422	71.638
ENSG00000112237	CCNC	protein_coding	96.121	94.925	93.521	79.729	69.154	70.057	101.369	102.877	87.17	68.982	71.22	64.23
ENSG00000160973	FOXH1	protein_coding	96.105	128.422	103.019	8.095	2.435	0.234	76.591	95.617	120.345	9.877	3.857	1.145
ENSG00000162493	PDPN	protein_coding	96.099	9.251	31.064	18.672	13.192	12.529	98.011	9.248	25.354	21.589	16.455	14.875
ENSG00000197905	TEAD4	protein_coding	96.001	22.514	52.72	25.486	20.883	17.774	95.891	23.276	59.865	24.571	22.519	11.549
ENSG00000134717	BTF3L4	protein_coding	95.912	81.379	106.824	93.717	61.054	73.354	86.42	65.709	84.541	83.384	72.252	64.962
ENSG00000117724	CENPF	protein_coding	95.882	53.543	42.914	61.981	53.056	68.57	92.358	25.292	53.823	93.672	53.317	45.623
ENSG00000130164	LDLR	protein_coding	95.838	22.72	8.729	65.735	60.307	48.746	83.999	11.283	11.407	57.213	66.378	50.248
ENSG00000197747	S100A10	protein_coding	95.761	379.368	1640.55	405.246	630.318	520.993	105.477	423.037	1422.24	201.222	383.827	348.452
ENSG00000187678	SPRY4	protein_coding	95.664	47.733	17.728	7.242	19.178	5.377	121.274	46.317	29.521	9.802	21.358	10.422
ENSG00000141959	PFKL	protein_coding	95.633	259.352	144.904	146.287	110.892	102.123	92.271	268.391	143.031	128.137	108.658	131.805
ENSG00000121741	ZMYM2	protein_coding	95.624	99.371	73.703	74.747	67.133	61.034	87.558	69.744	85.294	81.731	67.271	57.373
ENSG00000134323	MYCN	protein_coding	95.526	48.342	129.344	12.799	12.679	53.717	102.092	36.744	163.228	20.109	16.374	41.805
ENSG00000132541	HRSP12	protein_coding	95.469	67.548	104.818	49.907	20.47	44.477	87.065	68.528	82.088	42.671	22.2	35.866
ENSG00000107937	GTPBP4	protein_coding	95.443	67.351	71.222	60.656	72.38	68.031	94.577	57.053	77.027	58.627	65.228	50.789
ENSG00000165527	ARF6	protein_coding	95.374	75.968	105.145	93.883	118.273	88.644	90.137	57.662	124.147	106.168	118.612	85.255
ENSG00000163714	U2SURP	protein_coding	95.313	68.224	62.754	62.491	56.203	65.361	82.983	41.717	72.265	75.094	64.961	60.452
ENSG00000149554	CHEK1	protein_coding	95.299	67.845	63.696	57.485	38.948	42.955	89.113	57.044	58.895	61.032	36.649	28.174
ENSG00000120137	PANK3	protein_coding	95.169	99.823	62.482	69.293	69.594	63.101	79.615	45.261	72.742	68.3	76.189	53.294
ENSG00000204568	MRPS18B	protein_coding	95.12	90.851	92.293	55.892	46.977	73.399	90.203	107.889	95.705	57.003	55.132	68.758
ENSG00000071894	CPSF1	protein_coding	95.035	119.713	176.164	149.422	110.613	102.083	90.399	78.077	186.722	158.04	118.65	99.984
ENSG00000140905	GCSH	protein_coding	94.988	91.967	67.848	41.654	12.31	50.205	81.461	103.028	58.722	46.979	34.219	44.435
ENSG00000117748	RPA2	protein_coding	94.955	81.804	103.904	79.046	49.92	78.039	91.447	78.258	106.281	85.638	55.532	60.555
ENSG00000101365	IDH3B	protein_coding	94.95	63.92	93.011	74.008	70.39	71.839	95.061	78.392	92.117	86.784	75.277	73.849
ENSG00000067167	TRAM1	protein_coding	94.938	172.085	132.971	132.465	216.042	117.213	87.157	119.411	136.593	111.454	154.819	106.018
ENSG00000071054	MAP4K4	protein_coding	94.878	125.504	103.628	203.221	264.192	114.796	93.301	70.982	142.822	260.289	218.722	108.648
ENSG00000116001	TIA1	protein_coding	94.776	139.179	139.304	167.931	147.549	175.738	88.538	93.135	133.832	188.509	161.566	163.591
ENSG00000124145	SDC4	protein_coding	94.768	298.396	263.02	323.004	977.648	319.26	76.644	219.432	206.079	234.028	680.456	270.041
ENSG00000152082	MZT2B	protein_coding	94.742	203.714	208.309	171.37	113.268	132.565	92.547	226.512	117.551	164.435	147.172	194.208
ENSG00000073578	SDHA	protein_coding	94.727	40.948	58.991	74.803	80.696	87.061	97.16	36.622	61.518	75.991	83.744	86.417
ENSG00000130770	ATPIF1	protein_coding	94.698	99.359	120.471	100.361	96.981	99.898	102.595	122.024	100.198	95.407	103.204	111.338
ENSG00000137944	CCBL2	protein_coding	94.658	70.639	99.921	73.147	54.906	72.645	111.689	83.401	111.662	93.648	86.824	88.425
ENSG00000152558	TMEM123	protein_coding	94.658	236.044	319.043	258.59	351.284	411.415	82.726	190.753	302.177	247.116	302.977	316.004
ENSG00000105254	TBCB	protein_coding	94.657	110	154.901	103.031	126.863	98.657	95.827	123.113	130.263	101.55	132.563	109.772
ENSG00000069345	DNAJA2	protein_coding	94.644	57.491	75.947	64.263	73.069	70.497	81.955	52.678	75.262	66.358	70.287	62.668
ENSG00000129195	FAM64A	protein_coding	94.638	45.253	45.017	37.007	14.443	24.478	98.706	32.831	35.016	55.715	17.765	17.681
ENSG00000106636	YKT6	protein_coding	94.596	98.754	126.643	132.449	153.799	106.223	102.782	100.212	146.426	138.79	158.252	120.252
ENSG00000138160	KIF11	protein_coding	94.581	76.975	49.165	65.031	47.162	56.852	92.305	50.477	48.14	91.545	48.506	36.748
ENSG00000001630	CYP51A1	protein_coding	94.558	22.57	13.598	24.768	17.068	55.313	59.818	12.817	15.18	28.928	21.848	48.371
ENSG00000105393	BABAM1	protein_coding	94.553	104.382	123.515	99.375	74.978	83.38	98.208	134.935	124.023	95.12	72.625	78.845
ENSG00000166337	TAF10	protein_coding	94.493	115.194	112.642	117.967	72.769	82.223	88.597	161.772	92.157	104.098	85.962	94.038
ENSG00000053438	NNAT	protein_coding	94.427	62.965	74.783	340.354	247.099	195.205	105.648	86.323	82.007	346.083	229.337	216.051
ENSG00000174243	DDX23	protein_coding	94.402	71.003	93.636	95.706	106.489	94.707	89.617	59.279	108.483	110.275	107.536	82.612
ENSG00000158195	WASF2	protein_coding	94.385	98.243	79.536	83.793	72.904	67.587	83.593	59.129	99.455	88.349	85.355	71.671
ENSG00000154518	ATP5G3	protein_coding	94.33	90.669	100.289	79.843	64.872	69.535	90.916	106.918	83.037	72.315	72.614	70.276
ENSG00000162729	IGSF8	protein_coding	94.3	34.227	32.529	46.24	95.669	57.674	83.756	32.932	30.857	51.324	92.907	73.911
ENSG00000197982	C1orf122	protein_coding	94.294	164.139	247.566	165.85	193.246	150.845	99.948	225.657	192.466	161.83	213.329	174.895
ENSG00000179918	SEPHS2	protein_coding	94.252	85.798	121.056	52.619	56.345	61.797	96.617	88.214	103.952	57.745	61.419	69.035
ENSG00000101337	TM9SF4	protein_coding	94.194	124.972	121.524	135.572	142.041	130.288	88.85	88.552	149.529	131.515	141.734	151.044
ENSG00000174851	YIF1A	protein_coding	94.191	108.468	129.881	104.724	121.298	110.802	88.219	107.143	103.931	90.304	130.058	131.915
ENSG00000116752	BCAS2	protein_coding	94.171	92.181	107.344	84.804	82.366	99.564	106.971	114.984	106.079	99.736	109.864	80.11
ENSG00000174547	MRPL11	protein_coding	94.135	61.218	90.925	56.492	33.013	54.957	94.079	74.588	76.411	58.793	36.705	43.681
ENSG00000114054	PCCB	protein_coding	94.09	71.725	68.083	52.902	49.163	60	73.431	71.676	60.619	47.756	48.145	44.47
ENSG00000140105	WARS	protein_coding	94.051	265.346	64.399	67.989	70.048	90.741	96.764	324.245	73.42	62.661	72.024	76.338
ENSG00000100522	GNPNAT1	protein_coding	93.936	100.753	139.345	47.895	35.406	44.251	91.21	72.559	125.622	49.181	37.17	39.83
ENSG00000143149	ALDH9A1	protein_coding	93.852	59.645	88.536	53.622	37.888	55.658	104.656	57.969	113.183	64.089	48.919	58.189
ENSG00000175324	LSM1	protein_coding	93.812	79.782	106.758	101.121	97.409	80.286	91.168	106.443	91.519	90.784	94.457	80.985
ENSG00000132467	UTP3	protein_coding	93.79	79.045	92.289	53.432	59.042	49.525	98.543	78.969	97.669	60.953	59.061	51.257
ENSG00000106245	BUD31	protein_coding	93.766	111.124	167.422	138.223	124.179	109.106	97.15	124.615	145.047	121.702	122.688	87.962
ENSG00000113282	CLINT1	protein_coding	93.705	120.491	98.554	89.383	104.288	100.189	91.966	71.834	105.718	80.523	89.547	90.494
ENSG00000132485	ZRANB2	protein_coding	93.632	69.919	102.087	98.795	83.614	103.161	85.761	51.789	101.283	105.093	97.134	93.144
ENSG00000182054	IDH2	protein_coding	93.558	31.908	102.925	263.16	162.699	205.225	96.595	29.613	97.931	281.919	189.632	227.074
ENSG00000099875	MKNK2	protein_coding	93.53	72.689	77.497	77.142	83.571	89.267	93.877	55.643	82.165	93.058	86.208	91.476
ENSG00000111206	FOXM1	protein_coding	93.527	67.982	42.619	55.114	39.352	46.997	100.401	34.691	54.206	92.41	47.855	36.203
ENSG00000101220	C20orf27	protein_coding	93.424	32.813	44.466	15.411	9.373	25.98	85.158	36.003	40.406	25.019	14.008	23.985
ENSG00000074219	TEAD2	protein_coding	93.395	143.285	108.937	140.125	146.811	127.841	91.309	123.479	143.079	198.928	155.703	107.905
ENSG00000130313	PGLS	protein_coding	93.36	178.958	208.429	171.255	137.528	157.015	83.668	246.452	182.031	161.24	149.916	165.576
ENSG00000242485	MRPL20	protein_coding	93.266	71.314	92.47	66.918	58.535	72.685	83.535	95.339	81.933	75.447	74.747	68.837
ENSG00000160075	SSU72	protein_coding	93.202	77.207	94.495	66.913	64.204	72.636	80.624	88.125	83.261	72.91	69.709	64.267
ENSG00000115806	GORASP2	protein_coding	93.192	93.546	117.379	108.245	111.757	91.915	87.191	75.558	108.258	86.912	97.371	87.995
ENSG00000119285	HEATR1	protein_coding	93.172	38.568	33.689	29.44	34.226	42.137	93.196	25.288	55.196	42.747	38.818	34.564
ENSG00000198467	TPM2	protein_coding	93.073	180.478	175.201	191.51	314.514	130.059	85.17	156.73	125.888	151.691	220.019	93.651
ENSG00000119421	NDUFA8	protein_coding	93.067	86.625	114.521	81.771	75.594	76.774	89.013	108.578	97.847	86.93	83.569	80.638
ENSG00000164332	UBLCP1	protein_coding	92.974	83.696	101.501	60.608	65.405	60.588	92.47	73.019	87.309	64.444	59.208	43.034
ENSG00000128951	DUT	protein_coding	92.884	25.422	32.935	29.268	19.79	32.18	62.745	27.865	26.494	39.44	28.461	31.469
ENSG00000168488	ATXN2L	protein_coding	92.821	91.66	85.598	120.01	109.528	102.584	101.161	55.876	121.067	125.592	122.887	105.977
ENSG00000112110	MRPL18	protein_coding	92.734	71.001	98.251	59.589	67.752	93.434	88.214	78.481	88.239	61.659	70.507	76.806
ENSG00000138074	SLC5A6	protein_coding	92.708	64.873	89.131	42.474	60.715	64.502	87.381	51.133	89.739	53.317	65.646	57.514
ENSG00000138107	ACTR1A	protein_coding	92.7	116.763	125.595	152.183	179.931	122.181	94.012	120.327	134.082	156.767	174.772	132.716
ENSG00000178719	GRINA	protein_coding	92.543	174.523	239.257	199.451	302.902	227.209	92.579	176.719	253.666	230.551	297.484	224.77
ENSG00000146670	CDCA5	protein_coding	92.502	52.907	55.435	48.722	24.606	34.812	90.489	47.861	54.418	55.716	30.201	26.856
ENSG00000100796	SMEK1	protein_coding	92.438	71.179	93.446	89.811	84.136	78.828	88.705	57.999	110.736	93.567	87.552	73.119
ENSG00000069248	NUP133	protein_coding	92.413	75.483	71.676	67.781	63.432	65.692	83.038	54.727	84.712	75.367	64.566	58.227
ENSG00000134900	TPP2	protein_coding	92.409	75.921	49.247	45.969	55.372	54.642	85.127	56.138	62.065	61.295	62.338	50.847
ENSG00000172500	FIBP	protein_coding	92.355	75.713	96.567	86.519	88.77	94.338	84.575	103.809	99.609	98.697	95.831	90.812
ENSG00000066777	ARFGEF1	protein_coding	92.295	37.335	34.129	42.836	57.073	37.353	86.115	22.599	45.898	47.859	53.415	36.18
ENSG00000167470	MIDN	protein_coding	92.256	154.556	139.581	177.391	202.537	102.306	91.188	126.768	163.687	221.201	183.909	104.657
ENSG00000187778	MCRS1	protein_coding	92.219	93.221	114.091	87.051	73.857	78.953	90.777	102.606	115.853	97.493	77.682	67.037
ENSG00000146223	RPL7L1	protein_coding	92.216	108.279	106.648	74.136	71.944	87.533	87.155	94.756	127.603	77.421	92.211	85.26
ENSG00000075340	ADD2	protein_coding	92.105	6.682	1.706	3.838	1.206	2.24	72.927	5.734	1.882	7.843	3.928	5.154
ENSG00000090520	DNAJB11	protein_coding	92.087	146.627	146.029	104.545	195.785	140.651	88.448	147.683	159.946	125.857	191.473	137.329
ENSG00000108179	PPIF	protein_coding	92.084	85.341	69.439	56.148	35.98	62.752	76.369	69.5	65.776	67.977	47.207	61.777
ENSG00000087470	DNM1L	protein_coding	92.032	69.796	69.053	74.097	90.682	82.232	89.674	53.104	67.566	81.996	94.273	75.059
ENSG00000079819	EPB41L2	protein_coding	92	93.543	93.692	68.845	83.537	78.812	67.738	46.695	92.182	66.454	78.981	58.162
ENSG00000091542	ALKBH5	protein_coding	91.861	76.061	70.104	110.902	82.27	73.119	97.512	75.143	66.981	102.755	84.637	93.808
ENSG00000031698	SARS	protein_coding	91.818	87.56	94.289	125.263	135.95	117.122	92.633	100.391	95.769	106.702	121.327	122.109
ENSG00000168005	C11orf84	protein_coding	91.749	100.149	107.559	90.9	78.699	70.352	97.892	91.85	97.823	98.673	86.231	63.245
ENSG00000186184	POLR1D	protein_coding	91.655	67.169	74.892	50.17	43.158	56.256	94.326	79.058	78.254	53.519	49	61.923
ENSG00000116774	OLFML3	protein_coding	91.651	0.329	17.452	26.688	28.618	47.702	89.697	2.976	24.174	12.993	37.178	43.571
ENSG00000148229	POLE3	protein_coding	91.54	58.449	94.39	68.865	62.2	100.923	97.586	55.61	88.222	76.294	64.283	78.343
ENSG00000140525	FANCI	protein_coding	91.529	64.028	61.68	84.888	53.571	64.04	88.867	43.221	65.002	103.039	59.108	42.663
ENSG00000111481	COPZ1	protein_coding	91.506	142.557	170.68	170.643	134.83	156.666	90.686	151.76	157.992	153.189	141.485	159.13
ENSG00000170035	UBE2E3	protein_coding	91.481	71.115	83.313	146.661	129.41	145.672	88.976	80.731	80.11	159.718	132.983	108.381
ENSG00000115414	FN1	protein_coding	91.417	437.899	3106.68	7982.04	11252.4	2115.31	115.598	116.484	2515.97	5788.73	5736.9	1946.61
ENSG00000160221	C21orf33	protein_coding	91.412	90.167	126.969	90.832	69.312	97.37	74.233	98.065	131.843	103.899	77.691	93.51
ENSG00000121766	ZCCHC17	protein_coding	91.354	81.426	100.594	85.202	76.662	73.183	91.829	87.939	95.141	90.17	80.141	67.002
ENSG00000165264	NDUFB6	protein_coding	91.33	69.161	108.791	76.056	69.369	65.295	97.673	98.188	92.762	76.324	78.285	67.829
ENSG00000137955	RABGGTB	protein_coding	91.312	80.532	80.22	51.429	54.247	61.539	87.326	94.698	77.33	51.133	66.338	62.982
ENSG00000163882	POLR2H	protein_coding	91.299	73.788	95.628	71.381	52.399	57.457	91.657	83.636	78.682	63.069	51.262	65.214
ENSG00000250366	LINC00617	lincRNA	91.25	40.78	30.1	19.12	5.234	7.13	94.325	41.498	35.236	43.645	34.456	26.283
ENSG00000172340	SUCLG2	protein_coding	91.175	80.953	73.101	61.078	28.773	43.756	82.251	73.906	68.771	57.619	37.636	42.65
ENSG00000161057	PSMC2	protein_coding	91.169	77.342	82.34	83.299	99.983	94.241	91.373	80.805	74.924	84.479	104.727	77.996
ENSG00000120265	PCMT1	protein_coding	91.04	104.576	117.143	105.261	124.061	91.778	90.792	118.688	92.731	90.782	118.674	98.74
ENSG00000112655	PTK7	protein_coding	91.031	99.128	72.541	101.612	127.094	99.435	84.461	66.297	85.601	115.129	118.483	107.957
ENSG00000167747	C19orf48	protein_coding	90.998	55.761	90.306	55.361	40.038	66.73	80.726	57.944	75.833	60.43	42.519	51.008
ENSG00000039560	RAI14	protein_coding	90.855	47.035	44.16	91.473	118.151	89.142	87.043	31.1	45.294	71.736	85.737	55.59
ENSG00000162738	VANGL2	protein_coding	90.827	131.087	81.042	97.5	132.385	84.473	89.884	79.832	118.051	126.344	137.053	97.697
ENSG00000111011	RSRC2	protein_coding	90.765	98.13	119.194	131.352	104.292	105.061	90.079	85.72	110.957	111.495	104.678	99.602
ENSG00000162601	MYSM1	protein_coding	90.758	64.198	48.152	42.211	45.813	39.013	64.038	27.026	60.209	43.613	44.58	38.096
ENSG00000144566	RAB5A	protein_coding	90.75	62.279	52.421	62.829	70.995	45.825	97.392	41.834	64.587	63.793	75.296	51.363
ENSG00000119013	NDUFB3	protein_coding	90.653	172.283	181.015	133.104	115.502	128.275	90.495	210.682	138.04	125.78	121.867	119.423
ENSG00000136193	SCRN1	protein_coding	90.609	186.077	107.534	137.195	154.696	97.772	109.275	136.783	142.397	123.899	172.186	124.298
ENSG00000171603	CLSTN1	protein_coding	90.539	86.05	77.856	137.685	139.065	118.508	85.081	44.887	113.253	169.7	153.059	134.315
ENSG00000163956	LRPAP1	protein_coding	90.538	109.191	153.179	194.078	331.981	230.907	57.478	86.431	99.949	140.451	215.08	180.837
ENSG00000137815	RTF1	protein_coding	90.416	91.538	102.424	95.244	85.313	71.506	89.936	55.123	112.979	102.972	78.91	70.583
ENSG00000108528	SLC25A11	protein_coding	90.407	91.645	84.882	79.374	81.792	82.63	89.553	121.915	86.73	91.005	95.266	86.723
ENSG00000112984	KIF20A	protein_coding	90.371	126.651	78.471	75.744	38.546	58.868	91.537	79.642	76.66	91.568	41.293	40.593
ENSG00000205302	SNX2	protein_coding	90.297	84.743	124.902	103.971	126.044	98.454	96.39	81.942	130.894	87.862	103.454	77.598
ENSG00000104131	EIF3J	protein_coding	90.134	66.929	71.31	66.735	83.639	92.272	75.741	43.66	65.617	68.277	81.491	60.269
ENSG00000184640	SEPT9	protein_coding	90.08	57.198	99.712	92.643	95.612	84.474	87.351	45.737	121.612	105.182	98.517	83.462
ENSG00000122378	FAM213A	protein_coding	90.067	196.195	188.741	216.1	177.085	171.146	86.376	163.241	173.737	224.071	187.108	181.966
ENSG00000111231	GPN3	protein_coding	89.927	71.923	68.873	51.258	34.292	35.813	89.562	78.385	64.306	47.87	40.654	30.602
ENSG00000196363	WDR5	protein_coding	89.918	61.821	73.309	65.971	60.277	60.203	85.43	48.448	81.801	82.037	68.501	58.867
ENSG00000116120	FARSB	protein_coding	89.854	28.192	34.793	43.24	38.099	58.903	88.678	36.324	36.206	46.325	47.239	46.667
ENSG00000165905	GYLTL1B	protein_coding	89.847	25.608	17.506	15.205	38.018	38.42	87.065	16.873	15.862	16.84	44.723	45.011
ENSG00000120063	GNA13	protein_coding	89.747	91.7	70.162	45.91	59.896	46.387	82.04	61.453	69.968	51.25	59.624	40.938
ENSG00000085377	PREP	protein_coding	89.654	55.833	52.972	66.235	66.687	57.847	78.718	46.179	56.538	71.107	59.167	51.427
ENSG00000153046	CDYL	protein_coding	89.649	31.921	29.258	34.394	33.084	23.892	83.163	27.835	30.398	38.096	29.799	21.395
ENSG00000103769	RAB11A	protein_coding	89.558	113.695	117.038	122.698	130.864	137.456	91.602	112.511	112.544	117.484	137.478	161.689
ENSG00000144021	CIAO1	protein_coding	89.496	77.845	84.823	83.137	80.704	81.466	75.585	63.793	84.311	91.719	82.469	69.267
ENSG00000105048	TNNT1	protein_coding	89.456	84.085	118.948	46.035	17.558	8.364	88.781	106.871	90.848	21.658	19.603	25.312
ENSG00000119969	HELLS	protein_coding	89.449	56.682	49.623	43.669	20.6	29.983	97.736	50.712	50.334	49.368	21.776	21.624
ENSG00000135372	NAT10	protein_coding	89.419	36.634	50.71	37.268	32.68	41.448	77.003	28.937	57.975	39.877	34.093	37.98
ENSG00000100347	SAMM50	protein_coding	89.414	72.164	89.836	70.022	65.617	67.986	88.194	81.05	95.228	78.725	71.218	68.354
ENSG00000204356	NELFE	protein_coding	89.409	141.309	139.86	98.743	82.646	84.736	91.732	180.167	121.661	99.341	83.093	84.913
ENSG00000145220	LYAR	protein_coding	89.398	37.734	43.734	22.499	18.239	30.258	91.225	41.869	44.717	32.137	22.707	25.4
ENSG00000135549	PKIB	protein_coding	89.365	35.239	60.591	36.934	24.098	37.348	69.146	41.897	43.29	26.315	23.697	29.754
ENSG00000130723	PRRC2B	protein_coding	89.327	110.88	75.496	127.049	150.153	115.922	82.233	59.104	113.652	162.824	170.196	125.702
ENSG00000091972	CD200	protein_coding	89.313	112.154	52.607	67.073	78.801	69.42	98.522	115.079	60.985	77.933	114.984	99.03
ENSG00000163444	TMEM183A	protein_coding	89.292	102.252	96.887	86.499	51.182	69.603	89.792	104.099	89.705	76.834	70.423	57.163
ENSG00000135334	AKIRIN2	protein_coding	89.204	81.421	86.989	106.087	81.28	64.012	86.373	82.921	83.442	122.35	92.364	72.54
ENSG00000198721	ECI2	protein_coding	89.116	44.677	58.185	82.902	57.627	87.56	85.619	49.375	52.591	81.606	57.941	86.349
ENSG00000060749	QSER1	protein_coding	89.107	20.105	30.115	32.871	38.178	42.141	76.828	10.842	37.067	41.294	42.665	32.92
ENSG00000119616	FCF1	protein_coding	89.089	70.222	83.269	49.26	48.966	52.617	78.564	53.861	87.402	53.459	48.502	42.016
ENSG00000009954	BAZ1B	protein_coding	89.079	68.693	75.553	95.836	116.592	95.899	89.631	38.433	91.959	118.122	120.788	90.117
ENSG00000069998	CECR5	protein_coding	89.035	61.409	69.018	54.33	33.732	40.116	87.07	62.941	69.316	64.828	42.602	53.469
ENSG00000126456	IRF3	protein_coding	89.026	78.104	110.449	87.055	72.073	65.603	90.627	86.799	106.452	92.303	71.901	81.668
ENSG00000132676	DAP3	protein_coding	88.994	82.881	79.79	76.666	68.78	95.136	84.431	84.04	76.314	75.753	83.858	87.282
ENSG00000141429	GALNT1	protein_coding	88.976	96.729	51.616	68.331	179.043	151.288	87.975	72.888	47.942	77.934	141.478	117.123
ENSG00000124222	STX16	protein_coding	88.929	98.944	78.204	88.322	74.981	66.064	91.181	71.579	77.411	73.123	73.061	85.979
ENSG00000163755	HPS3	protein_coding	88.848	27.028	30.302	42.081	38.296	27.928	93.634	18.185	37.366	34.142	35.209	28.129
ENSG00000095319	NUP188	protein_coding	88.795	45.787	52.125	53.638	54.501	53.79	81.015	24.18	70.632	70.667	59.51	40.956
ENSG00000171497	PPID	protein_coding	88.742	68.677	99.996	75.323	73.061	85.382	95.372	66.56	112.867	74.444	76.084	78.165
ENSG00000164548	TRA2A	protein_coding	88.727	60.114	107.83	106.981	117.1	123.879	102.907	56.103	114.61	125.704	122.618	110.905
ENSG00000144224	UBXN4	protein_coding	88.712	113.376	108.103	150.854	191.062	159.382	90.75	72.45	107.316	148.875	194.573	153.972
ENSG00000085231	TAF9	protein_coding	88.694	79.347	93.454	66.965	72.745	80.057	85.364	83.904	78.466	59.981	70.487	63.942
ENSG00000129083	COPB1	protein_coding	88.67	135.481	160.759	161.912	208.75	149.532	86.731	100.493	146.71	134.332	170.555	127.679
ENSG00000087274	ADD1	protein_coding	88.637	149.485	120.485	152.825	191.265	126.309	83.182	106.176	136.127	173.15	185.916	128.92
ENSG00000109805	NCAPG	protein_coding	88.633	99.887	52.135	65.918	40.496	54.668	78.199	69.613	47.226	82.605	40.561	35.211
ENSG00000076043	REXO2	protein_coding	88.593	50.431	76.831	49.214	72.395	66.664	96.357	69.616	79.313	35.372	72.039	63.427
ENSG00000049860	HEXB	protein_coding	88.568	101.436	125.043	108.509	213.351	175.334	80.567	88.607	104.441	83.669	174.412	141.333
ENSG00000130939	UBE4B	protein_coding	88.567	33.142	44.149	48.916	43.5	44.225	89.785	20.916	59.09	59.628	51.408	47.018
ENSG00000179950	PUF60	protein_coding	88.462	68.521	87.295	68.056	77.267	82.511	87.156	79.889	80.969	79.726	85.393	77.28
ENSG00000133243	BTBD2	protein_coding	88.412	102.773	134.535	110.047	66.559	87.12	82.34	85.917	134.355	116.408	82.037	98.491
ENSG00000184787	UBE2G2	protein_coding	88.391	69.307	90.268	88.449	74.146	73.102	83.068	61.247	93.616	86.889	79.395	81.815
ENSG00000103855	CD276	protein_coding	88.315	67.386	82.163	166.071	300.262	154.305	87.011	52.075	80.649	166.029	251.108	146.379
ENSG00000108946	PRKAR1A	protein_coding	88.194	148.259	106.806	181.606	181.073	201.321	75.401	115.74	100.826	223.265	212.959	216.482
ENSG00000180398	MCFD2	protein_coding	88.169	110.739	133.441	102.977	115.175	106.152	91.592	77.17	145.439	102.806	118.036	118.043
ENSG00000102974	CTCF	protein_coding	88.168	79.618	97.008	82.165	86.632	80.342	86.535	60.482	107.194	98.922	91.644	69.537
ENSG00000167513	CDT1	protein_coding	88.121	38.111	37.696	32.223	17.023	23.617	81.656	34.794	35.225	34.148	19.35	18.928
ENSG00000065183	WDR3	protein_coding	88.099	31.629	43.906	29.623	30.309	43.737	83.537	22.306	54.427	34.907	32.279	32.024
ENSG00000147669	POLR2K	protein_coding	88.045	89.613	119.83	80.588	74.811	74.214	90.783	103.503	107.465	73.98	70.315	63.005
ENSG00000115091	ACTR3	protein_coding	88.032	133.861	74.842	123.527	181.599	131.075	88.932	124.928	76.932	114.888	150.963	97.68
ENSG00000049656	CLPTM1L	protein_coding	88.005	61.062	77.626	73.411	103.955	95.874	80.2	53.468	82.3	92.686	111.911	101.584
ENSG00000125912	NCLN	protein_coding	87.915	56.405	65.559	46.49	70.151	61.164	81.459	53.118	67.993	52.314	67.078	52.129
ENSG00000137845	ADAM10	protein_coding	87.902	124.474	100.658	104.95	196.137	147.887	89.762	97.227	122.372	113.896	159.829	150.822
ENSG00000227057	WDR46	protein_coding	87.857	45.854	67.094	50.5	65.948	71.221	86.379	48.539	70.801	58.615	68.461	65.072
ENSG00000120699	EXOSC8	protein_coding	87.85	71.593	81.68	77.312	41.781	70.102	86.047	77.127	69.584	70.436	47.193	48.403
ENSG00000135336	ORC3	protein_coding	87.849	60.403	61.1	51.616	35.063	42.001	86.921	51.744	58.153	46.455	35.966	35
ENSG00000158864	NDUFS2	protein_coding	87.841	77.85	99.518	83.601	62.339	70.361	86.487	78.772	93.3	87.105	65.251	64.493
ENSG00000119383	PPP2R4	protein_coding	87.836	76.303	95.428	104.558	93.84	76.301	85.515	76.513	93.961	113.067	99.422	81.123
ENSG00000205213	LGR4	protein_coding	87.751	125.285	214.348	54.621	126.182	168.318	85.763	82.228	275.128	90.883	122.629	154.163
ENSG00000096080	MRPS18A	protein_coding	87.737	105.407	150.328	73.49	63.156	74.961	79.163	129.76	161.233	80.694	67.942	63.602
ENSG00000161249	DMKN	protein_coding	87.719	166.547	134.142	73.779	56.16	55.184	88.718	222.602	144.036	73.761	66.876	70.706
ENSG00000172590	MRPL52	protein_coding	87.703	103.162	126.331	79.292	69.028	69.298	82.674	152.78	113.097	77.978	71.814	61.878
ENSG00000171824	EXOSC10	protein_coding	87.658	109.082	103.578	92.104	92.626	89.379	91.102	94.865	110.998	107.107	111.087	85.079
ENSG00000178921	PFAS	protein_coding	87.649	27.635	28.263	24.473	21.891	35.832	94.212	21.28	50.173	46.314	32.593	37.403
ENSG00000160783	PMF1	protein_coding	87.622	119.53	118.444	77.633	51.61	57.52	85.604	162.834	99.218	72.612	51.875	54.144
ENSG00000260260	RP11-304L19.5	lincRNA	87.607	40.073	84.8	27.974	14.98	56.28	76.225	47.915	69.331	40.742	24.885	48.007
ENSG00000137807	KIF23	protein_coding	87.522	82.062	49.3	62.031	42.844	53.635	84.62	52.341	45.239	67.222	43.906	33.953
ENSG00000128654	MTX2	protein_coding	87.516	95.705	94.895	92.765	72.323	62.094	84.739	105.512	95.516	91.813	82.833	64.598
ENSG00000177108	ZDHHC22	protein_coding	87.513	0.232	0.547	0.63	1.219	0.88	74.263	0.204	1.436	1.486	2.003	1.379
ENSG00000064961	HMG20B	protein_coding	87.447	80.577	90.702	79.392	66.787	77.403	90.287	90.718	97.551	100.089	82.277	93.837
ENSG00000064995	TAF11	protein_coding	87.411	85.749	96.324	103.203	95.028	87.988	81.928	88.248	99.193	102.777	90.268	80.789
ENSG00000198218	QRICH1	protein_coding	87.388	90.244	92.599	93.432	85.117	79.665	84.743	66.896	95.733	91.905	84.524	74.223
ENSG00000133884	DPF2	protein_coding	87.372	85.219	97.004	92.566	92.426	80.177	87.273	64.45	101.616	99.569	93.403	75.544
ENSG00000053372	MRTO4	protein_coding	87.256	47.43	65.451	42.192	47.617	69.932	74.306	55.501	68.704	48.566	49.605	51.63
ENSG00000198728	LDB1	protein_coding	87.2	63.846	65.617	92.858	112.138	97.654	86.045	43.44	80.983	117.309	122.014	112.118
ENSG00000141934	PPAP2C	protein_coding	87.197	58.008	73.435	18.866	19.222	26.042	126.782	50.921	68.546	12.159	28.733	36.173
ENSG00000060339	CCAR1	protein_coding	87.18	81.216	79.889	90.23	115.56	120.472	82.136	50.06	96.395	103.362	118.138	95.69
ENSG00000172239	PAIP1	protein_coding	87.132	128.628	121.273	126.599	86.564	120.634	83.461	121.436	120.436	133.092	147.181	102.54
ENSG00000101040	ZMYND8	protein_coding	87.096	37.268	58.307	66.222	44.139	46.503	88.44	21.809	75.867	72.141	51.729	51.661
ENSG00000083520	DIS3	protein_coding	87.093	69.361	73.244	65.414	83.523	71.212	81.702	46.183	85.72	71.125	73.35	60.129
ENSG00000132182	NUP210	protein_coding	87.084	38.789	48.922	90.332	55.837	67.312	71.771	21.041	65.459	123.766	84.705	75.35
ENSG00000196235	SUPT5H	protein_coding	87.018	76.142	86.543	104.029	129.516	91.723	85.987	61.017	105.489	120.931	127.439	98.092
ENSG00000102753	KPNA3	protein_coding	86.992	80.579	92.17	108.911	132.482	97.435	77.908	61.199	98.176	110.66	115.322	72.375
ENSG00000100504	PYGL	protein_coding	86.99	49.71	24.286	42.136	22.683	28.189	92.709	58.957	31.792	39.562	31.126	31.438
ENSG00000153201	RANBP2	protein_coding	86.978	74.872	65.22	64.051	91.898	68.769	85.803	41.336	93.985	86.576	95.555	62.373
ENSG00000104980	TIMM44	protein_coding	86.961	43.177	65.09	44.742	39.277	47.894	86.378	50.863	71.286	48.576	46.128	44.631
ENSG00000097046	CDC7	protein_coding	86.834	62.961	58.012	47.607	22.643	40.957	81.444	42.546	54.749	47.749	26.76	24.544
ENSG00000120733	KDM3B	protein_coding	86.786	93.853	86.278	103.348	104.168	97.452	83.54	50.958	115.859	138.614	111.662	99.353
ENSG00000197961	ZNF121	protein_coding	86.756	126.137	131.508	37.152	24.948	25.29	90.749	110.953	117.873	31.897	23.276	22.468
ENSG00000163032	VSNL1	protein_coding	86.732	0.124	6.097	4.784	0.502	1.499	74.25	0.157	6.074	4.899	0.483	2.146
ENSG00000132382	MYBBP1A	protein_coding	86.712	19.904	28.665	19.422	24.29	32.091	78.231	16.012	39.264	26.651	31.397	32.255
ENSG00000139514	SLC7A1	protein_coding	86.664	22.492	15.028	29.578	65.478	43.982	79.886	10.851	19.951	27.78	58.537	41.398
ENSG00000164134	NAA15	protein_coding	86.617	34.181	39.008	30.499	34.091	38.685	87.36	28.121	44.793	34.47	37.264	28.132
ENSG00000100897	DCAF11	protein_coding	86.552	83.169	86.352	64.901	47.261	64.805	84.715	69.194	100.967	81.58	64.247	73.496
ENSG00000124155	PIGT	protein_coding	86.534	146.391	134.582	180.151	291.158	196.458	73.548	129.925	118.873	149.402	208.383	187.469
ENSG00000161847	RAVER1	protein_coding	86.516	43.383	37.868	49.1	46.514	48.036	84.359	18.939	63.353	74.728	62.175	48.685
ENSG00000182087	TMEM259	protein_coding	86.473	90.115	90.744	121.357	117.967	100.211	86.775	68.327	101.081	129.067	131.952	126.833
ENSG00000073921	PICALM	protein_coding	86.363	174.776	114.949	195.259	297.673	137.022	77.345	135.777	127.761	190.87	257.413	124.368
ENSG00000213246	SUPT4H1	protein_coding	86.359	106.664	157.759	114.59	113.842	117.732	93.61	120.248	153.439	130.431	112.265	110.819
ENSG00000133028	SCO1	protein_coding	86.353	52.836	75.113	47.154	46.595	56.605	76.966	52.136	81.712	49.658	47.907	45.28
ENSG00000204580	DDR1	protein_coding	86.323	65.34	56.946	85.878	208.705	89.959	86.635	48.586	61.011	81.099	195.817	122.398
ENSG00000179889	PDXDC1	protein_coding	86.249	61.446	121.457	91.455	99.242	75.602	84.336	43.891	136.044	95.809	112.506	100.546
ENSG00000141985	SH3GL1	protein_coding	86.187	62.497	69.351	75.792	75.456	63.351	84.039	65.185	74.122	83.921	88.605	64.994
ENSG00000198498	TMA16	protein_coding	86.187	56.501	67.18	37.928	21.844	30.05	85.194	62.779	67.104	40.131	25.667	29.584
ENSG00000112742	TTK	protein_coding	86.173	48.768	38.964	60.873	27.144	35.972	78.692	35.934	37.396	71.677	24.423	18.822
ENSG00000101447	FAM83D	protein_coding	86.132	62.274	46.069	37.522	18.339	30.222	91.763	56.081	41.535	51.68	22.176	21.216
ENSG00000148700	ADD3	protein_coding	86.128	127.891	443.278	111.89	54.886	51.107	79.67	57.148	447.578	94.131	60.98	57.311
ENSG00000135720	DYNC1LI2	protein_coding	86.128	102.688	85.251	137.437	175.679	128.964	85.419	67.571	100.326	157.355	169.117	122.644
ENSG00000005194	CIAPIN1	protein_coding	86.118	82.365	113.986	85.597	81.151	91.275	91.736	90.795	115.144	95.044	97.832	82.406
ENSG00000177885	GRB2	protein_coding	86.106	91	89.701	84.923	96.198	79.661	84.698	88.643	101.15	91.269	94.392	82.552
ENSG00000100243	CYB5R3	protein_coding	86.01	83.408	81.509	103.948	122.887	102.119	89.419	82.214	88.247	108.717	136.468	125.12
ENSG00000131899	LLGL1	protein_coding	86.004	103.005	84.007	107.286	105.368	86.565	92.687	63.869	107.548	147.178	111.147	92.951
ENSG00000169689	STRA13	protein_coding	86.004	62.745	77.511	76.566	59.675	55.439	84.98	82.438	68.275	76.422	60.719	51.208
ENSG00000119139	TJP2	protein_coding	85.983	19.413	21.271	61.334	148.235	62.755	78.698	10.666	36.473	67.595	156.659	67.883
ENSG00000100401	RANGAP1	protein_coding	85.954	72.732	87.697	96.778	108.885	75.163	86.412	69.991	86.95	95.208	106.03	75.973
ENSG00000132424	PNISR	protein_coding	85.94	97.522	104.196	114.748	65.98	78.272	80.543	55.036	118.387	113.033	80.116	93.672
ENSG00000116898	MRPS15	protein_coding	85.908	78.174	72.716	57.639	39.622	52.778	80.532	96.301	60.407	56.125	40.498	52.967
ENSG00000156642	NPTN	protein_coding	85.903	51.772	66.943	69.227	153.381	89.006	80.788	37.523	79.272	78.131	120.263	84.421
ENSG00000164048	ZNF589	protein_coding	85.891	20.909	25.155	13.994	9.095	11.756	87.841	15.62	32.294	18.579	11.049	15.711
ENSG00000135506	OS9	protein_coding	85.882	121.318	125.636	219.163	351.118	199.631	85.529	124.685	140.235	206.529	303.216	271.744
ENSG00000055950	MRPL43	protein_coding	85.862	78.972	114.411	79.339	73.791	87.724	82.238	93.456	92.879	75.244	74.462	89.414
ENSG00000111540	RAB5B	protein_coding	85.828	141.851	115.195	156.769	193.168	126.896	81.588	114.631	127.797	158.641	181.622	140.894
ENSG00000123136	DDX39A	protein_coding	85.816	60.334	60.687	37.63	44.813	48.831	85.26	76.333	53.718	47.469	52.375	36.878
ENSG00000105058	FAM32A	protein_coding	85.788	110.051	156.968	153.519	181.855	169.514	113.961	127.84	172.561	182.195	191.791	167.273
ENSG00000198301	SDAD1	protein_coding	85.761	46.742	57.276	43.138	59.426	67.398	92.731	28.049	69.975	50.149	63.258	49.719
ENSG00000009335	UBE3C	protein_coding	85.692	74.186	62.586	67.01	94.189	69.35	64.25	43.447	66.069	65.736	77.203	59.789
ENSG00000139637	C12orf10	protein_coding	85.632	73.971	95.604	60.244	48.081	70.775	82.309	89.533	84.979	67.892	58.031	70.643
ENSG00000133393	FOPNL	protein_coding	85.613	62.268	60.769	43.059	36.029	40.02	74.787	57.428	55.839	41.672	42.801	37.771
ENSG00000204209	DAXX	protein_coding	85.448	48.302	60.898	59.852	53.585	64.789	87.619	40.219	58.621	70.706	60.322	59.06
ENSG00000115234	SNX17	protein_coding	85.421	121.575	108.495	112.805	109.143	117.282	90.955	144.264	109.521	143.793	133.002	128.269
ENSG00000104765	BNIP3L	protein_coding	85.418	65.679	72.65	125.757	61.109	78.377	77.939	55.329	72.607	112.84	69.29	108.536
ENSG00000057757	PITHD1	protein_coding	85.409	84.744	105.677	78.13	57.24	60.409	88.642	91.181	94.671	75.026	57.309	59.328
ENSG00000250317	SMIM20	protein_coding	85.377	58.054	96.438	64.126	36.039	53.622	84.015	70.808	79.009	55.857	37.758	43.809
ENSG00000237649	KIFC1	protein_coding	85.32	103.415	68.326	94.985	48.093	57.419	93.076	81.98	56.562	115.402	51.426	46.951
ENSG00000112893	MAN2A1	protein_coding	85.146	28.264	44.057	40.454	66.331	38.115	72.914	10.977	72.193	44.295	46.237	32.011
ENSG00000120889	TNFRSF10B	protein_coding	85.145	68.644	72.569	147.839	226.974	174.741	112.587	40.574	100.873	139.849	210.963	149.385
ENSG00000130396	MLLT4	protein_coding	85.124	102.62	61.309	148.543	192.469	156.14	83.44	54.191	79.107	214.613	215.969	147.691
ENSG00000131504	DIAPH1	protein_coding	85.114	71.255	61.114	93.777	151.442	79.705	83.53	47.999	85.611	93.331	121.136	64.728
ENSG00000138430	OLA1	protein_coding	85.105	78.189	94.559	80.374	59.22	73.772	72.26	69.562	73.224	71.125	78.294	59.283
ENSG00000026025	VIM	protein_coding	85.082	88.677	36.937	469.74	1602.24	572.515	59.863	92.29	33.109	399.213	941.578	359.812
ENSG00000131153	GINS2	protein_coding	84.986	35.733	46.881	55.197	27.896	44.334	63.088	29.987	33.669	59.845	26.759	27.581
ENSG00000151923	TIAL1	protein_coding	84.917	73.888	74.268	95.841	82.829	73.273	82.475	59.521	76.874	92.515	82.713	71.489
ENSG00000174718	KIAA1551	protein_coding	84.909	64.785	73.139	156.946	131.201	125.8	101.575	34.784	87.939	143.501	108.795	70.903
ENSG00000130177	CDC16	protein_coding	84.884	94.942	84.26	79.601	93.113	90.472	88.544	86.229	86.805	88.854	99.161	91.331
ENSG00000122779	TRIM24	protein_coding	84.778	31.266	43.362	71.493	69.354	68.507	87.29	28.12	49.646	69.403	61.226	55.77
ENSG00000117114	LPHN2	protein_coding	84.697	52.276	42.553	39.646	83.26	83.489	76.587	32.463	61.494	57.826	88.01	69.165
ENSG00000128463	EMC4	protein_coding	84.661	84.807	108.502	88.574	108.547	99.044	80.799	94.362	85.586	91.087	101.535	87.53
ENSG00000108395	TRIM37	protein_coding	84.608	60.487	53.664	39.746	34.037	32.282	79.4	45.285	62.758	42.94	31.62	25.867
ENSG00000030066	NUP160	protein_coding	84.523	55.411	64.329	49.205	46.446	50.842	84.003	33.943	86.433	65.424	53.714	40.079
ENSG00000068796	KIF2A	protein_coding	84.515	60.177	55.541	64.391	85.602	69.817	83.366	41.148	72.787	78.173	86.401	60.795
ENSG00000100938	GMPR2	protein_coding	84.46	50.997	51.137	58.414	49.544	68.43	74.674	48.172	53.33	61.747	53.623	71.534
ENSG00000100811	YY1	protein_coding	84.396	82.324	66.55	58.626	53.221	47.008	78.265	63.398	68.42	61.013	59.043	46.797
ENSG00000144635	DYNC1LI1	protein_coding	84.349	81.584	74.377	75.638	92.543	79.755	79.918	80.253	69.324	75.974	86.02	63.686
ENSG00000136485	DCAF7	protein_coding	84.255	88.214	90.243	105.587	110.617	96.751	76.484	58.475	113.685	133.778	132.863	107.401
ENSG00000204843	DCTN1	protein_coding	84.252	93.97	62.005	82.958	104.206	85.322	75.523	71.035	76.962	103.133	110.588	87.174
ENSG00000097021	ACOT7	protein_coding	84.198	27.034	30.989	26.872	32.514	27.457	79.615	30.099	24.843	31.074	58.972	27.47
ENSG00000159202	UBE2Z	protein_coding	84.112	92.35	110.573	102.045	144.877	98.434	77.216	80.495	122.881	109.824	142.323	106.181
ENSG00000153774	CFDP1	protein_coding	84.081	83.541	88.803	72.527	55.94	57.423	85.478	91.065	76.546	61.696	58.428	63.988
ENSG00000111707	SUDS3	protein_coding	83.973	50.543	58.134	75.518	60.716	53.225	76.516	34.108	64.945	77.439	68.358	55.092
ENSG00000112685	EXOC2	protein_coding	83.952	47.928	44.716	41.525	53.075	38.413	83.216	36.079	46.293	42.255	50.253	34.533
ENSG00000081181	ARG2	protein_coding	83.922	51.259	57.899	87.39	68.848	61.567	94.238	57.532	52.493	94.344	71.98	53.538
ENSG00000107372	ZFAND5	protein_coding	83.761	50.829	66.999	93.062	95.905	88.863	89.654	45.271	67.374	97.426	108.782	81.282
ENSG00000149782	PLCB3	protein_coding	83.709	58.228	63.743	34.9	36.07	25.706	79.694	45.6	67.274	41.128	35.288	27.085
ENSG00000168092	PAFAH1B2	protein_coding	83.668	67.657	81.775	81.907	96.246	74.767	73.423	59.668	70.245	80.158	77.331	59.895
ENSG00000172172	MRPL13	protein_coding	83.608	65.681	81.489	66.378	53.234	63.939	87.644	83.479	77.399	67.08	55.22	56.439
ENSG00000035499	DEPDC1B	protein_coding	83.537	31.574	39.676	39.815	20.454	56.649	86.111	24.956	34.399	56.506	26.612	36.431
ENSG00000141380	SS18	protein_coding	83.48	75.253	67.313	76.007	94.423	74.897	75.995	50.736	66.565	79.867	90.264	65.397
ENSG00000108559	NUP88	protein_coding	83.468	55.396	61.755	48.487	57.912	63.863	91.961	69.109	75.044	65.404	73.044	60.417
ENSG00000141858	SAMD1	protein_coding	83.427	74.067	127.767	74.368	71.703	53.555	75.605	75.682	127.454	90.314	76.337	61.977
ENSG00000077235	GTF3C1	protein_coding	83.426	84.259	61.109	74.557	94.772	75.802	83.082	58.685	92.493	103.864	100.6	74.954
ENSG00000011566	MAP4K3	protein_coding	83.421	39.865	37.779	38.844	43.898	39.698	67.998	25.238	39.245	41.128	45.453	36.138
ENSG00000095787	WAC	protein_coding	83.413	91.064	90.777	99.812	94.353	79.498	81.393	66.747	94.057	91.961	90.756	73.04
ENSG00000166595	FAM96B	protein_coding	83.393	153.11	151.478	121.54	116.954	105.738	81.589	197.557	119.467	110.103	139.935	113.356
ENSG00000214265	SNURF	protein_coding	83.383	10.639	31.669	14.959	23.241	18.199	86.289	8.751	40.075	21.701	27.716	18.274
ENSG00000058272	PPP1R12A	protein_coding	83.358	75.038	54.704	60.068	82.206	53.296	80.798	45.248	59.705	60.735	74.801	43.592
ENSG00000127337	YEATS4	protein_coding	83.354	87.418	86.236	56.739	39.218	47.519	94.536	99.768	85.079	71.556	52.102	51.529
ENSG00000067057	PFKP	protein_coding	83.337	32.295	39.078	57.569	103.79	39.592	80.013	28.513	40.338	34.503	70.154	62.934
ENSG00000104884	ERCC2	protein_coding	83.263	54.793	49.922	53.788	31.901	37.266	74.274	48.878	64.158	58.909	40.645	43.959
ENSG00000171681	ATF7IP	protein_coding	83.255	63.472	32.928	45.159	55.266	39.358	79.084	28.034	49.985	57.461	59.526	34.759
ENSG00000136699	SMPD4	protein_coding	83.232	69.298	67.736	67.415	69.08	70.907	81.371	45.233	82.366	89.404	79.427	68.452
ENSG00000079739	PGM1	protein_coding	83.184	162.774	177.047	60.289	23.014	29.766	79.243	183.402	163.375	39.619	26.857	47.498
ENSG00000206503	HLA-A	protein_coding	83.147	39.314	40.667	61.509	48.966	42.903	151.374	141.621	104.528	144.954	186.575	195.114
ENSG00000175390	EIF3F	protein_coding	83.103	86.73	97.314	76.275	40.717	81.585	76.117	88.111	86.817	73.529	62.827	72.128
ENSG00000068001	HYAL2	protein_coding	82.981	103.989	132.692	126.881	209.393	169.114	79.656	104.554	110.984	139.533	206.284	154.325
ENSG00000221914	PPP2R2A	protein_coding	82.978	59.707	60.872	59.979	56.791	54.295	71.171	59.755	64.362	56.722	54.869	44.947
ENSG00000144231	POLR2D	protein_coding	82.87	61.443	73.654	56.3	45.348	54.943	75.161	45.606	67.717	61.382	50.735	41.259
ENSG00000065268	WDR18	protein_coding	82.864	77.766	98.777	64.551	54.719	71.397	64.025	82.22	82.31	56.705	49.282	61.995
ENSG00000152556	PFKM	protein_coding	82.821	61.742	56.458	66.062	41.566	53.318	69.203	55.942	67.942	79.876	54.693	60.981
ENSG00000169180	XPO6	protein_coding	82.801	37.71	40.124	45.337	47.889	48.023	81.478	31.703	45.622	54.083	58.401	53.43
ENSG00000136937	NCBP1	protein_coding	82.741	49.328	56.461	63.855	76.417	66.286	82.808	40.257	68.143	76.833	76.844	52.069
ENSG00000187446	CHP1	protein_coding	82.731	100.631	91.878	94.574	77.738	84.741	77.816	91.07	99.215	88.885	80.016	74.947
ENSG00000003056	M6PR	protein_coding	82.693	75.463	80.645	79.291	118.226	82.182	78.546	49.738	97.439	82.507	107.685	83.446
ENSG00000038274	MAT2B	protein_coding	82.693	72.181	56.059	51.067	62.662	83.637	80.2	54.87	43.404	53.282	55.368	56.202
ENSG00000175643	RMI2	protein_coding	82.597	42.191	48.46	42.223	16.609	31.168	91.147	49.594	49.505	56.977	22.126	27.39
ENSG00000196323	ZBTB44	protein_coding	82.533	44.184	34.27	21.488	18.822	15.471	69.02	23.849	38.649	24.783	19.132	13.696
ENSG00000122884	P4HA1	protein_coding	82.462	204.716	80.416	245.539	142.59	112.715	75.736	206.755	92.055	120.455	102.748	167.037
ENSG00000163655	GMPS	protein_coding	82.443	45.955	55.388	44.497	33.875	46.768	79.557	41.765	54.056	50.805	38.955	39.078
ENSG00000110104	CCDC86	protein_coding	82.438	27.795	36.605	22.492	29.085	42.866	79.789	29.116	40.092	31.175	35.03	37.916
ENSG00000105835	NAMPT	protein_coding	82.407	237.796	70.69	37.686	28.424	37.559	71.618	163.734	66.089	31.793	40.462	35.665
ENSG00000160818	GPATCH4	protein_coding	82.402	30.576	39.182	22.625	32.043	39.848	72.455	31.736	45.227	26.511	33.091	34.529
ENSG00000083937	CHMP2B	protein_coding	82.399	64.455	73.699	73.361	88.396	59.779	77.98	59.408	67.978	65.113	80.607	51.045
ENSG00000035928	RFC1	protein_coding	82.295	50.406	41.09	53.634	47.41	48.156	80.199	32.075	48.859	59.433	48.839	42.566
ENSG00000104960	PTOV1	protein_coding	82.203	98.657	112.686	167.951	135.709	152.716	82.129	121.542	109.576	194.357	168.347	160.424
ENSG00000155508	CNOT8	protein_coding	82.026	73.767	79.818	78.629	70.262	64.808	84.65	65.01	76.426	81.779	65.639	60.156
ENSG00000114062	UBE3A	protein_coding	81.961	61.47	57.563	59.44	76.042	64.588	79.914	45.757	66.023	64.397	74.652	56.829
ENSG00000170291	ELP5	protein_coding	81.954	78.545	102.451	76.771	56.765	62.92	53.186	48.446	65.839	60.467	48.507	48.909
ENSG00000116285	ERRFI1	protein_coding	81.952	133.9	247.18	195.895	206.013	83.876	67.651	82.386	215.639	158.401	212.175	74.134
ENSG00000091127	PUS7	protein_coding	81.946	28.848	35.838	21.115	31.51	45.273	69.866	24.295	42.739	31.353	35.068	39.154
ENSG00000105723	GSK3A	protein_coding	81.91	78.901	101.774	97.651	101.822	96.326	88.851	77.808	107.566	109.651	111.485	97.177
ENSG00000105341	ATP5SL	protein_coding	81.904	64.372	86.7	77.936	65.443	65.175	87.871	78.621	90.782	75.063	67.126	64.905
ENSG00000136636	KCTD3	protein_coding	81.814	58.815	48.629	54.663	49.217	66.103	77.6	42.19	52.251	62.739	58.295	67.381
ENSG00000114767	RRP9	protein_coding	81.811	142.654	63.535	22.506	32.648	39.56	74.252	219.579	65.461	28.518	33.796	33.894
ENSG00000140259	MFAP1	protein_coding	81.804	85.77	112.939	98.255	97.82	88.201	78.119	76.981	120.105	100.043	92.544	79.219
ENSG00000143398	PIP5K1A	protein_coding	81.75	122.124	94.098	108.617	95.441	75.876	80.994	92.845	110.104	97.032	109.084	78.119
ENSG00000139800	ZIC5	protein_coding	81.713	28.656	27.686	0.257	0.069	0.966	56.388	26.519	28.255	0.286	0.374	0.363
ENSG00000114573	ATP6V1A	protein_coding	81.703	54.828	49.602	78.106	69.263	57.892	79.347	44.506	53.515	76.214	89.686	71.716
ENSG00000011426	ANLN	protein_coding	81.618	120.431	71.239	69.662	53.753	71.057	84.491	75.494	68.385	73.453	55.52	48.072
ENSG00000180190	TDRP	protein_coding	81.612	73.27	52.632	60.144	52.261	48.288	83.165	67.503	50.625	56.98	56.119	55.1
ENSG00000171634	BPTF	protein_coding	81.561	56.758	35.29	45.696	51.329	47.473	73.644	23.424	56.448	63.272	61.032	44.629
ENSG00000167674	HDGFRP2	protein_coding	81.554	83.756	92.553	81.772	71.594	67.351	75.241	81.085	97.691	95.723	79.676	70.057
ENSG00000136143	SUCLA2	protein_coding	81.473	78.39	72.66	49.114	47.673	50.835	58.51	63.818	57.936	43.97	52.607	41.039
ENSG00000119787	ATL2	protein_coding	81.431	195.889	75.174	60.541	58.793	59.636	75.537	138.774	77.269	58.551	65.915	51.894
ENSG00000134759	ELP2	protein_coding	81.365	54.877	50.694	42.662	36.758	39.51	75.127	50.431	59.542	43.823	37.488	40.309
ENSG00000104695	PPP2CB	protein_coding	81.315	160.606	126.98	104.622	105.398	67.1	80.486	163.342	118.167	79.737	98.906	62.022
ENSG00000126254	RBM42	protein_coding	81.31	87.192	105.076	88.433	89.218	80.692	73.493	96.141	105.542	95.031	94.951	77.238
ENSG00000117395	EBNA1BP2	protein_coding	81.297	38.93	50.416	42.919	48.995	62.744	75.709	42.438	45.116	45.424	53.652	50.038
ENSG00000198087	CD2AP	protein_coding	81.288	78.788	72.833	62.644	71.625	51.311	76.7	49.787	70.663	50.091	59.213	40.26
ENSG00000160867	FGFR4	protein_coding	81.265	31.565	192.609	81.256	156.124	173.818	84.94	39.145	208.386	96.351	175.792	155.125
ENSG00000101003	GINS1	protein_coding	81.175	38.164	33.788	38.116	23.499	32.624	76.061	32.694	28.586	42.324	26.72	21.823
ENSG00000118707	TGIF2	protein_coding	81.09	72.179	47.133	129.444	110.056	97.249	75.519	58.606	56.262	161.139	115.988	94.001
ENSG00000255112	CHMP1B	protein_coding	81.051	67.513	114.541	88.759	107.692	91.264	73.549	55.102	113.226	89.275	102.018	81.843
ENSG00000021776	AQR	protein_coding	81.036	44.276	42.872	39.68	45.465	47.543	83.695	30.584	60.555	50.293	46.425	35.241
ENSG00000196937	FAM3C	protein_coding	80.933	83.59	126.459	56.327	57.524	95.989	77.833	69.678	114.054	51.585	79.694	86.398
ENSG00000076604	TRAF4	protein_coding	80.905	78.665	94.663	115.362	153.614	110.758	87.531	86.893	99.662	125.42	155.359	103.61
ENSG00000204386	NEU1	protein_coding	80.894	87.022	128.065	131.223	175.003	127.111	67.621	81.604	140.828	98.817	124.098	101.117
ENSG00000136108	CKAP2	protein_coding	80.838	108.847	87.548	88.715	73.869	90.168	77.321	70.047	69.794	99.515	63.858	51.101
ENSG00000182718	ANXA2	protein_coding	80.628	255.78	458.023	441.915	486.163	646.545	95.944	304.265	369.437	229.361	548.988	447.121
ENSG00000149532	CPSF7	protein_coding	80.549	85.884	91.37	95.925	94.275	104.326	81.276	57.258	108.327	115.706	101.425	96.713
ENSG00000113583	C5orf15	protein_coding	80.529	121.456	115.936	112.304	173.795	163.461	75.274	101.381	93.995	103.46	163.204	152.707
ENSG00000127946	HIP1	protein_coding	80.525	48.415	27.245	42.571	42.619	43.912	72.78	23.877	39.538	62.39	54.835	37.1
ENSG00000089053	ANAPC5	protein_coding	80.432	62.85	70.885	71.659	64.227	73.861	74.295	63.088	77.197	77.93	69.058	76.654
ENSG00000109736	MFSD10	protein_coding	80.423	66.12	79.289	81.057	104.019	89.63	79.417	68.49	82.058	80.019	110.635	95.639
ENSG00000196961	AP2A1	protein_coding	80.413	60.322	56.919	74.458	76.557	57.214	78.393	46.212	71.654	83.302	76.81	55.441
ENSG00000100575	TIMM9	protein_coding	80.386	56.238	52.948	48.88	36.028	63.554	82.618	60.814	51.837	54.657	40.305	56.955
ENSG00000198961	PJA2	protein_coding	80.369	111.844	85.838	100.917	113.891	86.2	78.807	68.275	87.385	88.265	118.517	92.227
ENSG00000198836	OPA1	protein_coding	80.358	50.633	45.701	50.301	48.063	43.849	83.155	32.508	50.997	54.044	51.37	41.048
ENSG00000132612	VPS4A	protein_coding	80.357	104.497	117.49	92.012	95.195	80.873	84.205	116.125	104.72	99.214	100.17	87.329
ENSG00000064115	TM7SF3	protein_coding	80.335	42.029	72.558	104.539	87.926	79.213	92.681	39.524	85.652	91.449	90.322	85.294
ENSG00000139372	TDG	protein_coding	80.32	77.576	79.232	94.661	124.458	92.325	74.858	62.472	79.65	94.607	128.214	70.234
ENSG00000147416	ATP6V1B2	protein_coding	80.315	186.528	56.481	78.044	90.405	93.967	86.186	190.297	64.986	83.311	105.479	105.043
ENSG00000125651	GTF2F1	protein_coding	80.278	85.884	116.718	103.946	109.983	101.846	73.623	76.457	113.781	98.17	110.415	101.421
ENSG00000100078	PLA2G3	protein_coding	80.262	2.704	2.426	2.364	0.542	5.522	51.76	2.01	1.225	3.059	1.082	3.444
ENSG00000091140	DLD	protein_coding	80.247	79.732	82.496	80.01	75.029	86.282	78.011	67.533	79.839	77.904	75.414	68.138
ENSG00000134758	RNF138	protein_coding	80.24	49.414	52.908	50.035	25.895	42.234	74.839	43.229	40.199	49.285	38.656	29.065
ENSG00000165480	SKA3	protein_coding	80.238	28.947	37.405	29.977	14.848	25.786	84.235	22.462	27.697	32.251	15.251	15.052
ENSG00000142945	KIF2C	protein_coding	80.193	67.445	52.01	62.264	27.483	40.124	83.472	51.91	46.826	69.371	29.782	29.056
ENSG00000075856	SART3	protein_coding	80.185	46.834	54.785	48.473	45.855	48.451	78.794	35.988	66.091	56.235	52.789	46.668
ENSG00000111266	DUSP16	protein_coding	80.134	24.97	22.71	45.624	55.197	42.83	76.81	15.8	31.298	47.254	64.104	51.087
ENSG00000112640	PPP2R5D	protein_coding	80.132	85.324	91.372	82.149	68.083	66.012	78.237	63.967	99.85	97.016	77.905	59.529
ENSG00000075142	SRI	protein_coding	80.101	39.142	54.915	138.934	112.432	92.435	84.694	50.12	47.809	136.974	111.204	71.38
ENSG00000145604	SKP2	protein_coding	80.092	93.748	116.134	62.721	29.458	67.211	76.207	61.21	98.199	70.69	31.989	44.116
ENSG00000173801	JUP	protein_coding	79.97	146.824	169.877	222.016	361.355	179.331	79.961	108.081	205.217	244.116	298.515	173.797
ENSG00000106052	TAX1BP1	protein_coding	79.915	111.67	137.041	109.263	148.483	107.781	70.475	79.723	140.733	91.632	124.462	92.631
ENSG00000138443	ABI2	protein_coding	79.894	61.869	45.396	71.434	46.806	43.697	81.329	40.728	60.613	76.294	62.786	44.174
ENSG00000138279	ANXA7	protein_coding	79.886	132.406	90.636	90.75	103.001	88.147	74.678	130.695	86.332	77.553	106.74	91.682
ENSG00000130312	MRPL34	protein_coding	79.848	50.272	75.184	47.036	44.029	57.867	65.831	55.11	51.233	45.413	46.364	55.387
ENSG00000125656	CLPP	protein_coding	79.821	90.535	86.505	78.448	66.978	66.979	81.208	127.308	78.225	74.25	81.933	83.437
ENSG00000188322	SBK1	protein_coding	79.783	51.979	59.905	109.916	107.552	77.525	74.047	32.678	77.73	151.113	111.112	71.434
ENSG00000073849	ST6GAL1	protein_coding	79.763	95.049	93.224	66.01	45.624	45.788	65.053	70.481	107.164	72.898	42.673	41.046
ENSG00000138759	FRAS1	protein_coding	79.729	49.453	33.311	102.586	249.729	106.556	55.938	16.466	56.225	142.724	185.363	76.506
ENSG00000144749	LRIG1	protein_coding	79.705	42.523	4.38	6.519	10.038	20.104	73.497	19.68	5.395	11.274	18.958	27.282
ENSG00000139842	CUL4A	protein_coding	79.673	78.132	70.867	46.974	63.382	61.689	80.075	67.313	91.291	62.006	67.992	61.722
ENSG00000138758	SEPT11	protein_coding	79.641	89.123	83.689	101.566	182.507	85.74	71.695	58.339	99.92	93.393	155.458	62.055
ENSG00000148843	PDCD11	protein_coding	79.609	47.521	53.163	39.956	53.866	55.453	77.681	32.245	74.791	52.126	55.291	51.412
ENSG00000011295	TTC19	protein_coding	79.608	86.042	101.744	59.693	61.696	61.689	81.455	77.829	93.466	56.65	59.867	58.165
ENSG00000183726	TMEM50A	protein_coding	79.537	127.087	120.703	114.383	129.375	91.794	79.783	110.183	88.825	96.768	114.352	81.193
ENSG00000203668	CHML	protein_coding	79.511	23.782	24.348	14.418	23.68	25.32	72.414	12.699	25.433	19.672	24.676	15.97
ENSG00000089022	MAPKAPK5	protein_coding	79.455	71.245	74.07	59.729	53.411	60.081	75.651	65.988	73.017	63.415	56.974	51.176
ENSG00000170275	CRTAP	protein_coding	79.419	71.367	67.56	31.411	39.231	44.828	74.841	65.7	71.764	32.313	32.521	43.789
ENSG00000093000	NUP50	protein_coding	79.327	63.446	75.061	58.587	52.424	52.795	69.431	45.341	79.37	67.446	61.457	41.933
ENSG00000133657	ATP13A3	protein_coding	79.315	73.536	92.082	110.714	205.226	130.394	72.875	38.823	108.201	101.615	151.152	94.824
ENSG00000131165	CHMP1A	protein_coding	79.274	115.283	132.308	116.566	127.431	102.122	68.403	105.409	131.831	112.484	114.581	93.855
ENSG00000077380	DYNC1I2	protein_coding	79.179	156.252	129.185	154.016	113.966	126.965	86.852	137.523	127.173	150.533	198.802	128.094
ENSG00000094914	AAAS	protein_coding	79.123	78.883	88.807	73.738	55.027	67.886	68.585	80.191	83.977	81.081	67.895	65.911
ENSG00000070761	C16orf80	protein_coding	79.122	97.865	110.267	96.144	89.551	84.2	78.564	105.016	99.297	102.407	100.522	78.217
ENSG00000234745	HLA-B	protein_coding	79.105	62.827	102.302	146.297	158.362	88.093	46.057	186.815	522.921	121.488	193.843	126.838
ENSG00000187244	BCAM	protein_coding	78.992	18.653	97.637	307.315	217.308	236.191	63.576	10.303	97.915	211.787	211.36	296.014
ENSG00000165689	SDCCAG3	protein_coding	78.923	42.528	56.1	45.825	41.72	45.649	68.861	42.198	59.473	50.251	42.034	39.724
ENSG00000184990	SIVA1	protein_coding	78.911	55.323	76.565	87.154	72.985	77.945	84.279	69.148	67.616	103.572	84.272	77.114
ENSG00000140264	SERF2	protein_coding	78.9	73.418	105.628	94.557	91.46	95.772	74.065	78.717	90.737	87.477	88.015	91.7
ENSG00000108091	CCDC6	protein_coding	78.895	28.073	36.196	48.094	78.906	67.478	64.272	18.98	37.217	43.829	57.8	50.602
ENSG00000117133	RPF1	protein_coding	78.809	88.686	91.678	79.266	95.621	99.536	85.933	102.578	83.181	79.556	86.008	74.171
ENSG00000179933	C14orf119	protein_coding	78.807	77.005	107.859	85.906	79.65	66.027	76.983	102.904	104.562	72.661	71.621	56.035
ENSG00000145555	MYO10	protein_coding	78.762	65.196	20.661	25.768	29.819	74.932	76.601	35.451	38.934	37.945	40.057	86.929
ENSG00000141279	NPEPPS	protein_coding	78.75	138.925	107.913	136.819	125.74	106.692	71.955	96.123	127.036	133.729	118.529	106.986
ENSG00000174953	DHX36	protein_coding	78.714	45.819	43.929	37.857	51.955	47.568	76.817	32.549	57.41	49.627	53.662	45.453
ENSG00000160932	LY6E	protein_coding	78.675	545.772	462.167	152.13	116.653	184.867	90.894	999.066	562.354	104.368	118.055	206.69
[truncated: 12,208 more rows]
