# Supplementary material for: Insights into islet development and biology through characterization of a human iPSC-derived endocrine pancreas model
Source: Islets. 2016 May 31;8(3):83–95. doi: 10.1080/19382014.2016.1182276 (PMC4987020; doi:10.1080/19382014.2016.1182276)
Supplement: KISL_A_1182276_supp_materials.zip [file kisl-08-03-1182276-s001.zip › 2016ISLETS0009R-s02.xlsx]

## Sheet: ST2a.iPSC
Gene name	Gene biotype	Chromosome	log2 Fold change	p-value	FDR-adjusted p-value
DNMT3B	protein_coding	20	3.086	4.95e-11	8.77e-08
THY1	protein_coding	11	4.519	5.88e-10	4.97e-07
POLR3G	protein_coding	5	4.571	3.05e-09	8.9e-07
TERF1	protein_coding	8	3.72	3.84e-09	9.33e-07
DPPA4	protein_coding	3	2.705	3.93e-09	9.33e-07
VSNL1	protein_coding	2	3.852	5.78e-09	1.04e-06
SEMA6A	protein_coding	5	1.908	7.11e-09	1.13e-06
RP11-20D14.6	lincRNA	12	1.261	9.06e-09	1.21e-06
RP11-1144P22.1	lincRNA	8	5.471	1.66e-08	1.59e-06
GFPT2	protein_coding	5	1.582	1.72e-08	1.61e-06
KDR	protein_coding	4	4.585	1.86e-08	1.69e-06
ZNF398	protein_coding	7	2.121	1.94e-08	1.71e-06
HK1	protein_coding	10	2.11	2.73e-08	2.02e-06
OSBPL10	protein_coding	3	1.758	3.29e-08	2.19e-06
GPR176	protein_coding	15	3.001	3.97e-08	2.5e-06
ZNF589	protein_coding	3	1.74	4.58e-08	2.69e-06
GRID2	protein_coding	4	1.169	4.65e-08	2.69e-06
SPRY4	protein_coding	5	1.05	4.99e-08	2.76e-06
CYP2S1	protein_coding	19	2.128	5.17e-08	2.82e-06
PTPRZ1	protein_coding	7	5.102	5.37e-08	2.89e-06
FGFBP3	protein_coding	10	3.703	5.57e-08	2.94e-06
RARG	protein_coding	12	1.429	5.88e-08	2.96e-06
SH2B3	protein_coding	12	1.798	6.58e-08	3.08e-06
LRP8	protein_coding	1	1.026	7.12e-08	3.19e-06
TKT	protein_coding	3	2.028	7.2e-08	3.21e-06
ARAP3	protein_coding	5	1.207	7.92e-08	3.41e-06
NPTX2	protein_coding	7	3.325	8.3e-08	3.47e-06
MSH2	protein_coding	2	1.039	1e-07	3.97e-06
HAS3	protein_coding	16	2.27	1.06e-07	4.03e-06
ZSCAN10	protein_coding	16	2.236	1.09e-07	4.04e-06
RP11-69I8.2	lincRNA	6	6.478	1.11e-07	4.07e-06
TRIM22	protein_coding	11	4.09	1.14e-07	4.11e-06
PIF1	protein_coding	15	1.17	1.22e-07	4.26e-06
PMAIP1	protein_coding	18	1.644	1.32e-07	4.41e-06
PDPN	protein_coding	1	1.921	1.42e-07	4.62e-06
SYT6	protein_coding	1	4.123	1.44e-07	4.65e-06
ERVMER34-1	protein_coding	4	2.364	1.66e-07	5.02e-06
SFRP2	protein_coding	4	4.199	1.67e-07	5.04e-06
LCK	protein_coding	1	5.528	1.77e-07	5.22e-06
SEPHS1	protein_coding	10	2.614	1.85e-07	5.41e-06
ZDHHC22	protein_coding	14	5.9	2.16e-07	5.9e-06
AC005592.1	lincRNA	5	3.777	2.18e-07	5.92e-06
HLA-DOA	protein_coding	6	1.775	2.24e-07	6.02e-06
USP44	protein_coding	12	3.849	2.27e-07	6.04e-06
LECT1	protein_coding	13	6.386	2.29e-07	6.07e-06
SCD	protein_coding	10	1.513	2.35e-07	6.1e-06
PLA2G3	protein_coding	22	4.052	2.39e-07	6.18e-06
B3GALT5	protein_coding	21	1.992	2.43e-07	6.24e-06
HAPLN3	protein_coding	15	1.032	2.44e-07	6.25e-06
GYLTL1B	protein_coding	11	1.248	2.5e-07	6.3e-06
LPAR3	protein_coding	1	2.128	2.51e-07	6.3e-06
HTR7	protein_coding	10	3.316	2.78e-07	6.68e-06
N4BP3	protein_coding	5	1.25	2.82e-07	6.76e-06
POU5F1	protein_coding	6	5.377	3.01e-07	6.97e-06
POU3F1	protein_coding	1	5.117	3.17e-07	7.25e-06
LAMC3	protein_coding	9	2.504	3.41e-07	7.48e-06
MOCOS	protein_coding	18	3.38	3.55e-07	7.63e-06
CHAF1A	protein_coding	19	1.447	3.65e-07	7.75e-06
VASH2	protein_coding	1	3.142	3.84e-07	7.98e-06
RP11-701H24.9	protein_coding	15	1.382	3.87e-07	8.03e-06
LYN	protein_coding	8	1.692	3.89e-07	8.04e-06
KIF26A	protein_coding	14	1.004	4.01e-07	8.18e-06
METTL8	protein_coding	2	1.663	4.13e-07	8.38e-06
ZFP42	protein_coding	4	2.331	4.13e-07	8.38e-06
KAT7	protein_coding	17	1.421	4.35e-07	8.67e-06
RIMS4	protein_coding	20	1.144	4.75e-07	9.24e-06
ATP1A2	protein_coding	1	2.378	4.78e-07	9.28e-06
JARID2	protein_coding	6	2.099	4.88e-07	9.35e-06
CDT1	protein_coding	16	1.075	4.91e-07	9.36e-06
MB21D1	protein_coding	6	2.305	5.09e-07	9.5e-06
ZBTB3	protein_coding	11	1.677	5.14e-07	9.55e-06
RNF168	protein_coding	3	1.154	5.29e-07	9.71e-06
PRKG1	protein_coding	10	2.837	6.08e-07	1.06e-05
PPP1CC	protein_coding	12	1.132	6.34e-07	1.09e-05
NLN	protein_coding	5	1.274	6.39e-07	1.1e-05
SLC39A10	protein_coding	2	1.173	6.41e-07	1.1e-05
PCDH1	protein_coding	5	1.019	6.79e-07	1.14e-05
TTC39C	protein_coding	18	1.32	6.95e-07	1.16e-05
UGT8	protein_coding	4	1.311	7.03e-07	1.16e-05
PIWIL2	protein_coding	8	5.373	7.06e-07	1.16e-05
AASS	protein_coding	7	3.743	7.11e-07	1.17e-05
MARS2	protein_coding	2	1.74	7.72e-07	1.22e-05
DCLK1	protein_coding	13	1.815	7.75e-07	1.22e-05
STEAP2	protein_coding	7	1.01	7.78e-07	1.23e-05
CTD-2142D14.1	lincRNA	14	5.988	7.78e-07	1.23e-05
TAF4B	protein_coding	18	1.447	7.88e-07	1.24e-05
ASUN	protein_coding	12	1.186	7.92e-07	1.24e-05
FOXN3	protein_coding	14	1.629	7.96e-07	1.24e-05
FDFT1	protein_coding	8	1.605	7.97e-07	1.24e-05
CDYL	protein_coding	6	1.389	8.25e-07	1.27e-05
LINC01108	lincRNA	6	1.677	9.08e-07	1.36e-05
SLC6A15	protein_coding	12	3.564	9.24e-07	1.37e-05
HERC5	protein_coding	4	1.366	9.43e-07	1.38e-05
ZBTB44	protein_coding	11	1.073	9.63e-07	1.4e-05
PPAT	protein_coding	4	1.062	9.66e-07	1.4e-05
JPH1	protein_coding	8	1.11	9.67e-07	1.4e-05
RASGRP2	protein_coding	11	3.822	9.81e-07	1.41e-05
TTLL12	protein_coding	22	1.093	1.04e-06	1.47e-05
SLC1A5	protein_coding	19	1.368	1.04e-06	1.47e-05
ZIC5	protein_coding	13	1.154	1.06e-06	1.49e-05
GABRA5	protein_coding	15	1.244	1.11e-06	1.53e-05
GPR63	protein_coding	6	1.151	1.16e-06	1.57e-05
CDCA7L	protein_coding	7	1.695	1.17e-06	1.58e-05
ACAP1	protein_coding	17	4.011	1.22e-06	1.61e-05
TTC9	protein_coding	14	1.227	1.22e-06	1.61e-05
PIPOX	protein_coding	17	3.719	1.24e-06	1.63e-05
THBS2	protein_coding	6	5.121	1.24e-06	1.63e-05
MTHFD1	protein_coding	14	2.016	1.26e-06	1.65e-05
MPP6	protein_coding	7	1.306	1.26e-06	1.65e-05
PSIP1	protein_coding	9	1.106	1.27e-06	1.65e-05
PAICS	protein_coding	4	1.39	1.31e-06	1.69e-05
BNC2	protein_coding	9	2.689	1.33e-06	1.71e-05
D21S2088E	lincRNA	21	6.503	1.35e-06	1.72e-05
SAMHD1	protein_coding	20	2.013	1.36e-06	1.72e-05
SQLE	protein_coding	8	1.199	1.38e-06	1.74e-05
M1AP	protein_coding	2	2.567	1.41e-06	1.76e-05
DDX21	protein_coding	10	1.46	1.41e-06	1.76e-05
PDGFRB	protein_coding	5	1.731	1.44e-06	1.77e-05
ADD2	protein_coding	2	3.613	1.46e-06	1.8e-05
MYBBP1A	protein_coding	17	1.427	1.49e-06	1.82e-05
PARP1	protein_coding	1	1.371	1.6e-06	1.9e-05
BUB1B	protein_coding	15	1.725	1.6e-06	1.9e-05
KLRG2	protein_coding	7	1.429	1.78e-06	2.05e-05
SCNN1A	protein_coding	12	1.045	1.84e-06	2.09e-05
ADGRG5	protein_coding	16	1.397	1.88e-06	2.11e-05
CEBPZ	protein_coding	2	1.405	1.88e-06	2.11e-05
PCDH18	protein_coding	4	1.424	1.88e-06	2.11e-05
GPR19	protein_coding	12	2.539	1.89e-06	2.12e-05
CTD-2306M5.1	lincRNA	5	1.551	1.92e-06	2.14e-05
CACNB4	protein_coding	2	2.447	1.92e-06	2.14e-05
ACSL3	protein_coding	2	1.018	1.93e-06	2.15e-05
ATXN7L1	protein_coding	7	2.033	1.95e-06	2.16e-05
EPHA1	protein_coding	7	1.69	2.04e-06	2.23e-05
TNFRSF8	protein_coding	1	4.623	2.07e-06	2.25e-05
PYGM	protein_coding	11	3.666	2.1e-06	2.29e-05
HMGCS1	protein_coding	5	1.707	2.1e-06	2.29e-05
FCHO1	protein_coding	19	1.817	2.27e-06	2.4e-05
DOCK2	protein_coding	5	5.576	2.31e-06	2.42e-05
GLS2	protein_coding	12	2.223	2.36e-06	2.46e-05
PSAT1	protein_coding	9	1.741	2.37e-06	2.46e-05
ITPR2	protein_coding	12	1.447	2.38e-06	2.47e-05
NKAIN1	protein_coding	1	1.262	2.39e-06	2.48e-05
ZNF215	protein_coding	11	1.138	2.4e-06	2.48e-05
AIM1	protein_coding	6	2.395	2.42e-06	2.5e-05
ELOVL6	protein_coding	4	1.222	2.44e-06	2.5e-05
POU5F1B	protein_coding	8	3.485	2.49e-06	2.53e-05
USP28	protein_coding	11	1.272	2.49e-06	2.53e-05
EIF2AK4	protein_coding	15	1.599	2.49e-06	2.53e-05
RRM2B	protein_coding	8	1.678	2.62e-06	2.61e-05
PHC1	protein_coding	12	3.571	2.67e-06	2.64e-05
NUP35	protein_coding	2	1.089	2.76e-06	2.69e-05
RP5-862P8.2	protein_coding	1	1.364	2.8e-06	2.71e-05
RP11-562F9.2	lincRNA	4	7.386	2.8e-06	2.71e-05
CHST4	protein_coding	16	2.879	2.84e-06	2.73e-05
LINC00678	lincRNA	11	7.406	2.86e-06	2.74e-05
UGP2	protein_coding	2	2.255	2.87e-06	2.75e-05
LRAT	protein_coding	4	1.276	2.9e-06	2.77e-05
ACOXL	protein_coding	2	1.247	2.91e-06	2.77e-05
ALDH1L2	protein_coding	12	1.532	2.94e-06	2.79e-05
DAZL	protein_coding	3	9.257	3.11e-06	2.88e-05
NELL2	protein_coding	12	3.355	3.13e-06	2.89e-05
SOCS1	protein_coding	16	1.354	3.23e-06	2.95e-05
PLCB2	protein_coding	15	2.722	3.3e-06	3e-05
RAB42	protein_coding	1	2.165	3.38e-06	3.05e-05
VWDE	protein_coding	7	1.375	3.4e-06	3.06e-05
LPCAT1	protein_coding	5	1.029	3.41e-06	3.06e-05
PNPLA5	protein_coding	22	2.547	3.41e-06	3.06e-05
PAK1	protein_coding	11	1.081	3.45e-06	3.09e-05
HSPD1	protein_coding	2	1.134	3.48e-06	3.1e-05
ORC1	protein_coding	1	1.452	3.54e-06	3.13e-05
KLHDC7A	protein_coding	1	2.389	3.61e-06	3.18e-05
MGST1	protein_coding	12	1.284	3.64e-06	3.2e-05
TEK	protein_coding	9	1.966	3.77e-06	3.28e-05
FGF2	protein_coding	4	3.918	3.84e-06	3.32e-05
ANKRD13B	protein_coding	17	1.035	3.87e-06	3.34e-05
PRKCB	protein_coding	16	4.841	4.01e-06	3.42e-05
NANOG	protein_coding	12	1.815	4.03e-06	3.42e-05
SALL3	protein_coding	18	2.732	4.08e-06	3.45e-05
C20orf27	protein_coding	20	1.206	4.2e-06	3.53e-05
IDO1	protein_coding	8	2.467	4.2e-06	3.53e-05
RASL11B	protein_coding	4	1.946	4.24e-06	3.55e-05
USO1	protein_coding	4	1.071	4.26e-06	3.56e-05
TNFSF11	protein_coding	13	4.367	4.29e-06	3.58e-05
IRAK3	protein_coding	12	3.048	4.36e-06	3.61e-05
FAM101B	protein_coding	17	1.908	4.46e-06	3.67e-05
NRROS	protein_coding	3	2.768	4.57e-06	3.72e-05
NFE2L3	protein_coding	7	1.084	4.68e-06	3.78e-05
INSIG1	protein_coding	7	1.666	4.68e-06	3.78e-05
TRERF1	protein_coding	6	1.51	4.72e-06	3.81e-05
NXPE3	protein_coding	3	1.733	4.76e-06	3.83e-05
TIMP4	protein_coding	3	4.825	4.85e-06	3.87e-05
LYAR	protein_coding	4	1.036	5.06e-06	3.99e-05
HPDL	protein_coding	1	1.418	5.17e-06	4.04e-05
WDR43	protein_coding	2	1.04	5.29e-06	4.11e-05
RASGEF1A	protein_coding	10	1.124	5.33e-06	4.13e-05
MCM3	protein_coding	6	1.225	5.65e-06	4.29e-05
CUZD1	protein_coding	10	2.641	5.77e-06	4.38e-05
SOX2	protein_coding	3	4.047	5.84e-06	4.41e-05
NPR1	protein_coding	1	1.716	6.19e-06	4.59e-05
DSCC1	protein_coding	8	1.442	6.22e-06	4.61e-05
PMEL	protein_coding	12	2.118	6.24e-06	4.62e-05
SALL2	protein_coding	14	1.443	6.25e-06	4.62e-05
MBOAT1	protein_coding	6	1.045	6.38e-06	4.68e-05
PALM3	protein_coding	19	2.189	6.47e-06	4.73e-05
AGPAT5	protein_coding	8	1.184	6.48e-06	4.73e-05
SYT1	protein_coding	12	2.585	6.51e-06	4.75e-05
DPEP3	protein_coding	16	6.5	6.59e-06	4.79e-05
TERT	protein_coding	5	3.107	6.73e-06	4.87e-05
HHLA1	protein_coding	8	6.95	6.75e-06	4.87e-05
GLI1	protein_coding	12	3.334	6.97e-06	4.96e-05
MUC3A	protein_coding	7	2.356	7.04e-06	5e-05
METTL7A	protein_coding	12	2.671	7.06e-06	5.01e-05
DPPA5	protein_coding	6	7.7	7.08e-06	5.01e-05
FCRL5	protein_coding	1	7.853	7.2e-06	5.05e-05
TDRKH	protein_coding	1	1.015	7.41e-06	5.18e-05
ZMAT4	protein_coding	8	1.274	7.45e-06	5.18e-05
GGCT	protein_coding	7	1.279	7.49e-06	5.21e-05
SEMG1	protein_coding	20	5.689	7.63e-06	5.29e-05
FXYD5	protein_coding	19	1.239	7.67e-06	5.3e-05
FLT1	protein_coding	13	2.837	7.68e-06	5.3e-05
SYT2	protein_coding	1	2.184	7.88e-06	5.37e-05
RAC3	protein_coding	17	1.201	7.92e-06	5.39e-05
CD79B	protein_coding	17	2.354	7.94e-06	5.39e-05
BCL6B	protein_coding	17	2.126	8.02e-06	5.42e-05
ABHD12B	protein_coding	14	3.86	8.08e-06	5.44e-05
MTHFD2	protein_coding	2	1.359	8.08e-06	5.44e-05
GLI2	protein_coding	2	1.978	8.09e-06	5.44e-05
MT1X	protein_coding	16	3.796	8.1e-06	5.44e-05
PPP2R2C	protein_coding	4	1.096	8.17e-06	5.47e-05
MAMDC2	protein_coding	9	1.578	8.29e-06	5.53e-05
DPPA2	protein_coding	3	4.025	8.3e-06	5.54e-05
NKX1-2	protein_coding	10	2.64	8.38e-06	5.56e-05
CPNE7	protein_coding	16	3.446	8.53e-06	5.64e-05
PPM1B	protein_coding	2	1.058	8.53e-06	5.64e-05
CAPN11	protein_coding	6	1.607	8.95e-06	5.84e-05
SLFN12	protein_coding	17	1.705	9.3e-06	5.99e-05
VAT1L	protein_coding	16	3.72	9.34e-06	6.01e-05
GLB1L3	protein_coding	11	5.356	9.42e-06	6.05e-05
MCM4	protein_coding	8	1.277	9.5e-06	6.08e-05
EPB41L4B	protein_coding	9	1.625	9.72e-06	6.16e-05
FAM98A	protein_coding	2	1.32	9.86e-06	6.23e-05
GLDC	protein_coding	9	1.351	9.9e-06	6.24e-05
AMD1	protein_coding	6	1.06	1e-05	6.29e-05
MICB	protein_coding	6	1.699	1e-05	6.29e-05
MX2	protein_coding	21	2.293	1.01e-05	6.29e-05
STARD4	protein_coding	5	1.362	1.01e-05	6.3e-05
MEDAG	protein_coding	13	5.245	1.01e-05	6.3e-05
SLC6A6	protein_coding	3	1.655	1.01e-05	6.31e-05
SH2D5	protein_coding	1	2.465	1.01e-05	6.31e-05
MT1G	protein_coding	16	5.176	1.02e-05	6.36e-05
ZNF860	protein_coding	3	2.413	1.04e-05	6.43e-05
ZNF483	protein_coding	9	2.33	1.05e-05	6.45e-05
SLC4A11	protein_coding	20	1.603	1.05e-05	6.45e-05
HPS3	protein_coding	3	1.517	1.06e-05	6.5e-05
CRABP1	protein_coding	15	2.308	1.06e-05	6.5e-05
CEBPZOS	protein_coding	2	2.023	1.07e-05	6.52e-05
ARTN	protein_coding	1	3.485	1.08e-05	6.55e-05
ACAT2	protein_coding	6	1.601	1.09e-05	6.61e-05
AFG3L2	protein_coding	18	1.063	1.1e-05	6.64e-05
CHP2	protein_coding	16	3.242	1.12e-05	6.7e-05
PPM1J	protein_coding	1	1.687	1.12e-05	6.74e-05
WDR62	protein_coding	19	1.165	1.14e-05	6.82e-05
CCDC109B	protein_coding	4	1.519	1.15e-05	6.86e-05
ANKRD24	protein_coding	19	2.807	1.17e-05	6.95e-05
RP1-213J1P__B.1	lincRNA	22	6.985	1.19e-05	7.01e-05
SCARB1	protein_coding	12	1.082	1.2e-05	7.08e-05
CALN1	protein_coding	7	1.428	1.22e-05	7.15e-05
SAV1	protein_coding	14	1.022	1.22e-05	7.15e-05
GART	protein_coding	21	1.071	1.22e-05	7.15e-05
ADAMTS4	protein_coding	1	1.519	1.22e-05	7.16e-05
MALL	protein_coding	2	2.133	1.25e-05	7.28e-05
CDHR1	protein_coding	10	3.659	1.25e-05	7.29e-05
SKA3	protein_coding	13	1.48	1.26e-05	7.32e-05
ACSBG1	protein_coding	15	5.682	1.26e-05	7.34e-05
DNAJA4	protein_coding	15	1.643	1.29e-05	7.45e-05
HTR3A	protein_coding	11	6.674	1.29e-05	7.47e-05
CRMP1	protein_coding	4	1.511	1.3e-05	7.51e-05
IDI1	protein_coding	10	1.031	1.31e-05	7.53e-05
ITPK1	protein_coding	14	1.25	1.34e-05	7.67e-05
FAM46B	protein_coding	1	1.708	1.35e-05	7.69e-05
BEND4	protein_coding	4	1.658	1.35e-05	7.69e-05
RP11-267L5.1	lincRNA	8	7.752	1.37e-05	7.76e-05
FXYD7	protein_coding	19	3.482	1.37e-05	7.76e-05
GALNT14	protein_coding	2	2.542	1.38e-05	7.79e-05
FHDC1	protein_coding	4	1.165	1.38e-05	7.8e-05
POLR1B	protein_coding	2	1.174	1.42e-05	7.93e-05
GPATCH4	protein_coding	1	1.008	1.45e-05	8.06e-05
GPR3	protein_coding	1	1.414	1.5e-05	8.21e-05
TC2N	protein_coding	14	1.091	1.51e-05	8.26e-05
CR2	protein_coding	1	6.654	1.56e-05	8.47e-05
PAWR	protein_coding	12	1.387	1.58e-05	8.51e-05
TMEM55A	protein_coding	8	1.401	1.59e-05	8.54e-05
LRPPRC	protein_coding	2	1.119	1.62e-05	8.66e-05
TCF4	protein_coding	18	1.314	1.62e-05	8.66e-05
MMP25	protein_coding	16	2.187	1.66e-05	8.79e-05
LRIG1	protein_coding	3	1.264	1.66e-05	8.79e-05
SCN4A	protein_coding	17	1.283	1.67e-05	8.84e-05
NCAPG2	protein_coding	7	1.252	1.69e-05	8.89e-05
NLGN1	protein_coding	3	1.098	1.69e-05	8.89e-05
GUCY2C	protein_coding	12	1.775	1.7e-05	8.95e-05
CDC6	protein_coding	17	1.101	1.72e-05	9.01e-05
SERTM1	protein_coding	13	1.266	1.73e-05	9.02e-05
P2RY1	protein_coding	3	2.495	1.74e-05	9.1e-05
LDB2	protein_coding	4	3.819	1.78e-05	9.22e-05
MPP2	protein_coding	17	1.126	1.79e-05	9.27e-05
NUDCD1	protein_coding	8	1.093	1.8e-05	9.3e-05
NAA15	protein_coding	4	1.188	1.82e-05	9.36e-05
RET	protein_coding	10	2.094	1.83e-05	9.38e-05
ARHGEF10	protein_coding	8	1.203	1.87e-05	9.52e-05
ADCYAP1R1	protein_coding	7	2.345	1.87e-05	9.52e-05
FDPS	protein_coding	1	1.144	1.91e-05	9.67e-05
TRDMT1	protein_coding	10	1.211	1.93e-05	9.75e-05
AP002856.5	lincRNA	11	4.827	1.93e-05	9.76e-05
CAMK4	protein_coding	5	1.782	1.94e-05	9.79e-05
RASD2	protein_coding	22	4.71	1.94e-05	9.81e-05
GULP1	protein_coding	2	1.172	1.97e-05	9.89e-05
HMCN2	protein_coding	9	2.68	2e-05	0.0001
LINC01194	lincRNA	5	4.127	2.01e-05	0.000101
STAC2	protein_coding	17	5.729	2.01e-05	0.000101
TRABD2A	protein_coding	2	1.006	2.01e-05	0.000101
GINS1	protein_coding	20	1.009	2.03e-05	0.000102
SYT12	protein_coding	11	4.164	2.04e-05	0.000102
LINC00698	lincRNA	3	6.342	2.08e-05	0.000103
CEP85	protein_coding	1	1.009	2.09e-05	0.000103
FIBCD1	protein_coding	9	1.122	2.09e-05	0.000104
BLM	protein_coding	15	1.077	2.1e-05	0.000104
SEC14L4	protein_coding	22	4.032	2.1e-05	0.000104
ACLY	protein_coding	17	1.361	2.11e-05	0.000104
ANKRD34B	protein_coding	5	2.59	2.12e-05	0.000104
CCDC172	protein_coding	10	7.359	2.15e-05	0.000106
CORO1A	protein_coding	16	2.219	2.15e-05	0.000106
COL14A1	protein_coding	8	2.715	2.15e-05	0.000106
RRP1B	protein_coding	21	1.164	2.18e-05	0.000106
CCDC86	protein_coding	11	1.186	2.22e-05	0.000108
DNAJB6	protein_coding	7	1.175	2.22e-05	0.000108
GRIK5	protein_coding	19	1.069	2.24e-05	0.000108
ZNF208	protein_coding	19	1.32	2.25e-05	0.000109
ICAM3	protein_coding	19	1.521	2.26e-05	0.000109
MLKL	protein_coding	16	2.54	2.26e-05	0.000109
ADAMTS20	protein_coding	12	1.656	2.27e-05	0.000109
LRRC3B	protein_coding	3	2.143	2.3e-05	0.00011
FASN	protein_coding	17	1.726	2.31e-05	0.000111
TARS	protein_coding	5	1.251	2.32e-05	0.000111
CHML	protein_coding	1	1.741	2.36e-05	0.000112
DDIAS	protein_coding	11	1.315	2.42e-05	0.000114
DHX58	protein_coding	17	3.97	2.47e-05	0.000116
FAM64A	protein_coding	17	1.18	2.47e-05	0.000116
TMX1	protein_coding	14	1.059	2.5e-05	0.000117
B3GNT7	protein_coding	2	1.905	2.52e-05	0.000118
OAZ2	protein_coding	15	1.303	2.53e-05	0.000118
GAP43	protein_coding	3	1.927	2.54e-05	0.000118
FAM131B	protein_coding	7	1.688	2.62e-05	0.000121
RPL22L1	protein_coding	3	1.442	2.65e-05	0.000122
GRIN2D	protein_coding	19	3.485	2.69e-05	0.000123
SIT1	protein_coding	9	4.413	2.7e-05	0.000124
TEX15	protein_coding	8	2.507	2.71e-05	0.000124
RP11-146I2.1	lincRNA	6	6.602	2.75e-05	0.000125
GPI	protein_coding	19	1.093	2.76e-05	0.000126
WSCD1	protein_coding	17	1.21	2.76e-05	0.000126
CR1L	protein_coding	1	1.551	2.77e-05	0.000126
PUS7	protein_coding	7	1.011	2.81e-05	0.000127
ALDOC	protein_coding	17	2.467	2.86e-05	0.000129
QSER1	protein_coding	11	1.261	3.07e-05	0.000136
CACNA1G	protein_coding	17	2.122	3.13e-05	0.000137
SLCO4A1	protein_coding	20	2.208	3.18e-05	0.000139
USHBP1	protein_coding	19	1.936	3.18e-05	0.000139
CCL26	protein_coding	7	2.978	3.21e-05	0.00014
HMHA1	protein_coding	19	1.456	3.3e-05	0.000143
LAMA2	protein_coding	6	1.233	3.34e-05	0.000144
BEST2	protein_coding	19	1.292	3.34e-05	0.000144
DDX25	protein_coding	11	1.469	3.36e-05	0.000144
UTF1	protein_coding	10	6.683	3.46e-05	0.000148
C2orf44	protein_coding	2	1.17	3.48e-05	0.000148
COL8A2	protein_coding	1	3.69	3.51e-05	0.000149
PSMB8	protein_coding	6	2.959	3.52e-05	0.00015
KCNN2	protein_coding	5	1.723	3.53e-05	0.00015
CD4	protein_coding	12	1.476	3.62e-05	0.000152
RMND5B	protein_coding	5	1.073	3.63e-05	0.000153
ATP8A2	protein_coding	13	1.365	3.64e-05	0.000153
SCGB3A2	protein_coding	5	2.851	3.67e-05	0.000154
PAK1IP1	protein_coding	6	1.119	3.68e-05	0.000154
DOK5	protein_coding	20	1.076	3.7e-05	0.000154
SYT3	protein_coding	19	2.952	3.72e-05	0.000155
TRIM14	protein_coding	9	2.108	3.74e-05	0.000156
ZNF878	protein_coding	19	1.92	3.74e-05	0.000156
SLC17A7	protein_coding	19	2.991	3.75e-05	0.000156
CAD	protein_coding	2	1.011	3.75e-05	0.000156
VAV3	protein_coding	1	1.291	3.78e-05	0.000156
CNRIP1	protein_coding	2	2.445	3.79e-05	0.000157
NEB	protein_coding	2	2.32	3.79e-05	0.000157
XXbac-BPG27H4.8	lincRNA	6	9.004	3.88e-05	0.000159
SLC2A1	protein_coding	1	1.231	3.95e-05	0.000162
MEIOB	protein_coding	16	2.925	3.96e-05	0.000162
LHX6	protein_coding	9	3.863	3.96e-05	0.000162
CRYBB1	protein_coding	22	3.004	4.01e-05	0.000164
DCAF13	protein_coding	8	1.026	4.03e-05	0.000164
CTCFL	protein_coding	20	4.157	4.04e-05	0.000164
RFC3	protein_coding	13	1.035	4.14e-05	0.000167
ETV1	protein_coding	7	1.941	4.19e-05	0.000169
PCDHAC2	protein_coding	5	1.338	4.22e-05	0.00017
RP5-865N13.1	lincRNA	1	4.709	4.25e-05	0.00017
SLC5A5	protein_coding	19	2.785	4.31e-05	0.000172
CABP1	protein_coding	12	3.809	4.31e-05	0.000172
SMIM24	protein_coding	19	1.58	4.32e-05	0.000172
ELN	protein_coding	7	1.638	4.37e-05	0.000174
MT1H	protein_coding	16	4.814	4.46e-05	0.000177
USP32	protein_coding	17	1.495	4.48e-05	0.000177
RTN4RL2	protein_coding	11	1.109	4.52e-05	0.000178
TTF2	protein_coding	1	1.486	4.53e-05	0.000178
NET1	protein_coding	10	1.201	4.58e-05	0.00018
ANKRD29	protein_coding	18	1.79	4.59e-05	0.00018
TRIML2	protein_coding	4	4.387	4.67e-05	0.000182
CYTL1	protein_coding	4	4.331	4.69e-05	0.000183
IL12RB2	protein_coding	1	2.127	4.81e-05	0.000187
NRIP3	protein_coding	11	1.482	4.82e-05	0.000187
ITGA4	protein_coding	2	1.163	4.88e-05	0.000189
ACP5	protein_coding	19	2.875	4.9e-05	0.000189
2004-09-01	protein_coding	17	1.536	4.95e-05	0.000191
ABCE1	protein_coding	4	1.179	5.03e-05	0.000193
PLPPR4	protein_coding	1	2.35	5.03e-05	0.000193
RARRES2	protein_coding	7	1.563	5.12e-05	0.000196
CYP2A13	protein_coding	19	2.418	5.26e-05	0.0002
SACS	protein_coding	13	1.501	5.27e-05	0.0002
HSPA12B	protein_coding	20	3.648	5.32e-05	0.000201
SNTG2	protein_coding	2	3.124	5.39e-05	0.000203
MLPH	protein_coding	2	3.198	5.5e-05	0.000207
SMPDL3B	protein_coding	1	1.146	5.65e-05	0.000211
LINC00882	lincRNA	3	3.793	5.69e-05	0.000212
FAM216A	protein_coding	12	1.011	5.77e-05	0.000214
ERVH-1	lincRNA	4	6.677	5.78e-05	0.000214
SHMT2	protein_coding	12	1.022	5.81e-05	0.000215
RPS10	protein_coding	6	1.178	5.87e-05	0.000216
IL17RD	protein_coding	3	1.058	5.87e-05	0.000216
CTD-3074O7.2	lincRNA	11	3.826	6e-05	0.00022
HENMT1	protein_coding	1	1.109	6.1e-05	0.000223
FAM124B	protein_coding	2	5.693	6.13e-05	0.000224
CABYR	protein_coding	18	1.838	6.17e-05	0.000225
PROKR2	protein_coding	20	6.829	6.21e-05	0.000226
RHEBL1	protein_coding	12	1.839	6.27e-05	0.000228
FOXL2NB	protein_coding	3	3.314	6.28e-05	0.000228
MT1E	protein_coding	16	3.33	6.3e-05	0.000228
KCNG3	protein_coding	2	2.31	6.5e-05	0.000234
MAT1A	protein_coding	10	1.687	6.55e-05	0.000236
RORB	protein_coding	9	4.712	6.56e-05	0.000236
ADAMTS14	protein_coding	10	1.093	6.57e-05	0.000236
TMEM26	protein_coding	10	3.588	6.64e-05	0.000238
CHST8	protein_coding	19	2.565	6.8e-05	0.000242
VAV1	protein_coding	19	5.48	6.81e-05	0.000243
RAD18	protein_coding	3	1.024	6.99e-05	0.000247
NUP205	protein_coding	7	1.267	7.07e-05	0.00025
UCMA	protein_coding	10	7.627	7.11e-05	0.000251
TCF15	protein_coding	20	1.204	7.13e-05	0.000251
UPK3B	protein_coding	7	2.096	7.18e-05	0.000252
PPP2R2B	protein_coding	5	2.236	7.21e-05	0.000253
STEAP1	protein_coding	7	1.089	7.32e-05	0.000256
RP11-390F4.6	lincRNA	9	2.197	7.41e-05	0.000258
PRKAR2B	protein_coding	7	1.188	7.52e-05	0.000261
ATP10A	protein_coding	15	3.829	7.53e-05	0.000261
OLFM1	protein_coding	9	3.224	7.58e-05	0.000262
NPM1	protein_coding	5	1.013	7.65e-05	0.000264
CD9	protein_coding	12	2.189	7.7e-05	0.000265
KIF20B	protein_coding	10	1.119	7.72e-05	0.000266
RP1-302G2.5	lincRNA	6	1.6	7.75e-05	0.000266
EEF2KMT	protein_coding	16	1.102	7.93e-05	0.000271
GPR156	protein_coding	3	1.035	8e-05	0.000273
USH1G	protein_coding	17	1.465	8.04e-05	0.000274
EXOC3L2	protein_coding	19	2.488	8.17e-05	0.000277
EDNRB	protein_coding	13	2.793	8.36e-05	0.000282
SLC18A2	protein_coding	10	1.135	8.62e-05	0.000289
BSND	protein_coding	1	1.386	8.76e-05	0.000292
LRRC75A	protein_coding	17	1.196	8.81e-05	0.000293
DRAXIN	protein_coding	1	1.027	8.93e-05	0.000297
DHFR	protein_coding	5	1.042	9.12e-05	0.0003
C1orf21	protein_coding	1	1.164	9.22e-05	0.000303
PFAS	protein_coding	17	1.406	9.23e-05	0.000303
PPP1R1B	protein_coding	17	1.668	9.24e-05	0.000303
CAMKV	protein_coding	3	3.973	9.32e-05	0.000305
ARC	protein_coding	8	1.578	9.41e-05	0.000307
EIF5A	protein_coding	17	1.04	9.71e-05	0.000314
PLBD1	protein_coding	12	1.092	9.73e-05	0.000315
TAP2	protein_coding	6	2.444	9.81e-05	0.000317
NOP16	protein_coding	5	1.024	0.000101	0.000324
TMEM158	protein_coding	3	1.538	0.000103	0.000327
LHPP	protein_coding	10	1.07	0.000104	0.000332
RASIP1	protein_coding	19	2.103	0.000104	0.000332
RELL2	protein_coding	5	1.109	0.000105	0.000333
MFSD2A	protein_coding	1	1.702	0.000107	0.000337
CACNG7	protein_coding	19	3.069	0.000108	0.000339
LINC00545	lincRNA	13	6.062	0.000108	0.00034
LDHD	protein_coding	16	2.991	0.000109	0.000342
SYN3	protein_coding	22	3.359	0.00011	0.000346
MT1F	protein_coding	16	1.896	0.000112	0.000349
C12orf56	protein_coding	12	3.558	0.000114	0.000356
GLI3	protein_coding	7	1.113	0.000115	0.000356
C2orf40	protein_coding	2	1.142	0.000116	0.000359
IZUMO2	protein_coding	19	4.6	0.000117	0.000361
PARPBP	protein_coding	12	1.081	0.000118	0.000365
PSMG4	protein_coding	6	1.343	0.000118	0.000365
LINC00599	lincRNA	8	2.574	0.000119	0.000366
EXO1	protein_coding	1	1.051	0.00012	0.000368
HS3ST2	protein_coding	16	1.708	0.000121	0.000369
C19orf84	protein_coding	19	2.253	0.000121	0.000371
SLC6A11	protein_coding	3	1.822	0.000124	0.000378
RASGRP4	protein_coding	19	5.721	0.000126	0.000381
RP5-865N13.2	lincRNA	1	7.033	0.000126	0.000382
MYO1F	protein_coding	19	3.241	0.000128	0.000385
IL17C	protein_coding	16	4.013	0.000128	0.000387
TRIM47	protein_coding	17	1.159	0.000129	0.000389
RBFOX3	protein_coding	17	2.877	0.00013	0.000391
SLC25A12	protein_coding	2	1.233	0.000132	0.000395
SLC7A10	protein_coding	19	2.031	0.000136	0.000404
PFKFB2	protein_coding	1	1.07	0.000136	0.000405
MYH2	protein_coding	17	8.134	0.00014	0.000415
GPR160	protein_coding	3	1.5	0.000141	0.000415
RILP	protein_coding	17	1.746	0.000143	0.00042
GNB4	protein_coding	3	1.702	0.000145	0.000424
TNFRSF1B	protein_coding	1	2.973	0.000145	0.000426
RAB39A	protein_coding	11	2.425	0.000147	0.000429
MIAT	lincRNA	22	2.675	0.000148	0.00043
IGSF5	protein_coding	21	2.139	0.00015	0.000436
TMEM52	protein_coding	1	1.274	0.000151	0.000437
TCL1B	protein_coding	14	5.696	0.000151	0.000438
C22orf15	protein_coding	22	2.855	0.000151	0.000439
CSMD2	protein_coding	1	2.88	0.000151	0.000439
CYP2B6	protein_coding	19	3.445	0.000155	0.000448
P2RX5	protein_coding	17	3.7	0.000156	0.000449
NOS1	protein_coding	12	1.792	0.000158	0.000456
PPARGC1B	protein_coding	5	3.649	0.000159	0.000456
AC144450.2	lincRNA	2	4.879	0.000159	0.000457
PEX5L	protein_coding	3	1.592	0.000161	0.000461
SLC30A3	protein_coding	2	3.067	0.000163	0.000464
SLC2A4	protein_coding	17	1.046	0.000163	0.000465
ANAPC1	protein_coding	2	1.416	0.000163	0.000466
TRIM54	protein_coding	2	4.24	0.000165	0.000469
LGI4	protein_coding	19	1.954	0.000168	0.000475
GNG4	protein_coding	1	1.191	0.000168	0.000476
CHAC2	protein_coding	2	1.546	0.000168	0.000476
UNC13D	protein_coding	17	1.076	0.000169	0.000478
C9orf129	protein_coding	9	4.432	0.000172	0.000484
ADAMTS2	protein_coding	5	1.234	0.000174	0.000488
GEM	protein_coding	8	1.267	0.000174	0.000489
TUBA4A	protein_coding	2	2.116	0.000175	0.00049
SLC5A12	protein_coding	11	1.85	0.00018	0.000501
PRDM5	protein_coding	4	1.077	0.000182	0.000504
SCN5A	protein_coding	3	1.608	0.000184	0.000509
DNM3	protein_coding	1	1.71	0.00019	0.000522
ANKRD35	protein_coding	1	2.803	0.000191	0.000523
DEPDC1B	protein_coding	5	1.069	0.000195	0.000532
MT2A	protein_coding	16	3.416	0.000195	0.000533
ABI3	protein_coding	17	1.276	0.000196	0.000534
TLR3	protein_coding	4	2.917	0.000197	0.000536
OPTC	protein_coding	1	4.463	0.000197	0.000537
FABP3	protein_coding	1	1.606	0.000198	0.000539
ACOT7	protein_coding	1	1.133	0.000199	0.000541
SLCO1A2	protein_coding	12	1.584	0.000199	0.000541
MAD2L2	protein_coding	1	1.038	0.0002	0.000543
FOXD3	protein_coding	1	6.034	0.000205	0.000552
DERL3	protein_coding	22	1.221	0.000206	0.000555
TEX14	protein_coding	17	2.479	0.000207	0.000557
LINC01090	lincRNA	2	1.665	0.000209	0.000562
GFOD1	protein_coding	6	1.301	0.00021	0.000564
INHBE	protein_coding	12	1.493	0.000213	0.000569
C1orf94	protein_coding	1	6.133	0.000214	0.000573
KIF14	protein_coding	1	1.033	0.000215	0.000574
LINC01234	lincRNA	12	1.482	0.00022	0.000585
RP11-560J1.2	lincRNA	6	1.38	0.000221	0.000586
NMI	protein_coding	2	2.108	0.000225	0.000595
MDN1	protein_coding	6	2.166	0.00023	0.000606
PCNXL2	protein_coding	1	1.183	0.000232	0.000609
FAM160A1	protein_coding	4	1.034	0.000237	0.000618
PDE4B	protein_coding	1	1.246	0.000239	0.000623
MCM10	protein_coding	10	1.075	0.000239	0.000623
TULP1	protein_coding	6	1.655	0.000247	0.000638
SNAI3	protein_coding	16	1.127	0.000247	0.000638
MAK16	protein_coding	8	1.363	0.000248	0.000641
NEU3	protein_coding	11	1.01	0.000251	0.000646
CTC-297N7.9	lincRNA	17	1.715	0.000253	0.000648
RNF175	protein_coding	4	1.356	0.000254	0.00065
PKP1	protein_coding	1	3.422	0.000254	0.000651
PHYHIP	protein_coding	8	1.626	0.000255	0.000653
RTP1	protein_coding	3	4.269	0.000258	0.00066
ELAVL2	protein_coding	9	1.99	0.000259	0.000661
SRRM3	protein_coding	7	1.555	0.00026	0.000663
ERG	protein_coding	21	4.086	0.000266	0.000675
MCOLN2	protein_coding	1	3.113	0.000266	0.000676
SLC15A1	protein_coding	13	1.499	0.000267	0.000676
ECHDC3	protein_coding	10	1.841	0.000275	0.000692
UAP1L1	protein_coding	9	1.54	0.000275	0.000692
SLC17A9	protein_coding	20	2.743	0.000275	0.000692
PER3	protein_coding	1	1.788	0.000277	0.000696
TMEM178B	protein_coding	7	2.166	0.000286	0.000713
PDE4C	protein_coding	19	1.32	0.000289	0.000718
SIGLEC10	protein_coding	19	1.156	0.000296	0.000733
CTB-1I21.1	lincRNA	5	1.977	0.000297	0.000734
RASAL1	protein_coding	12	1.96	0.000301	0.000742
STOX2	protein_coding	4	1.143	0.000302	0.000743
FGD5	protein_coding	3	1.052	0.000302	0.000744
NRXN2	protein_coding	11	2.834	0.00031	0.000759
PRRX2	protein_coding	9	2.047	0.000315	0.000769
JPH4	protein_coding	14	3.701	0.000318	0.000776
TNNC2	protein_coding	20	1.736	0.000319	0.000777
HRH3	protein_coding	20	3.097	0.000329	0.000797
LINC00707	lincRNA	10	3.902	0.000331	0.000801
IGF2BP3	protein_coding	7	1.317	0.000332	0.000802
GFY	protein_coding	19	2.758	0.00034	0.000815
UNC5D	protein_coding	8	2.016	0.00034	0.000815
BCAN	protein_coding	1	3.272	0.000341	0.000819
C15orf59	protein_coding	15	1.523	0.000344	0.000824
RP11-209K10.2	lincRNA	15	1.49	0.000346	0.000827
KCNS1	protein_coding	20	2.683	0.000347	0.000828
TRPM3	protein_coding	9	2.045	0.000351	0.000834
CRIP3	protein_coding	6	1.821	0.000353	0.000837
DUT	protein_coding	15	1.374	0.000359	0.000849
ACSS2	protein_coding	20	1.179	0.00036	0.000852
HES3	protein_coding	1	7.268	0.00036	0.000852
CLDN10	protein_coding	13	2.109	0.000361	0.000852
KBTBD8	protein_coding	3	1.522	0.000363	0.000856
HEATR1	protein_coding	1	1.243	0.000367	0.000865
TICRR	protein_coding	15	1.156	0.000368	0.000867
KLK10	protein_coding	19	2.522	0.000369	0.000867
RNF112	protein_coding	17	1.772	0.000376	0.00088
OLFML3	protein_coding	1	1.16	0.00039	0.000904
FXYD1	protein_coding	19	1.507	0.000399	0.000919
HAGHL	protein_coding	16	1.211	0.000401	0.000923
JMJD1C	protein_coding	10	1.124	0.000407	0.000933
ADRB2	protein_coding	5	1.295	0.000408	0.000935
ST6GALNAC4	protein_coding	9	1.238	0.000411	0.000941
ACTN2	protein_coding	1	1.94	0.000412	0.000942
GNA14	protein_coding	9	2.068	0.000422	0.000959
AARD	protein_coding	8	1.049	0.000425	0.000965
NAGS	protein_coding	17	1.158	0.000429	0.000971
BHLHE41	protein_coding	12	2.365	0.000433	0.000979
PARD6A	protein_coding	16	1.232	0.000439	0.000987
ST8SIA5	protein_coding	18	2.002	0.000455	0.00102
PRDM14	protein_coding	8	2.981	0.000457	0.00102
RP11-359M6.1	lincRNA	12	3.711	0.000457	0.00102
RP11-297M9.1	lincRNA	16	8.951	0.000467	0.00104
DTX1	protein_coding	12	1.38	0.000471	0.00105
ACTRT3	protein_coding	3	1.006	0.000513	0.00112
PADI3	protein_coding	1	2.173	0.000515	0.00113
S1PR5	protein_coding	19	2.352	0.000515	0.00113
SEC14L5	protein_coding	16	1.205	0.00053	0.00115
GRM4	protein_coding	6	2.535	0.000531	0.00115
MRO	protein_coding	18	2.095	0.000532	0.00116
RGS7BP	protein_coding	5	2.366	0.000543	0.00118
HRC	protein_coding	19	1.462	0.000549	0.00119
TFR2	protein_coding	7	1.497	0.000552	0.00119
FOXB1	protein_coding	15	3.578	0.000555	0.0012
MAFA	protein_coding	8	2.428	0.000557	0.0012
JAKMIP2	protein_coding	5	1.269	0.000557	0.0012
LINC01415	lincRNA	18	4.965	0.000566	0.00122
HHIPL1	protein_coding	14	1.188	0.000574	0.00123
CMKLR1	protein_coding	12	2.574	0.00059	0.00126
ALOX15	protein_coding	17	1.406	0.0006	0.00127
RP11-496D24.2	lincRNA	4	2.273	0.0006	0.00127
SHC3	protein_coding	9	1.187	0.000614	0.0013
PROK2	protein_coding	3	3.652	0.000618	0.0013
CD109	protein_coding	6	1.573	0.000621	0.00131
GRIK4	protein_coding	11	1.113	0.000627	0.00132
GALNT8	protein_coding	12	1.365	0.000629	0.00132
NMNAT2	protein_coding	1	1.699	0.000631	0.00132
CNTN2	protein_coding	1	1.378	0.000631	0.00132
UTP20	protein_coding	12	1.309	0.000632	0.00133
C1orf95	protein_coding	1	2.437	0.000633	0.00133
COL16A1	protein_coding	1	1.219	0.000636	0.00133
KIAA1644	protein_coding	22	2.383	0.000639	0.00134
SCGB1B2P	lincRNA	19	1.181	0.000654	0.00136
WDR4	protein_coding	21	1.01	0.000664	0.00138
MVD	protein_coding	16	1.11	0.000673	0.0014
ADGRE2	protein_coding	19	3.275	0.000679	0.00141
OSCAR	protein_coding	19	1.137	0.000693	0.00143
FAM212A	protein_coding	3	2.227	0.000703	0.00144
HSD17B6	protein_coding	12	1.983	0.000707	0.00145
CCNA1	protein_coding	13	1.349	0.000709	0.00145
C16orf54	protein_coding	16	1.168	0.000719	0.00147
BATF2	protein_coding	11	1.365	0.00072	0.00147
HLA-F	protein_coding	6	4.091	0.000744	0.00151
PCBP3	protein_coding	21	1.753	0.000765	0.00154
ABRACL	protein_coding	6	1.092	0.00077	0.00155
IL21R	protein_coding	16	2.354	0.000776	0.00156
URB1	protein_coding	21	1.152	0.000782	0.00157
CCL28	protein_coding	5	2.426	0.000794	0.00159
SLC15A3	protein_coding	11	1.57	0.000798	0.00159
PDP2	protein_coding	16	1.483	0.0008	0.0016
RIMKLA	protein_coding	1	1.115	0.000802	0.0016
DLGAP3	protein_coding	1	1.198	0.000813	0.00162
PIP5KL1	protein_coding	9	1.447	0.000828	0.00164
BTBD11	protein_coding	12	1.645	0.000832	0.00165
ECSCR	protein_coding	5	2.972	0.000837	0.00165
RP11-701H24.3	lincRNA	15	2.191	0.000839	0.00166
SLITRK3	protein_coding	3	1.067	0.000847	0.00167
ATCAY	protein_coding	19	2.791	0.000848	0.00167
RP11-114H21.2	lincRNA	5	2.171	0.000864	0.00169
CHRNA9	protein_coding	4	4.446	0.000877	0.00172
CKMT1A	protein_coding	15	2.126	0.000888	0.00173
LINC-ROR	lincRNA	18	2.805	0.00091	0.00177
CTB-25B13.5	lincRNA	19	2.01	0.000919	0.00178
AIF1	protein_coding	6	2.492	0.000932	0.00181
WIF1	protein_coding	12	2.7	0.000932	0.00181
GOLGA6A	protein_coding	15	2.941	0.00095	0.00183
RHOH	protein_coding	4	1.303	0.000956	0.00184
RHBDL3	protein_coding	17	2.984	0.000976	0.00187
AQP5	protein_coding	12	1.121	0.000981	0.00188
FABP6	protein_coding	5	1.176	0.000988	0.00189
HCK	protein_coding	20	2.159	0.000995	0.0019
SLC2A1-AS1	lincRNA	1	1.497	0.00101	0.00192
LPL	protein_coding	8	1.827	0.00102	0.00195
UNC13A	protein_coding	19	2.86	0.00103	0.00197
FAM65C	protein_coding	20	1.543	0.00103	0.00197
ENPP1	protein_coding	6	1.631	0.00104	0.00197
MATK	protein_coding	19	1.12	0.00104	0.00198
JAK3	protein_coding	19	1.012	0.00105	0.00199
PDE6G	protein_coding	17	2.561	0.00105	0.00199
HSPA2	protein_coding	14	1.233	0.00105	0.002
RP11-44F21.5	lincRNA	4	1.042	0.00108	0.00204
STX1B	protein_coding	16	1.944	0.0011	0.00206
MYLK	protein_coding	3	1.216	0.00111	0.00208
GFRA2	protein_coding	8	1.907	0.00112	0.00209
HLA-G	protein_coding	6	3.133	0.00115	0.00215
LRRC16B	protein_coding	14	1.258	0.00116	0.00217
ESPNL	protein_coding	2	2.051	0.00117	0.00217
IGSF9B	protein_coding	11	1.625	0.00117	0.00217
C6orf223	protein_coding	6	2.154	0.00118	0.00219
FABP5	protein_coding	8	1.048	0.0012	0.00223
ESCO2	protein_coding	8	1.195	0.00121	0.00223
AURKC	protein_coding	19	1.294	0.00123	0.00227
SNCB	protein_coding	5	3.099	0.00125	0.0023
RP11-849I19.1	lincRNA	18	2.172	0.00126	0.00231
UBR5	protein_coding	8	1.283	0.00126	0.00231
CAMKK1	protein_coding	17	1.224	0.00128	0.00234
ZFYVE28	protein_coding	4	2.199	0.00129	0.00236
LINC01484	lincRNA	5	1.367	0.00131	0.00239
NTM	protein_coding	11	1.652	0.00131	0.00239
ADAM33	protein_coding	20	1.66	0.00132	0.0024
CEND1	protein_coding	11	1.522	0.00133	0.00242
NPTX1	protein_coding	17	2.311	0.00137	0.00248
TNNT2	protein_coding	1	1.095	0.00138	0.0025
SLC25A21	protein_coding	14	1.485	0.0014	0.00252
HYAL1	protein_coding	3	1.533	0.00145	0.00259
SLC52A3	protein_coding	20	1.452	0.00146	0.00261
COX6B2	protein_coding	19	3.029	0.00147	0.00262
SLITRK5	protein_coding	13	2.132	0.00158	0.00279
EMILIN1	protein_coding	2	1.249	0.00161	0.00283
LRFN2	protein_coding	6	1.113	0.00161	0.00284
NTRK3	protein_coding	15	1.04	0.00169	0.00294
TMEM132B	protein_coding	12	2.746	0.0017	0.00296
LHX4	protein_coding	1	2.501	0.0017	0.00296
TMC8	protein_coding	17	2.093	0.00171	0.00297
NOVA2	protein_coding	19	1.896	0.00172	0.00299
RP11-498P14.3	lincRNA	9	2.118	0.00176	0.00304
RBM46	protein_coding	4	2.302	0.0018	0.00309
ENG	protein_coding	9	1.681	0.00185	0.00316
GABRD	protein_coding	1	4.726	0.00185	0.00317
IGSF21	protein_coding	1	2.735	0.00188	0.00321
CRYBA4	protein_coding	22	1.974	0.0019	0.00324
GJC3	protein_coding	7	2.356	0.00191	0.00325
B3GNT3	protein_coding	19	1.087	0.00192	0.00327
EVA1C	protein_coding	21	2.729	0.00192	0.00327
TULP2	protein_coding	19	1.144	0.00195	0.00331
FGF19	protein_coding	11	2.147	0.00195	0.00331
RCN3	protein_coding	19	1.173	0.00197	0.00334
ALOX12	protein_coding	17	1.757	0.00202	0.00341
CTD-2291D10.4	lincRNA	19	1.413	0.00203	0.00343
PRUNE2	protein_coding	9	2.166	0.00211	0.00353
ZNF257	protein_coding	19	1.115	0.0022	0.00366
SLC45A1	protein_coding	1	1.328	0.00225	0.00374
C16orf89	protein_coding	16	3.58	0.00226	0.00374
PPM1E	protein_coding	17	2.686	0.00232	0.00383
NHLRC1	protein_coding	6	1.113	0.00234	0.00386
PTGES	protein_coding	9	1.12	0.00241	0.00395
MAP3K5	protein_coding	6	1.095	0.00248	0.00405
ICAM5	protein_coding	19	3.327	0.00252	0.0041
RPRML	protein_coding	17	3.145	0.00263	0.00425
TUNAR	lincRNA	14	1.05	0.00264	0.00427
PPFIA3	protein_coding	19	1.354	0.00265	0.00428
SCN8A	protein_coding	12	1.284	0.00267	0.0043
KLHDC8A	protein_coding	1	1.939	0.00268	0.00432
FOSL1	protein_coding	11	1.071	0.00269	0.00432
AF165138.7	protein_coding	21	2.59	0.00269	0.00433
TAC1	protein_coding	7	1.805	0.0028	0.00447
CPNE9	protein_coding	3	3.452	0.00281	0.00449
LINC00858	lincRNA	10	2.348	0.00282	0.0045
RIF1	protein_coding	2	1.014	0.00298	0.00472
FOXL2	protein_coding	3	1.42	0.003	0.00475
SCN4B	protein_coding	11	1.978	0.00311	0.0049
PDE2A	protein_coding	11	1.237	0.0032	0.00502
LIPA	protein_coding	10	1.147	0.00322	0.00504
BARX1	protein_coding	9	2.761	0.00335	0.00521
FAM43B	protein_coding	1	1.352	0.00359	0.00553
FEZF1	protein_coding	7	5.723	0.00363	0.00559
RDH12	protein_coding	14	1.232	0.00372	0.0057
ZDHHC19	protein_coding	3	2.477	0.00381	0.00582
SYT14	protein_coding	1	1.758	0.00396	0.00602
CXCR2	protein_coding	2	2.217	0.00397	0.00604
PCDHGA6	protein_coding	5	2.286	0.004	0.00607
ICAM4	protein_coding	19	2.96	0.00411	0.00621
CKMT1B	protein_coding	15	1.916	0.0042	0.00634
ARF3	protein_coding	12	1.213	0.00422	0.00636
LINC00491	lincRNA	5	1.955	0.00433	0.0065
KLK13	protein_coding	19	1.623	0.00436	0.00654
CACNA2D3	protein_coding	3	1.221	0.00436	0.00654
PKLR	protein_coding	1	3.159	0.00441	0.00661
ZNF560	protein_coding	19	1.443	0.00447	0.00668
RAMP2	protein_coding	17	1.162	0.00473	0.00701
CHRNA4	protein_coding	20	1.063	0.00475	0.00704
RIN1	protein_coding	11	1.651	0.00477	0.00707
KIF5A	protein_coding	12	1.57	0.00478	0.00708
LY75	protein_coding	2	2.184	0.00478	0.00708
PTGER2	protein_coding	14	1.104	0.00478	0.00708
SGSM1	protein_coding	22	1.288	0.0048	0.00709
WDR89	protein_coding	14	1.36	0.00492	0.00726
CTD-2147F2.1	lincRNA	15	1.229	0.00499	0.00734
RP11-108M12.3	lincRNA	14	1.489	0.00503	0.00739
IL2RB	protein_coding	22	1.597	0.0054	0.00787
MCHR1	protein_coding	22	1.179	0.00542	0.00789
LINC01139	lincRNA	1	1.681	0.00544	0.00792
PCDHGA4	protein_coding	5	1.63	0.00546	0.00794
C1QTNF2	protein_coding	5	1.293	0.00564	0.00817
ZNF770	protein_coding	15	1.372	0.00565	0.00818
PCDHGA5	protein_coding	5	2.614	0.00572	0.00827
MCMDC2	protein_coding	8	1.329	0.00592	0.00851
HPCAL4	protein_coding	1	3.656	0.0061	0.00874
RYR1	protein_coding	19	2.124	0.0063	0.00898
KHK	protein_coding	2	1.026	0.00656	0.00931
ATP1B2	protein_coding	17	1.798	0.00677	0.00958
NTSR1	protein_coding	20	2.475	0.00684	0.00967
HLA-DRA	protein_coding	6	4.418	0.007	0.00986

## Sheet: ST2b.DE
Gene name	Gene biotype	Chromosome	log2 Fold change	p-value	FDR-adjusted p-value
KCNK12	protein_coding	2	5.346	2.67e-11	7.59e-08
CCKBR	protein_coding	11	6.713	3.94e-11	8.07e-08
CYP26A1	protein_coding	10	9.901	3.98e-11	8.07e-08
TDGF1	protein_coding	3	1.066	1.24e-10	1.76e-07
PPP1R16B	protein_coding	20	1.9	3.16e-10	3.45e-07
ARL4D	protein_coding	17	5.877	1.63e-09	8.48e-07
ACOX3	protein_coding	4	5.139	1.79e-09	8.48e-07
MANEA	protein_coding	6	4.251	2.27e-09	8.56e-07
RNF125	protein_coding	18	1.993	2.36e-09	8.56e-07
PLSCR1	protein_coding	3	3.15	2.63e-09	8.56e-07
SEMA3E	protein_coding	7	8.221	2.66e-09	8.56e-07
PLCG2	protein_coding	16	2.594	3.73e-09	9.33e-07
RP11-114G22.1	lincRNA	12	7.688	3.75e-09	9.33e-07
PCSK9	protein_coding	1	1.279	3.78e-09	9.33e-07
OTX2	protein_coding	14	4.989	3.86e-09	9.33e-07
CER1	protein_coding	9	11.612	4.82e-09	9.67e-07
DUSP4	protein_coding	8	6.421	5.08e-09	9.67e-07
SOAT1	protein_coding	1	4.264	5.42e-09	1.01e-06
LINC01356	lincRNA	1	4.523	5.97e-09	1.05e-06
ANKDD1A	protein_coding	15	3.567	6.26e-09	1.07e-06
FAM184A	protein_coding	6	4.29	6.7e-09	1.11e-06
TRPA1	protein_coding	8	6.458	6.72e-09	1.11e-06
LEFTY1	protein_coding	1	6.377	6.89e-09	1.12e-06
TMEM133	protein_coding	11	3.348	7.9e-09	1.15e-06
CNTNAP2	protein_coding	7	2.119	8.15e-09	1.15e-06
ZNF614	protein_coding	19	1.637	9.9e-09	1.31e-06
SACM1L	protein_coding	3	1.512	1.05e-08	1.37e-06
KIT	protein_coding	4	2.244	1.13e-08	1.38e-06
MIXL1	protein_coding	1	7.55	1.25e-08	1.48e-06
EHHADH	protein_coding	3	4.122	1.32e-08	1.48e-06
CFLAR	protein_coding	2	4.343	1.32e-08	1.48e-06
CLVS2	protein_coding	6	5.497	1.33e-08	1.48e-06
EOMES	protein_coding	3	11.398	1.35e-08	1.48e-06
TMTC1	protein_coding	12	1.778	1.37e-08	1.48e-06
RHOBTB3	protein_coding	5	6.765	1.39e-08	1.48e-06
SERHL2	protein_coding	22	4.021	1.39e-08	1.48e-06
CTD-2007L18.5	lincRNA	11	6.478	1.79e-08	1.65e-06
KIAA1161	protein_coding	9	2.982	1.89e-08	1.7e-06
RAB17	protein_coding	2	2.437	1.96e-08	1.71e-06
MRAP2	protein_coding	6	1.683	2e-08	1.71e-06
SPOCK1	protein_coding	5	4.037	2.08e-08	1.76e-06
GPR37	protein_coding	7	3.052	2.16e-08	1.78e-06
WBSCR17	protein_coding	7	1.59	2.18e-08	1.78e-06
NFKBIA	protein_coding	14	4.455	2.36e-08	1.88e-06
TMEM150C	protein_coding	4	4.759	2.38e-08	1.88e-06
PIK3R5	protein_coding	17	3.187	2.43e-08	1.9e-06
SORCS1	protein_coding	10	4.507	2.59e-08	1.99e-06
VWF	protein_coding	12	7.439	2.71e-08	2.02e-06
CLMP	protein_coding	11	3.087	2.72e-08	2.02e-06
NCR1	protein_coding	19	3.785	2.92e-08	2.09e-06
TRMT44	protein_coding	4	2.654	3.13e-08	2.14e-06
LRIG3	protein_coding	12	6.127	3.21e-08	2.15e-06
VENTX	protein_coding	10	1.242	3.35e-08	2.21e-06
CLGN	protein_coding	4	2.039	3.67e-08	2.39e-06
DACT2	protein_coding	6	4.652	3.73e-08	2.42e-06
RGMA	protein_coding	15	1.57	3.84e-08	2.46e-06
MERTK	protein_coding	2	2.925	3.9e-08	2.48e-06
AXIN2	protein_coding	17	1.852	4e-08	2.5e-06
LEFTY2	protein_coding	1	8.758	4.09e-08	2.52e-06
ROR2	protein_coding	9	4.79	4.2e-08	2.58e-06
PAQR5	protein_coding	15	2.389	4.35e-08	2.63e-06
AP001065.15	lincRNA	21	3.081	4.41e-08	2.64e-06
NUDT4	protein_coding	12	3.978	4.42e-08	2.64e-06
MFAP3L	protein_coding	4	2.636	4.5e-08	2.68e-06
FZD5	protein_coding	2	5.215	4.54e-08	2.69e-06
CCDC71L	protein_coding	7	3.058	4.6e-08	2.69e-06
EYA2	protein_coding	20	4.834	4.62e-08	2.69e-06
ABCC4	protein_coding	13	3.041	4.85e-08	2.73e-06
C1orf61	protein_coding	1	2.341	4.85e-08	2.73e-06
EPHB3	protein_coding	3	5.942	4.87e-08	2.73e-06
RPRM	protein_coding	2	3.741	4.99e-08	2.76e-06
GID4	protein_coding	17	2.123	5.15e-08	2.82e-06
ADAMTS8	protein_coding	11	1.138	5.17e-08	2.82e-06
GPSM2	protein_coding	1	3.062	5.53e-08	2.94e-06
RIPPLY3	protein_coding	21	4.805	5.53e-08	2.94e-06
ETNPPL	protein_coding	4	3.627	5.55e-08	2.94e-06
SLC34A2	protein_coding	4	3.201	5.8e-08	2.96e-06
TDRD7	protein_coding	9	5.221	5.9e-08	2.96e-06
MYCT1	protein_coding	6	6.24	5.93e-08	2.96e-06
OR52A1	protein_coding	11	2.408	6.04e-08	2.99e-06
SCD5	protein_coding	4	5.704	6.19e-08	3e-06
S1PR3	protein_coding	9	4.195	6.21e-08	3e-06
LRRC3	protein_coding	21	4.111	6.32e-08	3.03e-06
SFRP1	protein_coding	8	1.185	6.47e-08	3.08e-06
TTC39B	protein_coding	9	2.069	6.51e-08	3.08e-06
APOBEC3G	protein_coding	22	4.983	6.52e-08	3.08e-06
SLC1A2	protein_coding	11	3.432	6.53e-08	3.08e-06
ATPAF2	protein_coding	17	3.01	6.58e-08	3.08e-06
SLC35A3	protein_coding	1	2.485	7.02e-08	3.16e-06
RNF152	protein_coding	18	6.551	7.43e-08	3.29e-06
CLDN11	protein_coding	3	2.836	7.68e-08	3.36e-06
KCNK1	protein_coding	1	3.153	7.79e-08	3.4e-06
INPP4A	protein_coding	2	2.414	8.22e-08	3.45e-06
FUT8	protein_coding	14	2.359	8.64e-08	3.58e-06
NTN1	protein_coding	17	6.744	9.01e-08	3.67e-06
TUBB2A	protein_coding	6	1.676	9.28e-08	3.74e-06
PREX1	protein_coding	20	2.377	9.42e-08	3.78e-06
B3GNT2	protein_coding	2	1.799	1.01e-07	3.98e-06
MOK	protein_coding	14	5.514	1.02e-07	3.98e-06
SPRED1	protein_coding	15	1.012	1.05e-07	4.03e-06
RASSF8	protein_coding	12	1.704	1.06e-07	4.03e-06
PDE10A	protein_coding	6	5.165	1.09e-07	4.04e-06
EGF	protein_coding	4	3.389	1.12e-07	4.09e-06
AGL	protein_coding	1	2.553	1.13e-07	4.09e-06
SLC7A5	protein_coding	16	1.213	1.15e-07	4.14e-06
PRKCQ	protein_coding	10	1.723	1.21e-07	4.26e-06
RADIL	protein_coding	7	1.96	1.25e-07	4.32e-06
FGF17	protein_coding	8	12.57	1.3e-07	4.39e-06
ME2	protein_coding	18	1.296	1.31e-07	4.41e-06
C3	protein_coding	19	3.365	1.34e-07	4.47e-06
SEC14L2	protein_coding	22	5.168	1.34e-07	4.47e-06
ERBB4	protein_coding	2	10.148	1.35e-07	4.47e-06
PCTP	protein_coding	17	3.218	1.41e-07	4.6e-06
IL18R1	protein_coding	2	8.32	1.47e-07	4.74e-06
MGST2	protein_coding	4	6.014	1.47e-07	4.74e-06
RP11-153K16.1	lincRNA	12	5.834	1.49e-07	4.78e-06
COL23A1	protein_coding	5	2.371	1.51e-07	4.8e-06
ICOSLG	protein_coding	21	1.664	1.54e-07	4.87e-06
HRASLS5	protein_coding	11	1.864	1.59e-07	4.95e-06
RP11-89K21.1	lincRNA	2	6.107	1.6e-07	4.95e-06
NAMPT	protein_coding	7	1.506	1.63e-07	4.99e-06
CAMKMT	protein_coding	2	2.742	1.64e-07	5e-06
CCNG1	protein_coding	5	1.236	1.69e-07	5.09e-06
CWC27	protein_coding	5	1.566	1.73e-07	5.16e-06
IFITM1	protein_coding	11	1.763	1.79e-07	5.25e-06
ZBTB10	protein_coding	8	2.207	1.88e-07	5.45e-06
ITGA9	protein_coding	3	3.095	1.98e-07	5.65e-06
B4GALT4	protein_coding	3	2.495	2e-07	5.69e-06
CYP27A1	protein_coding	2	4.494	2.01e-07	5.7e-06
MCCC1	protein_coding	3	1.658	2.01e-07	5.7e-06
FST	protein_coding	5	5.498	2.02e-07	5.7e-06
FAM159B	protein_coding	5	4.106	2.07e-07	5.76e-06
GPR161	protein_coding	1	2.506	2.16e-07	5.9e-06
APOBEC3F	protein_coding	22	3.235	2.19e-07	5.92e-06
PIK3CB	protein_coding	3	1.581	2.27e-07	6.04e-06
NOS2	protein_coding	17	3.181	2.33e-07	6.09e-06
FZD8	protein_coding	10	5.595	2.34e-07	6.1e-06
RBM24	protein_coding	6	6.943	2.37e-07	6.14e-06
COLEC12	protein_coding	18	7.332	2.46e-07	6.28e-06
TOMM20	protein_coding	1	1.134	2.49e-07	6.3e-06
FAM78B	protein_coding	1	3.277	2.52e-07	6.3e-06
ZNF792	protein_coding	19	2.346	2.57e-07	6.39e-06
S100A13	protein_coding	1	3.903	2.63e-07	6.49e-06
MME	protein_coding	3	1.027	2.74e-07	6.65e-06
GRAMD1B	protein_coding	11	2.459	2.75e-07	6.65e-06
NODAL	protein_coding	10	5.151	2.75e-07	6.65e-06
ARMT1	protein_coding	6	1.763	2.91e-07	6.84e-06
ACKR3	protein_coding	2	8.145	2.94e-07	6.89e-06
LGR5	protein_coding	12	8.815	3.18e-07	7.25e-06
EDNRA	protein_coding	4	3.915	3.28e-07	7.35e-06
CD48	protein_coding	1	3.761	3.29e-07	7.35e-06
ATL2	protein_coding	2	1.217	3.6e-07	7.66e-06
AADAT	protein_coding	4	2.663	3.62e-07	7.69e-06
VANGL1	protein_coding	1	2.694	3.88e-07	8.03e-06
PLPP1	protein_coding	5	1.655	3.93e-07	8.06e-06
SH3RF1	protein_coding	4	2.667	3.93e-07	8.06e-06
LINC00458	lincRNA	13	2.596	3.96e-07	8.1e-06
CEP70	protein_coding	3	2.415	4.07e-07	8.29e-06
PDZK1	protein_coding	1	7.016	4.24e-07	8.55e-06
37681	protein_coding	5	1.655	4.26e-07	8.56e-06
GATA6	protein_coding	18	12.112	4.29e-07	8.61e-06
GALNT12	protein_coding	9	1.06	4.35e-07	8.67e-06
SEMA5A	protein_coding	5	3.021	4.54e-07	8.96e-06
KCNV2	protein_coding	9	5.22	4.57e-07	8.98e-06
BST2	protein_coding	19	3.133	4.64e-07	9.1e-06
PKM	protein_coding	15	1.668	4.67e-07	9.13e-06
ELOVL2	protein_coding	6	4.704	4.79e-07	9.29e-06
SLC5A9	protein_coding	1	10.402	4.87e-07	9.34e-06
FMN2	protein_coding	1	4.392	5.09e-07	9.5e-06
TRIP10	protein_coding	19	1.887	5.12e-07	9.53e-06
LINC00665	lincRNA	19	1.18	5.52e-07	9.99e-06
ST5	protein_coding	11	1.946	5.52e-07	9.99e-06
CAMKK2	protein_coding	12	1.616	5.85e-07	1.04e-05
SIX3	protein_coding	2	9.319	5.89e-07	1.04e-05
SRC	protein_coding	20	1.929	5.96e-07	1.05e-05
CXCR4	protein_coding	2	9.335	6.21e-07	1.07e-05
S100A16	protein_coding	1	5.398	6.25e-07	1.08e-05
CASC15	lincRNA	6	2.523	6.41e-07	1.1e-05
STC1	protein_coding	8	2.789	6.59e-07	1.12e-05
SAMD3	protein_coding	6	3.871	6.65e-07	1.12e-05
TMEM14B	protein_coding	6	2.066	6.67e-07	1.12e-05
ZNF730	protein_coding	19	1.586	6.8e-07	1.14e-05
SLC25A48	protein_coding	5	3.373	7.01e-07	1.16e-05
AJAP1	protein_coding	1	3.406	7.15e-07	1.17e-05
ATP12A	protein_coding	13	3.054	7.21e-07	1.17e-05
RNPEPL1	protein_coding	2	2.501	7.22e-07	1.17e-05
CELF2	protein_coding	10	1.957	7.24e-07	1.17e-05
APOBEC3D	protein_coding	22	1.822	7.26e-07	1.17e-05
RIPK2	protein_coding	8	2.194	7.3e-07	1.17e-05
FAM167A	protein_coding	8	6.273	7.54e-07	1.21e-05
GCNT1	protein_coding	9	3.867	7.55e-07	1.21e-05
FAM20A	protein_coding	17	6.1	7.74e-07	1.22e-05
ARRB1	protein_coding	11	2.605	8.6e-07	1.31e-05
LARP4	protein_coding	12	1.007	8.7e-07	1.32e-05
BMPR2	protein_coding	2	2.448	8.77e-07	1.32e-05
TRPM2	protein_coding	21	6.115	8.81e-07	1.33e-05
ST8SIA1	protein_coding	12	3.631	9.01e-07	1.35e-05
CLN8	protein_coding	8	1.139	9.04e-07	1.35e-05
CDKN1B	protein_coding	12	1.543	9.13e-07	1.36e-05
TLE2	protein_coding	19	3.746	9.18e-07	1.37e-05
MYOCD	protein_coding	17	3.85	9.24e-07	1.37e-05
DERA	protein_coding	12	2.189	9.28e-07	1.37e-05
ST8SIA4	protein_coding	5	7.935	9.37e-07	1.38e-05
KCNJ12	protein_coding	17	1.169	9.42e-07	1.38e-05
PTGR1	protein_coding	9	4.445	9.45e-07	1.38e-05
BMP7	protein_coding	20	1.978	9.65e-07	1.4e-05
ACSM4	protein_coding	12	10.996	9.81e-07	1.41e-05
LZTS1	protein_coding	8	2.757	1.01e-06	1.45e-05
KCNF1	protein_coding	2	4.621	1.03e-06	1.46e-05
SOX21	protein_coding	13	3.728	1.04e-06	1.47e-05
ANO4	protein_coding	12	1.796	1.05e-06	1.48e-05
GATM	protein_coding	15	3.099	1.07e-06	1.49e-05
FAM89A	protein_coding	1	4.998	1.08e-06	1.5e-05
RDX	protein_coding	11	1.26	1.08e-06	1.5e-05
ZNF296	protein_coding	19	1.522	1.11e-06	1.53e-05
ARHGEF2	protein_coding	1	2.098	1.12e-06	1.54e-05
DDIT4L	protein_coding	4	2.752	1.13e-06	1.54e-05
P3H2	protein_coding	3	3.826	1.15e-06	1.56e-05
PRKCDBP	protein_coding	11	3.444	1.16e-06	1.56e-05
STT3B	protein_coding	3	1.503	1.17e-06	1.57e-05
ATP6V1B2	protein_coding	8	1.324	1.18e-06	1.59e-05
ACPP	protein_coding	3	2.808	1.19e-06	1.59e-05
TRAF5	protein_coding	1	1.384	1.19e-06	1.59e-05
PTPRM	protein_coding	18	4.444	1.2e-06	1.6e-05
DCAF5	protein_coding	14	2.346	1.2e-06	1.6e-05
DAAM1	protein_coding	14	2.342	1.22e-06	1.61e-05
SKA1	protein_coding	18	1.467	1.22e-06	1.61e-05
ARHGEF4	protein_coding	2	1.553	1.32e-06	1.69e-05
ZNF615	protein_coding	19	1.578	1.33e-06	1.71e-05
HOMER2	protein_coding	15	1.28	1.37e-06	1.74e-05
TSPEAR	protein_coding	21	3.106	1.39e-06	1.75e-05
PIP5K1B	protein_coding	9	2.371	1.39e-06	1.75e-05
FGF8	protein_coding	10	6.377	1.4e-06	1.75e-05
CBFB	protein_coding	16	1.613	1.41e-06	1.76e-05
GAL	protein_coding	11	1.118	1.43e-06	1.77e-05
UBAP2	protein_coding	9	1.476	1.44e-06	1.77e-05
RP11-9G1.3	lincRNA	4	4.269	1.47e-06	1.8e-05
GRM2	protein_coding	3	1.506	1.49e-06	1.82e-05
AGFG2	protein_coding	7	3.74	1.51e-06	1.83e-05
PMEPA1	protein_coding	20	1.844	1.52e-06	1.84e-05
CCL2	protein_coding	17	6.536	1.54e-06	1.85e-05
CAP2	protein_coding	6	2.65	1.55e-06	1.85e-05
ABCD4	protein_coding	14	1.945	1.65e-06	1.94e-05
GSC	protein_coding	14	11.623	1.65e-06	1.94e-05
LINC00240	lincRNA	6	4.589	1.7e-06	1.98e-05
DENND2A	protein_coding	7	2.088	1.71e-06	1.99e-05
ANGPTL4	protein_coding	19	2.936	1.71e-06	1.99e-05
ZDHHC2	protein_coding	8	2.172	1.74e-06	2.01e-05
HIATL1	protein_coding	9	1.351	1.75e-06	2.02e-05
C1QTNF6	protein_coding	22	2.658	1.79e-06	2.05e-05
SMAD2	protein_coding	18	1.451	1.81e-06	2.06e-05
PERP	protein_coding	6	2.615	1.88e-06	2.11e-05
IWS1	protein_coding	2	1.202	1.89e-06	2.12e-05
LMCD1	protein_coding	3	2.274	1.89e-06	2.12e-05
GAB2	protein_coding	11	3	1.9e-06	2.12e-05
RNF130	protein_coding	5	1.193	1.91e-06	2.13e-05
FERMT2	protein_coding	14	1.848	1.96e-06	2.16e-05
ENSA	protein_coding	1	1.22	1.97e-06	2.17e-05
SLC46A3	protein_coding	13	5.509	2.03e-06	2.22e-05
TESC	protein_coding	12	3.211	2.03e-06	2.23e-05
TPST1	protein_coding	7	2.103	2.11e-06	2.29e-05
CASC10	protein_coding	10	2.447	2.18e-06	2.34e-05
IL1RL1	protein_coding	2	10.499	2.2e-06	2.35e-05
USP2	protein_coding	11	2.569	2.26e-06	2.4e-05
ARHGAP40	protein_coding	20	5.006	2.28e-06	2.41e-05
SUPT7L	protein_coding	2	1.733	2.3e-06	2.42e-05
PYCR2	protein_coding	1	1.288	2.31e-06	2.42e-05
WARS	protein_coding	14	1.765	2.32e-06	2.42e-05
FES	protein_coding	15	1.54	2.34e-06	2.44e-05
FAM159A	protein_coding	1	3.838	2.42e-06	2.49e-05
LINC01612	lincRNA	4	6.621	2.47e-06	2.53e-05
SHISA2	protein_coding	13	3.396	2.47e-06	2.53e-05
ARMC4	protein_coding	10	1.645	2.47e-06	2.53e-05
CHODL	protein_coding	21	2.877	2.54e-06	2.56e-05
MRPL22	protein_coding	5	2.04	2.54e-06	2.56e-05
TBL1XR1	protein_coding	3	1.181	2.59e-06	2.6e-05
DCLK3	protein_coding	3	3.064	2.59e-06	2.6e-05
SMARCD3	protein_coding	7	4.61	2.6e-06	2.6e-05
TPK1	protein_coding	7	3.142	2.61e-06	2.61e-05
SERPINB9	protein_coding	6	3.839	2.62e-06	2.61e-05
PTGFR	protein_coding	1	5.771	2.71e-06	2.67e-05
GADD45A	protein_coding	1	2.904	2.72e-06	2.68e-05
ZNF737	protein_coding	19	2.314	2.75e-06	2.69e-05
MYADM	protein_coding	19	1.708	2.75e-06	2.69e-05
PARP6	protein_coding	15	1.782	2.76e-06	2.69e-05
AC008753.4	lincRNA	19	2.513	2.78e-06	2.7e-05
PLAC9	protein_coding	10	3.292	2.79e-06	2.71e-05
WTIP	protein_coding	19	2.518	2.81e-06	2.72e-05
PLRG1	protein_coding	4	1.707	2.87e-06	2.75e-05
MCTP2	protein_coding	15	2.416	2.93e-06	2.78e-05
NPL	protein_coding	1	1.568	2.96e-06	2.79e-05
STEAP1B	protein_coding	7	1.657	2.98e-06	2.81e-05
HS6ST1	protein_coding	2	1.424	3.03e-06	2.84e-05
NSF	protein_coding	17	1.634	3.04e-06	2.84e-05
ALAD	protein_coding	9	2.365	3.06e-06	2.86e-05
WWOX	protein_coding	16	2.93	3.19e-06	2.94e-05
NXN	protein_coding	17	2.169	3.2e-06	2.94e-05
PCDH10	protein_coding	4	4.291	3.21e-06	2.94e-05
RAP2A	protein_coding	13	1.538	3.22e-06	2.94e-05
ADPRH	protein_coding	3	1.586	3.26e-06	2.97e-05
PRDM1	protein_coding	6	6.469	3.32e-06	3.02e-05
PPARGC1A	protein_coding	4	3.03	3.39e-06	3.05e-05
USP3	protein_coding	15	1.989	3.46e-06	3.09e-05
PLPP4	protein_coding	10	8.559	3.51e-06	3.12e-05
TMEM50B	protein_coding	21	2.043	3.54e-06	3.13e-05
MSI1	protein_coding	12	1.993	3.54e-06	3.13e-05
RAB22A	protein_coding	20	1.348	3.61e-06	3.18e-05
BCAR3	protein_coding	1	2.836	3.64e-06	3.2e-05
RAP2B	protein_coding	3	1.372	3.82e-06	3.32e-05
MAP7D1	protein_coding	1	1.484	3.83e-06	3.32e-05
UNC50	protein_coding	2	2.412	3.93e-06	3.37e-05
GMPR	protein_coding	6	5.555	3.95e-06	3.39e-05
RAB11FIP3	protein_coding	16	1.551	3.97e-06	3.4e-05
NFATC1	protein_coding	18	1.851	4.02e-06	3.42e-05
NHLH2	protein_coding	1	1.651	4.18e-06	3.52e-05
VPS36	protein_coding	13	1.321	4.21e-06	3.53e-05
STAT4	protein_coding	2	5.334	4.24e-06	3.55e-05
AGPAT4	protein_coding	6	1.656	4.29e-06	3.58e-05
MCF2L2	protein_coding	3	3.528	4.4e-06	3.63e-05
BCL7C	protein_coding	16	2.596	4.46e-06	3.67e-05
HLX	protein_coding	1	6.262	4.63e-06	3.76e-05
LMBRD1	protein_coding	6	1.659	4.63e-06	3.76e-05
RRP9	protein_coding	3	1.329	4.65e-06	3.77e-05
KIAA1462	protein_coding	10	4.216	4.65e-06	3.77e-05
GLIPR2	protein_coding	9	4.293	4.66e-06	3.78e-05
SPATA6	protein_coding	1	1.331	4.74e-06	3.81e-05
PPM1K	protein_coding	4	3.04	4.76e-06	3.83e-05
CACNA1E	protein_coding	1	2.789	4.88e-06	3.88e-05
LAPTM4B	protein_coding	8	2.585	4.88e-06	3.88e-05
KCNG1	protein_coding	20	3.947	4.89e-06	3.88e-05
MRPS6	protein_coding	21	1.628	5.09e-06	4e-05
C6orf203	protein_coding	6	1.044	5.25e-06	4.09e-05
40603	protein_coding	5	6.105	5.27e-06	4.1e-05
ANKRD13A	protein_coding	12	1.519	5.31e-06	4.12e-05
PGM1	protein_coding	1	1.234	5.32e-06	4.13e-05
ZNF613	protein_coding	19	1.039	5.37e-06	4.15e-05
SEMA6D	protein_coding	15	5.6	5.39e-06	4.16e-05
CD80	protein_coding	3	6.797	5.42e-06	4.17e-05
JAKMIP3	protein_coding	10	2.829	5.43e-06	4.18e-05
RP11-449P1.1	lincRNA	12	6.167	5.47e-06	4.19e-05
CRABP2	protein_coding	1	2.341	5.58e-06	4.26e-05
NEK7	protein_coding	1	1.847	5.6e-06	4.27e-05
RTN4RL1	protein_coding	17	9.003	5.62e-06	4.28e-05
CRNDE	lincRNA	16	4.199	5.65e-06	4.3e-05
ITPKB	protein_coding	1	2.608	5.88e-06	4.43e-05
PITX2	protein_coding	4	8.478	6.05e-06	4.51e-05
STX12	protein_coding	1	2.317	6.26e-06	4.62e-05
CMTR1	protein_coding	6	1.146	6.44e-06	4.72e-05
ARHGAP42	protein_coding	11	2.507	6.51e-06	4.75e-05
SH3BGR	protein_coding	21	2.895	6.52e-06	4.75e-05
DDX31	protein_coding	9	1.127	6.72e-06	4.86e-05
ZNF808	protein_coding	19	2.136	6.79e-06	4.89e-05
BLOC1S6	protein_coding	15	1.6	6.79e-06	4.89e-05
PLXNA4	protein_coding	7	5.536	6.82e-06	4.9e-05
SOX17	protein_coding	8	14.231	6.91e-06	4.93e-05
APOLD1	protein_coding	12	3.33	6.94e-06	4.95e-05
BHLHE22	protein_coding	8	10.903	7.01e-06	4.98e-05
SLC40A1	protein_coding	2	9.971	7.02e-06	4.99e-05
SLU7	protein_coding	5	1.396	7.11e-06	5.02e-05
ALDH1A3	protein_coding	15	1.077	7.17e-06	5.04e-05
NPAS1	protein_coding	19	1.2	7.25e-06	5.08e-05
YPEL5	protein_coding	2	2.745	7.44e-06	5.18e-05
CCDC90B	protein_coding	11	1.529	7.46e-06	5.19e-05
SLC35F3	protein_coding	1	4.546	7.57e-06	5.25e-05
PQLC1	protein_coding	18	1.91	7.65e-06	5.29e-05
C21orf2	protein_coding	21	2.62	7.76e-06	5.34e-05
RNF8	protein_coding	6	1.232	7.79e-06	5.35e-05
ZNF432	protein_coding	19	1.806	7.84e-06	5.35e-05
CLIP2	protein_coding	7	1.029	7.85e-06	5.36e-05
TMPRSS11E	protein_coding	4	3.308	7.9e-06	5.38e-05
ADAM19	protein_coding	5	3.017	7.9e-06	5.38e-05
ZNF853	protein_coding	7	1.673	8e-06	5.42e-05
UPK1B	protein_coding	3	4.316	8.01e-06	5.42e-05
NPAP1	protein_coding	15	4.847	8.03e-06	5.43e-05
MEIS3	protein_coding	19	1.955	8.04e-06	5.43e-05
VLDLR	protein_coding	9	1.021	8.14e-06	5.46e-05
DMKN	protein_coding	19	1.267	8.19e-06	5.48e-05
RNF170	protein_coding	8	1.708	8.27e-06	5.52e-05
PLCE1	protein_coding	10	5.004	8.59e-06	5.67e-05
TRIB1	protein_coding	8	1.321	8.73e-06	5.74e-05
KCNH8	protein_coding	3	3.523	8.74e-06	5.75e-05
PRR5L	protein_coding	11	1.911	8.77e-06	5.76e-05
RALB	protein_coding	2	1.638	8.97e-06	5.85e-05
LMNTD1	protein_coding	12	11.243	9.2e-06	5.96e-05
NPY2R	protein_coding	4	1.657	9.24e-06	5.97e-05
NTN4	protein_coding	12	6.802	9.42e-06	6.05e-05
VIPR2	protein_coding	7	3.57	1.01e-05	6.31e-05
KLF7	protein_coding	2	1.548	1.03e-05	6.41e-05
MYO1B	protein_coding	2	1.841	1.04e-05	6.43e-05
GLT1D1	protein_coding	12	3.296	1.04e-05	6.44e-05
CNTROB	protein_coding	17	1.111	1.05e-05	6.46e-05
LTBP2	protein_coding	14	3.002	1.06e-05	6.5e-05
PLSCR2	protein_coding	3	11.669	1.06e-05	6.5e-05
CCDC129	protein_coding	7	4.982	1.06e-05	6.52e-05
ADRA2C	protein_coding	4	1.508	1.07e-05	6.52e-05
TUBA1C	protein_coding	12	1.037	1.07e-05	6.54e-05
CAPN12	protein_coding	19	2.889	1.08e-05	6.56e-05
RP11-363G15.2	lincRNA	4	8.094	1.09e-05	6.61e-05
SLC26A11	protein_coding	17	2.227	1.1e-05	6.64e-05
ASH2L	protein_coding	8	2.249	1.11e-05	6.68e-05
RASGRP1	protein_coding	15	2.803	1.11e-05	6.7e-05
CCDC170	protein_coding	6	6.08	1.13e-05	6.77e-05
CCDC81	protein_coding	11	7.641	1.15e-05	6.84e-05
MAGI3	protein_coding	1	2.227	1.18e-05	6.98e-05
NEBL	protein_coding	10	2.45	1.2e-05	7.06e-05
LY6E	protein_coding	8	3.265	1.2e-05	7.07e-05
MATN3	protein_coding	2	3.291	1.22e-05	7.16e-05
ZSWIM6	protein_coding	5	1.483	1.24e-05	7.23e-05
SNX16	protein_coding	8	1.014	1.24e-05	7.27e-05
LMX1A	protein_coding	1	9.688	1.25e-05	7.28e-05
SEL1L	protein_coding	14	1.569	1.29e-05	7.47e-05
SKIDA1	protein_coding	10	2.761	1.33e-05	7.64e-05
MYL9	protein_coding	20	2.985	1.34e-05	7.67e-05
COL5A2	protein_coding	2	3.006	1.4e-05	7.89e-05
RP11-119D9.1	lincRNA	11	4.217	1.43e-05	7.98e-05
LIN7A	protein_coding	12	2.218	1.45e-05	8.06e-05
NDRG4	protein_coding	16	2.834	1.45e-05	8.06e-05
IMPA1	protein_coding	8	1.138	1.45e-05	8.07e-05
JAK2	protein_coding	9	2.091	1.46e-05	8.12e-05
BATF3	protein_coding	1	2.896	1.47e-05	8.14e-05
CCK	protein_coding	3	3.223	1.47e-05	8.14e-05
AL132709.1	lincRNA	14	4.277	1.48e-05	8.17e-05
C2CD2	protein_coding	21	1.366	1.49e-05	8.18e-05
CLIP4	protein_coding	2	6.403	1.49e-05	8.18e-05
SPRED2	protein_coding	2	1.93	1.5e-05	8.21e-05
SHE	protein_coding	1	1.656	1.54e-05	8.38e-05
CLEC14A	protein_coding	14	3.54	1.55e-05	8.42e-05
FSCN1	protein_coding	7	1.275	1.57e-05	8.47e-05
SLC27A3	protein_coding	1	1.489	1.59e-05	8.55e-05
HDGF	protein_coding	1	1.075	1.61e-05	8.63e-05
SLC1A1	protein_coding	9	2.603	1.62e-05	8.66e-05
GTF2IRD1	protein_coding	7	1.066	1.63e-05	8.68e-05
DUSP10	protein_coding	1	5.381	1.64e-05	8.73e-05
FAM188A	protein_coding	10	1.689	1.66e-05	8.82e-05
XCL2	protein_coding	1	9.233	1.68e-05	8.86e-05
RP11-277P12.10	lincRNA	12	1.485	1.69e-05	8.88e-05
WNT3	protein_coding	17	2.368	1.71e-05	8.97e-05
PAX2	protein_coding	10	6.498	1.72e-05	9.01e-05
PRIMA1	protein_coding	14	1.272	1.75e-05	9.11e-05
APLP2	protein_coding	11	2.006	1.75e-05	9.11e-05
DPY19L1	protein_coding	7	1.722	1.76e-05	9.16e-05
ELMOD2	protein_coding	4	1.586	1.77e-05	9.2e-05
TBC1D12	protein_coding	10	2.031	1.78e-05	9.22e-05
DLC1	protein_coding	8	4.726	1.84e-05	9.41e-05
PLSCR4	protein_coding	3	2.517	1.88e-05	9.55e-05
FAM71F1	protein_coding	7	1.39	1.89e-05	9.6e-05
ZNF260	protein_coding	19	1.413	1.93e-05	9.75e-05
CALCR	protein_coding	7	3.273	1.94e-05	9.8e-05
DYNC1I1	protein_coding	7	4.869	1.94e-05	9.81e-05
GDPD1	protein_coding	17	1.899	1.95e-05	9.83e-05
TRIM32	protein_coding	9	1.161	1.96e-05	9.85e-05
LGALS12	protein_coding	11	4.513	2e-05	0.000101
NUDT19	protein_coding	19	1.828	2.02e-05	0.000101
EPSTI1	protein_coding	13	8.62	2.09e-05	0.000104
MLYCD	protein_coding	16	3.158	2.1e-05	0.000104
STYXL1	protein_coding	7	1.504	2.14e-05	0.000105
KIRREL3	protein_coding	11	5.012	2.16e-05	0.000106
DMBX1	protein_coding	1	6.117	2.17e-05	0.000106
CDKN2C	protein_coding	1	7.905	2.19e-05	0.000107
PLCD1	protein_coding	3	1.793	2.24e-05	0.000108
CTD-2334D19.1	lincRNA	5	1.408	2.25e-05	0.000109
ARL6IP6	protein_coding	2	1.204	2.28e-05	0.00011
YAF2	protein_coding	12	5.081	2.33e-05	0.000112
TMED4	protein_coding	7	1.326	2.34e-05	0.000112
SOCS2	protein_coding	12	2.067	2.36e-05	0.000112
DNAJB2	protein_coding	2	2.263	2.37e-05	0.000113
RUFY1	protein_coding	5	1.305	2.39e-05	0.000113
ERVH48-1	lincRNA	21	2.345	2.46e-05	0.000116
PIGP	protein_coding	21	2.181	2.48e-05	0.000116
DENND5A	protein_coding	11	1.128	2.5e-05	0.000117
HTR1E	protein_coding	6	5.439	2.62e-05	0.000121
PHOSPHO1	protein_coding	17	2.249	2.62e-05	0.000121
FAM177A1	protein_coding	14	1.372	2.63e-05	0.000121
CNNM1	protein_coding	10	3.44	2.63e-05	0.000122
TMEM254	protein_coding	10	1.388	2.7e-05	0.000124
KCNAB3	protein_coding	17	1.737	2.71e-05	0.000124
SOX21-AS1	lincRNA	13	1.907	2.75e-05	0.000125
LHX9	protein_coding	1	9.584	2.75e-05	0.000125
RPS6KC1	protein_coding	1	1.083	2.76e-05	0.000125
FBXW4	protein_coding	10	1.87	2.85e-05	0.000128
SLC4A1AP	protein_coding	2	1.059	2.86e-05	0.000129
SLC16A5	protein_coding	17	1.169	2.86e-05	0.000129
SGPP1	protein_coding	14	1.34	2.88e-05	0.000129
SYNM	protein_coding	15	1.994	2.92e-05	0.000131
RNF14	protein_coding	5	1.37	2.93e-05	0.000131
XCL1	protein_coding	1	5.053	2.94e-05	0.000131
NRP2	protein_coding	2	3.414	2.96e-05	0.000132
HEMK1	protein_coding	3	1.43	2.98e-05	0.000133
WFDC2	protein_coding	20	4.484	3.05e-05	0.000135
USP53	protein_coding	4	1.293	3.07e-05	0.000136
SLC37A1	protein_coding	21	1.348	3.09e-05	0.000136
ZNF83	protein_coding	19	1.906	3.09e-05	0.000136
SDCBP	protein_coding	8	1.296	3.14e-05	0.000138
PRELP	protein_coding	1	2.213	3.14e-05	0.000138
POMGNT1	protein_coding	1	1.415	3.23e-05	0.000141
R3HDM2	protein_coding	12	1.427	3.24e-05	0.000141
FLJ35934	lincRNA	17	1.381	3.24e-05	0.000141
CD300E	protein_coding	17	9.641	3.28e-05	0.000142
RP11-680C21.1	lincRNA	17	5.275	3.38e-05	0.000145
LYPD2	protein_coding	8	10.584	3.44e-05	0.000147
RP1-90G24.6	lincRNA	22	4.907	3.46e-05	0.000148
BMP4	protein_coding	14	3.213	3.5e-05	0.000149
EFHD2	protein_coding	1	1.346	3.5e-05	0.000149
MESDC1	protein_coding	15	1.674	3.52e-05	0.00015
SREK1IP1	protein_coding	5	1.342	3.53e-05	0.00015
JAKMIP1	protein_coding	4	1.745	3.56e-05	0.000151
FAM174B	protein_coding	15	2.468	3.57e-05	0.000151
CERS6	protein_coding	2	1.285	3.61e-05	0.000152
IL17RA	protein_coding	22	2.118	3.64e-05	0.000153
TP53TG5	protein_coding	20	6.132	3.77e-05	0.000156
TIPARP	protein_coding	3	1.231	3.81e-05	0.000157
TLR5	protein_coding	1	2.895	3.93e-05	0.000161
FREM1	protein_coding	9	4.171	3.96e-05	0.000162
RXRG	protein_coding	1	10.394	3.98e-05	0.000163
TRDN	protein_coding	6	4.653	4.05e-05	0.000165
FBXO34	protein_coding	14	2.026	4.06e-05	0.000165
ZBTB21	protein_coding	21	1.158	4.07e-05	0.000165
RP11-844P9.2	lincRNA	5	6.135	4.09e-05	0.000166
FAM213A	protein_coding	10	1.166	4.15e-05	0.000167
PLIN3	protein_coding	19	1.122	4.22e-05	0.00017
NPC2	protein_coding	14	2.636	4.27e-05	0.000171
ZNF232	protein_coding	17	1.201	4.28e-05	0.000171
TSPAN12	protein_coding	7	1.989	4.29e-05	0.000172
RP11-222K16.2	lincRNA	3	8.623	4.42e-05	0.000175
GATA6-AS1	lincRNA	18	12.642	4.43e-05	0.000176
HECW1	protein_coding	7	1.007	4.46e-05	0.000177
PXYLP1	protein_coding	3	1.525	4.52e-05	0.000178
ETS2	protein_coding	21	2.008	4.55e-05	0.000179
EFNA5	protein_coding	5	2.624	4.64e-05	0.000181
FAM171A2	protein_coding	17	1.464	4.69e-05	0.000183
TBL2	protein_coding	7	1.321	4.7e-05	0.000184
SDC3	protein_coding	1	1.555	4.73e-05	0.000184
EPCAM	protein_coding	2	1.731	4.73e-05	0.000184
NETO2	protein_coding	16	2.45	4.78e-05	0.000186
SLC22A15	protein_coding	1	1.525	4.8e-05	0.000186
CHST11	protein_coding	12	1.739	4.91e-05	0.000189
TMSB10	protein_coding	2	2.328	4.95e-05	0.000191
DBNDD2	protein_coding	20	3.866	4.99e-05	0.000192
MEX3A	protein_coding	1	1.319	4.99e-05	0.000192
GSTO1	protein_coding	10	2.161	5.04e-05	0.000193
FAM126B	protein_coding	2	2.181	5.13e-05	0.000196
MFSD11	protein_coding	17	1.467	5.23e-05	0.000199
NAPRT	protein_coding	8	1.311	5.27e-05	0.0002
SSUH2	protein_coding	3	5.098	5.3e-05	0.000201
ADGRG7	protein_coding	3	9.359	5.63e-05	0.00021
CTD-2034I4.2	lincRNA	15	4.51	5.72e-05	0.000213
DIO3	protein_coding	14	11.232	5.75e-05	0.000214
CECR6	protein_coding	22	1.996	5.86e-05	0.000216
PFKL	protein_coding	21	1.635	5.87e-05	0.000216
TMEM63A	protein_coding	1	1.844	6.04e-05	0.000221
MEG9	lincRNA	14	4.733	6.1e-05	0.000224
CCDC63	protein_coding	12	1.226	6.14e-05	0.000224
CDK17	protein_coding	12	1.367	6.15e-05	0.000225
SOX10	protein_coding	22	2.286	6.27e-05	0.000228
PPP1R3B	protein_coding	8	1.452	6.42e-05	0.000232
TBXAS1	protein_coding	7	3.618	6.48e-05	0.000234
FAM160A2	protein_coding	11	1.417	6.48e-05	0.000234
RNF215	protein_coding	22	1.68	6.48e-05	0.000234
RAB18	protein_coding	10	1.415	6.55e-05	0.000236
VIPR1	protein_coding	3	1.061	6.58e-05	0.000236
RNF11	protein_coding	1	1.427	6.61e-05	0.000237
MAPKAPK2	protein_coding	1	1.287	6.68e-05	0.000239
MAPK10	protein_coding	4	3.592	6.8e-05	0.000242
PNMA1	protein_coding	14	1.176	6.87e-05	0.000244
TMEM14C	protein_coding	6	1.193	6.88e-05	0.000244
SERTAD3	protein_coding	19	1.696	6.91e-05	0.000245
BTBD6	protein_coding	14	1.818	7.06e-05	0.000249
ASB5	protein_coding	4	10.778	7.11e-05	0.00025
ENDOV	protein_coding	17	1.797	7.16e-05	0.000252
SERPINI1	protein_coding	3	2.002	7.17e-05	0.000252
RHPN2	protein_coding	19	1.932	7.19e-05	0.000252
NMRK1	protein_coding	9	2.129	7.19e-05	0.000252
CD163	protein_coding	12	6.639	7.2e-05	0.000253
TNFRSF11B	protein_coding	8	3.245	7.28e-05	0.000255
NLRP7	protein_coding	19	2.132	7.44e-05	0.000259
XRCC6BP1	protein_coding	12	1.652	7.5e-05	0.000261
DIO3OS	lincRNA	14	8.869	7.51e-05	0.000261
C1QTNF4	protein_coding	11	2.942	7.53e-05	0.000261
HMGA2	protein_coding	12	1.408	7.54e-05	0.000261
PLA2G6	protein_coding	22	1.446	7.57e-05	0.000262
CYP11A1	protein_coding	15	1.755	7.61e-05	0.000263
GUCA2A	protein_coding	1	9.181	7.68e-05	0.000265
RP11-879F14.2	lincRNA	18	1.902	7.73e-05	0.000266
HERC6	protein_coding	4	1.448	7.8e-05	0.000267
RP5-903G2.2	lincRNA	11	2.908	7.92e-05	0.000271
IFI35	protein_coding	17	1.738	7.96e-05	0.000272
ZCCHC11	protein_coding	1	1.815	8e-05	0.000273
TMEM100	protein_coding	17	5.539	8.26e-05	0.000279
KLK1	protein_coding	19	1.302	8.34e-05	0.000281
CCDC53	protein_coding	12	2.168	8.45e-05	0.000284
CCNI	protein_coding	4	1.251	8.49e-05	0.000285
ARHGDIG	protein_coding	16	4.794	8.57e-05	0.000287
GPR78	protein_coding	4	5.247	8.6e-05	0.000288
BBS2	protein_coding	16	1.21	8.68e-05	0.00029
MYL7	protein_coding	7	8.519	8.72e-05	0.000291
TMEM116	protein_coding	12	1.857	8.76e-05	0.000292
MSR1	protein_coding	8	8.907	8.93e-05	0.000296
SLC2A3	protein_coding	12	2.391	8.95e-05	0.000297
MB	protein_coding	22	4.325	8.98e-05	0.000297
GPR39	protein_coding	2	3.381	9.13e-05	0.000301
FOXC1	protein_coding	6	7.565	9.15e-05	0.000301
RP11-238K6.1	lincRNA	8	8.686	9.18e-05	0.000302
EBF3	protein_coding	10	3.849	9.47e-05	0.000308
FAM222A	protein_coding	12	5.051	9.52e-05	0.00031
TIPRL	protein_coding	1	1.201	9.58e-05	0.000311
RILPL1	protein_coding	12	2.05	9.6e-05	0.000312
PMP22	protein_coding	17	3.347	9.71e-05	0.000314
RAB25	protein_coding	1	2.137	9.76e-05	0.000315
NFU1	protein_coding	2	1.484	9.85e-05	0.000318
MKRN1	protein_coding	7	1.139	9.87e-05	0.000318
XYLT2	protein_coding	17	1.081	9.94e-05	0.000319
GAS2L1	protein_coding	22	1.756	9.96e-05	0.00032
UBE2D4	protein_coding	7	1.869	0.000101	0.000323
FUOM	protein_coding	10	1.861	0.000108	0.000341
TMEM219	protein_coding	16	1.717	0.00011	0.000344
DCAF6	protein_coding	1	1.353	0.00011	0.000344
PAX7	protein_coding	1	4.801	0.000111	0.000346
37226	protein_coding	9	4.058	0.000112	0.00035
UCP2	protein_coding	11	1.123	0.000113	0.000353
DSCAM	protein_coding	21	7.791	0.000114	0.000353
LINC01467	lincRNA	14	12.214	0.000116	0.000358
OSBP2	protein_coding	22	1.978	0.000116	0.000359
ST6GALNAC2	protein_coding	17	7.673	0.000116	0.000359
PPP2CB	protein_coding	8	1.149	0.000117	0.000361
RP11-576D8.4	lincRNA	1	1.537	0.000118	0.000364
MVB12A	protein_coding	19	1.382	0.000118	0.000365
DMRTA2	protein_coding	1	9.486	0.000119	0.000365
CA2	protein_coding	8	2.45	0.000119	0.000366
HINT3	protein_coding	6	1.373	0.00012	0.000368
INPP5E	protein_coding	9	1.303	0.000121	0.000369
C1orf168	protein_coding	1	5.692	0.000121	0.00037
EFS	protein_coding	14	1.508	0.000121	0.00037
GADD45G	protein_coding	9	3.078	0.000123	0.000376
PRND	protein_coding	20	6.981	0.000126	0.000383
PPP3CC	protein_coding	8	2.111	0.000127	0.000384
LINC00937	lincRNA	12	1.539	0.000127	0.000385
FBXL2	protein_coding	3	2.147	0.000128	0.000387
OXTR	protein_coding	3	2.969	0.00013	0.000391
C17orf51	protein_coding	17	2.383	0.000135	0.000403
PRMT2	protein_coding	21	1.248	0.000137	0.000406
BAG3	protein_coding	10	1.828	0.000137	0.000408
SARAF	protein_coding	8	1.463	0.000137	0.000409
COA5	protein_coding	2	1.099	0.000139	0.000412
NTRK1	protein_coding	1	4.326	0.00014	0.000414
BNIP3	protein_coding	10	1.646	0.00014	0.000414
IQCH	protein_coding	15	2.119	0.000141	0.000417
ZNF396	protein_coding	18	2.639	0.000142	0.000417
EML2	protein_coding	19	1.46	0.000142	0.000418
DNAJC1	protein_coding	10	1.391	0.000143	0.00042
LEPROTL1	protein_coding	8	1.154	0.000143	0.00042
PHF24	protein_coding	9	2.875	0.000146	0.000428
SLC2A14	protein_coding	12	2.043	0.000148	0.000431
SULF2	protein_coding	20	3.287	0.000148	0.000432
SLC6A20	protein_coding	3	5.874	0.000148	0.000433
HACD1	protein_coding	10	1.433	0.000149	0.000433
OPRL1	protein_coding	20	2.161	0.000152	0.00044
KLF11	protein_coding	2	1.055	0.000152	0.00044
APOE	protein_coding	19	2.366	0.000153	0.000442
FGF5	protein_coding	4	6.189	0.000154	0.000444
POLL	protein_coding	10	1.005	0.000155	0.000447
ZNF343	protein_coding	20	1.598	0.000159	0.000456
ARL6IP1	protein_coding	16	2.039	0.000164	0.000467
WDR25	protein_coding	14	1.233	0.000164	0.000468
CLTB	protein_coding	5	2.228	0.00017	0.000479
SNHG18	lincRNA	5	2.004	0.000174	0.000488
NDEL1	protein_coding	17	1.314	0.000176	0.000491
RP11-511B23.1	lincRNA	12	12.447	0.000178	0.000496
BCAP29	protein_coding	7	1.611	0.000178	0.000496
SYNDIG1L	protein_coding	14	1.047	0.000179	0.000498
PKHD1L1	protein_coding	8	4.21	0.000181	0.000502
HSD17B14	protein_coding	19	2.708	0.000181	0.000503
DNAJB5	protein_coding	9	1.044	0.000182	0.000505
AC096772.6	lincRNA	2	2.251	0.000183	0.000507
RRAGC	protein_coding	1	1.549	0.000184	0.000508
ETV3L	protein_coding	1	3.481	0.000184	0.000508
LAMP3	protein_coding	3	4.036	0.000184	0.000509
MYL4	protein_coding	17	10.466	0.000185	0.000509
VIMP	protein_coding	15	1.135	0.000189	0.000519
PLXNA2	protein_coding	1	6.844	0.000191	0.000524
CYTH1	protein_coding	17	1.124	0.000192	0.000526
FBXO6	protein_coding	1	3.28	0.000192	0.000526
RSPRY1	protein_coding	16	1.112	0.000193	0.000528
ANKRD6	protein_coding	6	3.106	0.000194	0.000529
CFAP36	protein_coding	2	1.474	0.000196	0.000534
TMEM107	protein_coding	17	2.311	0.000196	0.000535
RP1-90G24.11	lincRNA	22	4.41	0.000197	0.000535
CDC42	protein_coding	1	1.5	0.000197	0.000536
SERINC3	protein_coding	20	1.662	0.000197	0.000537
WDR31	protein_coding	9	2.967	0.000202	0.000546
COL13A1	protein_coding	10	2.077	0.000204	0.000551
RP11-145E17.2	lincRNA	9	7.768	0.000206	0.000555
BBC3	protein_coding	19	1.456	0.000206	0.000556
BSPRY	protein_coding	9	1.838	0.000208	0.000559
HAS1	protein_coding	19	1.045	0.000209	0.000561
ROGDI	protein_coding	16	1.393	0.000215	0.000574
FNDC4	protein_coding	2	2.106	0.000216	0.000576
ABCG1	protein_coding	21	1.884	0.000216	0.000577
GPR108	protein_coding	19	1.841	0.000217	0.000579
APC	protein_coding	5	1.251	0.000218	0.000582
C5orf28	protein_coding	5	1.194	0.00022	0.000585
TBCA	protein_coding	5	1.096	0.00022	0.000586
FRS3	protein_coding	6	1.633	0.000221	0.000586
AC002480.2	lincRNA	7	5.143	0.000224	0.000594
ABCA7	protein_coding	19	1.65	0.000225	0.000596
MTUS2	protein_coding	13	3.848	0.000226	0.000596
DRG1	protein_coding	22	1.079	0.000228	0.000601
SRR	protein_coding	17	1.628	0.000228	0.000602
POLD4	protein_coding	11	1.804	0.000229	0.000604
AAGAB	protein_coding	15	1.125	0.000231	0.000607
SYS1	protein_coding	20	1.322	0.000231	0.000607
ZDHHC21	protein_coding	9	1.659	0.000234	0.000612
AK8	protein_coding	9	3.668	0.000236	0.000617
PRCD	protein_coding	17	1.678	0.000241	0.000628
STX5	protein_coding	11	1.636	0.000243	0.00063
GLCE	protein_coding	15	1.279	0.000243	0.000631
WRB	protein_coding	21	1.424	0.000245	0.000635
GAL3ST1	protein_coding	22	1.447	0.000246	0.000637
UMODL1	protein_coding	21	9.18	0.000247	0.000639
AK3	protein_coding	9	1.2	0.000249	0.000642
ZNF521	protein_coding	18	1.286	0.00025	0.000644
BRSK1	protein_coding	19	1.269	0.000251	0.000646
OSER1-AS1	lincRNA	20	1.023	0.000252	0.000647
IRX3	protein_coding	16	3.283	0.000257	0.000656
IL1A	protein_coding	2	1.881	0.000258	0.00066
SLC2A4RG	protein_coding	20	1.389	0.000259	0.00066
FBXO7	protein_coding	22	1.367	0.000259	0.000661
CEP89	protein_coding	19	1.01	0.00026	0.000662
LAPTM4A	protein_coding	2	1.864	0.000265	0.000672
MANF	protein_coding	3	1.632	0.000268	0.00068
AC013461.1	protein_coding	2	1.085	0.00027	0.000683
FOXQ1	protein_coding	6	9.894	0.000273	0.000689
TMEM92	protein_coding	17	1.406	0.000277	0.000695
IFITM3	protein_coding	11	1.67	0.000281	0.000702
RFESD	protein_coding	5	1.367	0.000283	0.000708
RP11-273G15.2	lincRNA	8	3.166	0.000286	0.000713
TCTN3	protein_coding	10	1.385	0.000292	0.000725
AMBRA1	protein_coding	11	1.167	0.000294	0.000729
ENTPD4	protein_coding	8	1.196	0.000297	0.000734
NIPA1	protein_coding	15	1.136	0.0003	0.000741
C6orf48	protein_coding	6	1.018	0.000302	0.000744
GRIK3	protein_coding	1	3.545	0.000303	0.000746
SLC9A9	protein_coding	3	2.236	0.000305	0.00075
SOX18	protein_coding	20	5.275	0.000308	0.000756
KCNJ3	protein_coding	2	6.069	0.000309	0.000757
LGI2	protein_coding	4	2.683	0.000316	0.000772
TMEM106A	protein_coding	17	2.32	0.000319	0.000778
GPX7	protein_coding	1	1.883	0.000319	0.000778
RP11-620J15.3	lincRNA	12	1.726	0.000323	0.000785
MFAP4	protein_coding	17	2.166	0.000328	0.000795
CTBS	protein_coding	1	2.469	0.000329	0.000797
RBP5	protein_coding	12	2.478	0.000333	0.000804
ZNF627	protein_coding	19	1.059	0.000336	0.00081
FRS2	protein_coding	12	1.228	0.00034	0.000816
KLHL28	protein_coding	14	1.079	0.000341	0.000817
FLOT1	protein_coding	6	1.448	0.000342	0.00082
HIPK2	protein_coding	7	2.361	0.000343	0.000821
QPCT	protein_coding	2	3.639	0.000345	0.000824
CNGA4	protein_coding	11	6.608	0.000347	0.000828
SDHAF4	protein_coding	6	1.319	0.000348	0.00083
KCTD13	protein_coding	16	1.642	0.000349	0.000831
CTA-392C11.1	lincRNA	8	7.777	0.00035	0.000831
ATP6V1E1	protein_coding	22	1.106	0.000357	0.000846
PDE6B	protein_coding	4	1.574	0.00036	0.000851
TLN2	protein_coding	15	1.868	0.000361	0.000852
COL22A1	protein_coding	8	2.557	0.000366	0.000862
ETV3	protein_coding	1	1.266	0.000366	0.000863
PBX2	protein_coding	6	1.168	0.000369	0.000868
PDIA2	protein_coding	16	4.134	0.000378	0.000883
FAAP20	protein_coding	1	1.187	0.000378	0.000884
GRP	protein_coding	18	6.57	0.000378	0.000884
FOXI1	protein_coding	5	9.669	0.000378	0.000884
RP11-35J10.5	lincRNA	11	7.132	0.00038	0.000886
RP11-380D23.2	lincRNA	4	8.653	0.000383	0.000891
VAMP8	protein_coding	2	2.178	0.000384	0.000893
COL8A1	protein_coding	3	6.678	0.000386	0.000895
OSTC	protein_coding	4	1.131	0.000386	0.000896
BPIFA1	protein_coding	20	10.039	0.000393	0.000909
GJB4	protein_coding	1	3.744	0.000403	0.000926
SSC4D	protein_coding	7	1.626	0.000403	0.000927
TLK2	protein_coding	17	1.104	0.000404	0.000928
FAM19A5	protein_coding	22	1.081	0.000407	0.000933
RP11-400N13.2	lincRNA	1	8.14	0.00041	0.000939
RTCA	protein_coding	1	1.135	0.000411	0.000941
ARMC7	protein_coding	17	1.875	0.000412	0.000942
EID3	protein_coding	12	1.329	0.000414	0.000944
DIABLO	protein_coding	12	1.056	0.000417	0.00095
FNTA	protein_coding	8	1.113	0.000418	0.000952
ABHD3	protein_coding	18	1.491	0.000421	0.000958
CHMP5	protein_coding	9	1.144	0.000421	0.000958
STX8	protein_coding	17	1.864	0.000428	0.00097
CD63	protein_coding	12	1.732	0.000431	0.000974
RP11-320M2.1	lincRNA	2	1.14	0.000434	0.00098
ZNF48	protein_coding	16	1.389	0.000435	0.000981
AMOTL1	protein_coding	11	1.833	0.000437	0.000985
CEP112	protein_coding	17	1.57	0.000441	0.000991
SETD8	protein_coding	12	1.234	0.000443	0.000994
TAL2	protein_coding	9	3.779	0.000443	0.000995
ADPGK	protein_coding	15	1.324	0.000451	0.00101
GLRX	protein_coding	5	1.245	0.000454	0.00102
TMEM86A	protein_coding	11	3.248	0.000455	0.00102
CPZ	protein_coding	4	1.54	0.000459	0.00103
CITF22-92A6.1	lincRNA	22	1.595	0.000468	0.00104
CCDC167	protein_coding	6	2.745	0.000477	0.00106
CAPNS1	protein_coding	19	1.405	0.000485	0.00107
LRIT3	protein_coding	4	6.19	0.000495	0.00109
LINC01586	lincRNA	15	8.876	0.000503	0.0011
BCAT2	protein_coding	19	1.144	0.00051	0.00112
PTGES3L	protein_coding	17	2.453	0.000515	0.00113
ZFAND2B	protein_coding	2	1.474	0.000524	0.00114
HIGD1A	protein_coding	3	1.665	0.000529	0.00115
FGF20	protein_coding	8	2.988	0.000544	0.00118
HOXD13	protein_coding	2	8.504	0.000546	0.00118
MYL6	protein_coding	12	1.792	0.000547	0.00118
WBSCR27	protein_coding	7	1.675	0.000548	0.00118
IFT43	protein_coding	14	2.021	0.000557	0.0012
CEP19	protein_coding	3	1.682	0.00056	0.0012
COX17	protein_coding	3	1.363	0.000566	0.00122
COL4A3	protein_coding	2	3.721	0.000568	0.00122
IQCK	protein_coding	16	2.035	0.000572	0.00123
GPR137	protein_coding	11	1.096	0.000576	0.00123
TNFAIP8	protein_coding	5	1.33	0.000585	0.00125
LINCR-0001	lincRNA	8	5.352	0.000604	0.00128
RP1-288L1.4	lincRNA	22	6.108	0.000612	0.00129
PHF10	protein_coding	6	1.174	0.000612	0.00129
AC068490.2	lincRNA	2	7.978	0.000612	0.00129
EFCAB8	protein_coding	20	4.995	0.000614	0.0013
SAXO2	protein_coding	15	3.19	0.000614	0.0013
JAZF1	protein_coding	7	1.017	0.000615	0.0013
NT5DC3	protein_coding	12	1.166	0.00062	0.00131
IAH1	protein_coding	2	1.675	0.000625	0.00132
RGS8	protein_coding	1	3.961	0.000649	0.00135
CAMK1	protein_coding	3	1.916	0.000652	0.00136
LINGO3	protein_coding	19	2.303	0.000654	0.00136
PPCS	protein_coding	1	1.24	0.000662	0.00138
BTBD10	protein_coding	11	1.104	0.000668	0.00139
RBKS	protein_coding	2	2.05	0.000679	0.00141
SERAC1	protein_coding	6	1.146	0.000685	0.00141
MORN2	protein_coding	2	2.35	0.000695	0.00143
NFKBIL1	protein_coding	6	1.608	0.000697	0.00144
DUSP15	protein_coding	20	2.679	0.000718	0.00147
MRPL28	protein_coding	16	1.137	0.000726	0.00148
LCA5L	protein_coding	21	3.29	0.000736	0.0015
TRPV3	protein_coding	17	3.205	0.00075	0.00152
HAGH	protein_coding	16	1.614	0.000764	0.00154
ELMO1	protein_coding	7	3.193	0.000779	0.00157
OXSM	protein_coding	3	1.721	0.000785	0.00157
WSCD2	protein_coding	12	2.016	0.000797	0.00159
GEMIN7	protein_coding	19	1.888	0.0008	0.0016
FBXO36	protein_coding	2	1.09	0.000801	0.0016
NME3	protein_coding	16	1.031	0.000804	0.0016
PPDPF	protein_coding	20	1.264	0.000808	0.00161
TRIP4	protein_coding	15	1.192	0.000813	0.00162
NRG1	protein_coding	8	4.528	0.000829	0.00164
NR3C1	protein_coding	5	1.675	0.00083	0.00164
HACD3	protein_coding	15	1.047	0.000834	0.00165
PLEKHJ1	protein_coding	19	1.155	0.000841	0.00166
TUSC1	protein_coding	9	1.849	0.000867	0.0017
VPS28	protein_coding	8	1.48	0.000875	0.00171
SNX7	protein_coding	1	1.065	0.000912	0.00177
RP1-288L1.5	lincRNA	22	6.987	0.000918	0.00178
C11orf74	protein_coding	11	1.107	0.000934	0.00181
COMMD8	protein_coding	4	2.104	0.000945	0.00183
SEC22A	protein_coding	3	1.349	0.000948	0.00183
ZFP2	protein_coding	5	1.322	0.000959	0.00185
PDLIM3	protein_coding	4	2.804	0.000978	0.00188
ETV7	protein_coding	6	1.476	0.000981	0.00188
PLAUR	protein_coding	19	1.504	0.001	0.00191
PHYKPL	protein_coding	5	1.387	0.00102	0.00195
DPCD	protein_coding	10	1.838	0.00105	0.00199
SYT17	protein_coding	16	1.963	0.00106	0.002
SSTR1	protein_coding	14	3.294	0.00106	0.002
AGAP4	protein_coding	10	1.591	0.00106	0.00201
FRRS1	protein_coding	1	1.271	0.00106	0.00201
HMGCL	protein_coding	1	1.39	0.00107	0.00202
ATHL1	protein_coding	11	1.226	0.00108	0.00203
RP11-37B2.1	lincRNA	8	1.421	0.00109	0.00205
MGMT	protein_coding	10	1.962	0.00111	0.00209
ARF5	protein_coding	7	1.14	0.00114	0.00213
RGS6	protein_coding	14	5.102	0.00118	0.0022
DRD1	protein_coding	5	4.205	0.00119	0.0022
UNQ6494	lincRNA	9	5.798	0.00119	0.00221
GNG5	protein_coding	1	1.191	0.00119	0.00221
RBM11	protein_coding	21	2.001	0.00119	0.00221
IRF7	protein_coding	11	1.444	0.0012	0.00222
PEF1	protein_coding	1	1.248	0.0012	0.00223
DCTN6	protein_coding	8	1.225	0.00121	0.00224
ACTG1	protein_coding	17	1.288	0.00125	0.00229
HEBP2	protein_coding	6	1.4	0.00125	0.0023
GNAZ	protein_coding	22	1.695	0.00127	0.00233
CPNE2	protein_coding	16	1.023	0.00129	0.00236
CLDN23	protein_coding	8	1.404	0.0013	0.00237
PTPMT1	protein_coding	11	1.374	0.00132	0.0024
PDZRN4	protein_coding	12	5.876	0.00135	0.00244
LINC01122	lincRNA	2	1.745	0.00135	0.00245
SAT2	protein_coding	17	1.318	0.00136	0.00247
NRL	protein_coding	14	3.021	0.00138	0.00249
ATP6AP1L	protein_coding	5	1.521	0.00138	0.00249
ZMYM6NB	protein_coding	1	2.005	0.00139	0.0025
C16orf46	protein_coding	16	1.598	0.00142	0.00255
UBAC2-AS1	lincRNA	13	1.047	0.00144	0.00258
IL7R	protein_coding	5	8.771	0.00146	0.00261
GREB1	protein_coding	2	1.687	0.00147	0.00262
MYDGF	protein_coding	19	1.327	0.00147	0.00262
PPFIBP1	protein_coding	12	1.234	0.0015	0.00267
GTF2H5	protein_coding	6	1.83	0.00151	0.00268
CTD-2521M24.5	lincRNA	19	3.596	0.00153	0.00271
RP11-803B1.8	lincRNA	3	3.144	0.00156	0.00276
CTD-3162L10.1	lincRNA	19	1.972	0.00157	0.00277
POLR3GL	protein_coding	1	1.589	0.00159	0.0028
AIP	protein_coding	11	1.12	0.00161	0.00283
FAM174A	protein_coding	5	2.002	0.00161	0.00284
RP11-15H20.7	lincRNA	19	1.729	0.00162	0.00284
RP5-1159O4.2	lincRNA	7	2.03	0.00163	0.00285
TOB1	protein_coding	17	1.125	0.00164	0.00287
LOX	protein_coding	5	1.528	0.00166	0.0029
GDF6	protein_coding	8	4.079	0.00166	0.0029
LINC01569	lincRNA	16	1.306	0.00168	0.00293
CCDC121	protein_coding	2	1.409	0.00169	0.00294
NPPA	protein_coding	1	3.925	0.00171	0.00297
GABARAPL1	protein_coding	12	1.299	0.00172	0.00299
UNC13C	protein_coding	15	7.009	0.00172	0.00299
SUMF2	protein_coding	7	1.276	0.00174	0.00301
TMEM229A	protein_coding	7	1.344	0.00174	0.00301
ZNF579	protein_coding	19	1.216	0.00176	0.00305
FA2H	protein_coding	16	1.349	0.0018	0.00309
COL6A2	protein_coding	21	1.271	0.00181	0.00311
GJD4	protein_coding	10	5.065	0.00183	0.00313
C11orf80	protein_coding	11	1.234	0.00185	0.00316
RP11-408A13.4	lincRNA	9	3.486	0.00188	0.00321
SHARPIN	protein_coding	8	1.304	0.00194	0.0033
SLC22A18	protein_coding	11	2.189	0.00195	0.00331
RP9	protein_coding	7	1.366	0.00204	0.00345
CDH22	protein_coding	20	3.386	0.0021	0.00352
CRX	protein_coding	19	5.776	0.0021	0.00352
NPPB	protein_coding	1	11.705	0.00212	0.00355
C7orf50	protein_coding	7	1.244	0.00216	0.00361
SCOC	protein_coding	4	1.45	0.00217	0.00363
IGSF22	protein_coding	11	2.081	0.00222	0.00369
HS1BP3	protein_coding	2	1.096	0.00222	0.00369
RDH16	protein_coding	12	1.796	0.00234	0.00385
PBX4	protein_coding	19	1.43	0.00235	0.00387
RFK	protein_coding	9	1.114	0.00237	0.00391
MSRB2	protein_coding	10	1.713	0.00238	0.00392
DNAJC4	protein_coding	11	1.432	0.00238	0.00392
KRTAP5-1	protein_coding	11	6.186	0.00243	0.00398
SPAG4	protein_coding	20	1.592	0.00243	0.00398
RFPL2	protein_coding	22	5.876	0.00244	0.00399
DYNLRB1	protein_coding	20	1.362	0.00244	0.004
CRAT	protein_coding	9	1.233	0.00244	0.004
DHRS2	protein_coding	14	1.265	0.0025	0.00407
IRX5	protein_coding	16	3.347	0.00255	0.00414
ZDHHC12	protein_coding	9	1.126	0.00262	0.00423
PRDX5	protein_coding	11	1.1	0.00264	0.00426
SNPH	protein_coding	20	1.365	0.00271	0.00435
TRAPPC1	protein_coding	17	1.185	0.00272	0.00436
KIAA1456	protein_coding	8	5.626	0.00278	0.00445
STK16	protein_coding	2	1.077	0.00282	0.00451
ATP6V1D	protein_coding	14	1.08	0.00283	0.00451
LEPR	protein_coding	1	1.222	0.00285	0.00454
RP11-329B9.4	lincRNA	3	3.291	0.00286	0.00455
TRNAU1AP	protein_coding	1	1.02	0.00288	0.00458
MYL5	protein_coding	4	2.382	0.00288	0.00459
GNB2	protein_coding	7	1.099	0.0029	0.00461
CALM2	protein_coding	2	1.073	0.00299	0.00473
LINC01465	lincRNA	12	3.253	0.00302	0.00478
CCNO	protein_coding	5	4.408	0.00303	0.00478
RASL10A	protein_coding	22	2.561	0.00306	0.00482
AVEN	protein_coding	15	1.125	0.0031	0.00488
UBE2B	protein_coding	5	1.246	0.00311	0.0049
TMEM134	protein_coding	11	1.694	0.00312	0.00491
PGLS	protein_coding	19	1.395	0.00315	0.00494
GNAL	protein_coding	18	1.015	0.00318	0.00499
RP3-449M8.6	lincRNA	14	2.598	0.00321	0.00503
STXBP2	protein_coding	19	1.076	0.00324	0.00507
ACADS	protein_coding	12	1.461	0.00327	0.00511
TGFBR3L	protein_coding	19	1.196	0.00328	0.00512
DDIT3	protein_coding	12	2.687	0.00333	0.00518
RHOD	protein_coding	11	1.456	0.00333	0.00519
IL17RC	protein_coding	3	1.149	0.00334	0.0052
RAPGEF5	protein_coding	7	1.185	0.00336	0.00522
KCNE2	protein_coding	21	2.289	0.00336	0.00523
NDUFB3	protein_coding	2	1.218	0.00343	0.00533
FOXG1	protein_coding	14	3.868	0.00353	0.00546
ZCWPW1	protein_coding	7	1.771	0.00357	0.00551
RAD51B	protein_coding	14	1.259	0.0036	0.00554
IGIP	protein_coding	5	2.847	0.00362	0.00557
FAM132A	protein_coding	1	1.312	0.00367	0.00563
SLC25A29	protein_coding	14	1.6	0.0037	0.00567
BRI3	protein_coding	7	1.389	0.0037	0.00568
NIT2	protein_coding	3	1.086	0.00375	0.00575
POPDC3	protein_coding	6	1.908	0.00379	0.0058
C18orf32	protein_coding	18	1.558	0.00391	0.00595
C1orf53	protein_coding	1	3.259	0.00393	0.00598
CLIC1	protein_coding	6	1.189	0.00396	0.00602
INAFM1	protein_coding	19	1.716	0.00398	0.00604
ZSWIM5	protein_coding	1	2.07	0.00415	0.00627
TNS2	protein_coding	12	1.177	0.00417	0.00629
ZSWIM7	protein_coding	17	1.105	0.00424	0.00639
TBX19	protein_coding	1	1.889	0.00428	0.00644
FAM84B	protein_coding	8	1.209	0.00428	0.00644
CCDC177	protein_coding	14	2.455	0.00433	0.0065
CHMP2A	protein_coding	19	1.07	0.00435	0.00653
RP11-307L14.1	lincRNA	5	2.056	0.00466	0.00693
RP11-289F5.1	lincRNA	9	8.821	0.00469	0.00697
TUBG2	protein_coding	17	1.384	0.0047	0.00698
ARFGAP3	protein_coding	22	1.157	0.00476	0.00706
ADAP2	protein_coding	17	2.337	0.00479	0.00708
RP11-3B12.5	lincRNA	7	6.261	0.00481	0.00711
IGFL3	protein_coding	19	3.232	0.00482	0.00712
RP11-77P16.4	lincRNA	3	1.171	0.00486	0.00717
ZNF610	protein_coding	19	1.043	0.00488	0.0072
CCDC159	protein_coding	19	1.815	0.00491	0.00723
VEGFB	protein_coding	11	1.281	0.00496	0.00731
FMOD	protein_coding	1	1.466	0.00502	0.00738
IGFBPL1	protein_coding	9	1.209	0.00508	0.00745
AGER	protein_coding	6	2.135	0.00511	0.0075
DHRS4L2	protein_coding	14	1.184	0.00513	0.00752
PLOD2	protein_coding	3	1.197	0.00522	0.00763
ETFB	protein_coding	19	1.146	0.00533	0.00777
ECM1	protein_coding	1	3.189	0.00542	0.00789
KCTD18	protein_coding	2	1.094	0.00547	0.00796
LAMTOR2	protein_coding	1	1.455	0.00557	0.00808
GPATCH11	protein_coding	2	1.724	0.00572	0.00826
SYT10	protein_coding	12	2.018	0.00575	0.0083
ETFA	protein_coding	15	1.058	0.00581	0.00838
GCHFR	protein_coding	15	1.009	0.00592	0.00851
RP11-438L19.1	lincRNA	2	1.918	0.00596	0.00857
RP4-665J23.1	lincRNA	1	2.643	0.00623	0.0089
PAX6	protein_coding	11	8.76	0.00625	0.00892
RP11-48B3.4	lincRNA	8	4.814	0.00637	0.00907
SLC16A3	protein_coding	17	2.454	0.00637	0.00908
PIGL	protein_coding	17	1.28	0.0064	0.00911
CD70	protein_coding	19	3.254	0.00648	0.00922
FAM96B	protein_coding	16	1.222	0.00657	0.00933
RP11-219G17.4	lincRNA	17	3.71	0.00669	0.00948
CHCHD2	protein_coding	7	1.029	0.00678	0.00959
RP3-449M8.9	lincRNA	14	3.056	0.00684	0.00967
FN3K	protein_coding	17	1.26	0.00692	0.00977
CHCHD5	protein_coding	2	1.229	0.00701	0.00987

## Sheet: ST2c.GT
Gene name	Gene biotype	Chromosome	log2 Fold change	p-value	FDR-adjusted p-value
SMAD6	protein_coding	15	5.604	5.95e-10	4.97e-07
FBLN2	protein_coding	3	2.792	1.59e-09	8.48e-07
GATA4	protein_coding	8	9.94	3.7e-09	9.33e-07
ID2	protein_coding	2	3.552	4.23e-09	9.4e-07
NDNL2	protein_coding	15	2.88	6.13e-09	1.06e-06
HAS2	protein_coding	8	6.672	7.32e-09	1.13e-06
KLHL14	protein_coding	18	4.779	8.19e-09	1.15e-06
PTPN5	protein_coding	11	2.619	9.97e-09	1.31e-06
CAMK2D	protein_coding	4	3.751	1.18e-08	1.42e-06
BMP2	protein_coding	20	8.002	1.31e-08	1.48e-06
TRPM6	protein_coding	9	2.22	1.39e-08	1.48e-06
RCOR3	protein_coding	1	2.849	1.65e-08	1.59e-06
TSKU	protein_coding	11	2.613	2.17e-08	1.78e-06
KRT19	protein_coding	17	4.795	2.27e-08	1.83e-06
TMEM135	protein_coding	11	1.995	4.05e-08	2.52e-06
EPHA4	protein_coding	2	3.91	4.69e-08	2.7e-06
NEK2	protein_coding	1	2.655	4.86e-08	2.73e-06
CYP4X1	protein_coding	1	4.633	4.94e-08	2.75e-06
COL9A2	protein_coding	1	6.466	5.34e-08	2.88e-06
ARRDC3	protein_coding	5	3.058	5.49e-08	2.94e-06
UGT3A2	protein_coding	5	1.417	5.7e-08	2.96e-06
FLRT3	protein_coding	20	9.993	5.92e-08	2.96e-06
SMAGP	protein_coding	12	4.924	6.24e-08	3e-06
HCN1	protein_coding	5	1.696	6.77e-08	3.12e-06
NADK2	protein_coding	5	2.676	6.82e-08	3.12e-06
ID4	protein_coding	6	5.283	6.89e-08	3.13e-06
FGFR3	protein_coding	4	4.297	7.82e-08	3.4e-06
H2AFY2	protein_coding	10	2.695	7.96e-08	3.41e-06
GREM2	protein_coding	1	6.7	8.04e-08	3.41e-06
GALC	protein_coding	14	2.558	8.4e-08	3.5e-06
HMOX1	protein_coding	22	1.712	1.1e-07	4.06e-06
NT5DC1	protein_coding	6	1.051	1.17e-07	4.17e-06
BMP6	protein_coding	6	4.393	1.22e-07	4.26e-06
SALL1	protein_coding	16	2.694	1.24e-07	4.31e-06
TNNC1	protein_coding	3	4.106	1.36e-07	4.51e-06
LFNG	protein_coding	7	2.264	1.39e-07	4.58e-06
CTSV	protein_coding	9	2.198	1.41e-07	4.62e-06
LIFR	protein_coding	5	4.293	1.47e-07	4.74e-06
REEP6	protein_coding	19	2.339	1.61e-07	4.95e-06
MCC	protein_coding	5	4.342	1.61e-07	4.95e-06
ZFP36L2	protein_coding	2	2.436	1.63e-07	4.99e-06
SLC39A8	protein_coding	4	1.206	1.64e-07	5e-06
APOC1	protein_coding	19	3.566	1.66e-07	5.02e-06
RSPO3	protein_coding	6	9.656	1.74e-07	5.17e-06
TFCP2L1	protein_coding	2	1.053	1.83e-07	5.37e-06
CRYM	protein_coding	16	1.176	2.06e-07	5.74e-06
B4GALT1	protein_coding	9	3.733	2.14e-07	5.87e-06
KLF5	protein_coding	13	5.677	2.14e-07	5.87e-06
PRICKLE2	protein_coding	3	2.607	2.18e-07	5.92e-06
PLPP3	protein_coding	1	1.755	2.31e-07	6.09e-06
HESX1	protein_coding	3	1.291	2.44e-07	6.25e-06
RAB3IL1	protein_coding	11	1.923	2.49e-07	6.3e-06
LPGAT1	protein_coding	1	2.393	2.5e-07	6.3e-06
RNF135	protein_coding	17	1.041	2.56e-07	6.38e-06
RGS2	protein_coding	1	2.237	2.59e-07	6.4e-06
CTDSP1	protein_coding	2	2.179	2.69e-07	6.57e-06
PAMR1	protein_coding	11	4.051	2.7e-07	6.58e-06
DGAT2	protein_coding	11	2.982	2.74e-07	6.65e-06
ARHGAP28	protein_coding	18	3.283	2.78e-07	6.68e-06
LHFPL2	protein_coding	5	1.612	2.89e-07	6.83e-06
VCAN	protein_coding	5	1.866	3.09e-07	7.09e-06
FGFR1	protein_coding	8	1.22	3.31e-07	7.36e-06
SYNDIG1	protein_coding	20	1.812	3.44e-07	7.51e-06
ANKMY2	protein_coding	7	2.454	3.83e-07	7.96e-06
KITLG	protein_coding	12	3.108	3.93e-07	8.06e-06
CDC42EP4	protein_coding	17	3.165	3.93e-07	8.06e-06
TYRO3	protein_coding	15	2.357	4.17e-07	8.41e-06
RP11-771K4.1	lincRNA	12	3.941	4.42e-07	8.78e-06
LRRC32	protein_coding	11	3.667	4.83e-07	9.32e-06
MXI1	protein_coding	10	3.144	4.92e-07	9.36e-06
DNMBP	protein_coding	10	2.171	5.04e-07	9.49e-06
SLCO2A1	protein_coding	3	6.964	5.12e-07	9.53e-06
BAMBI	protein_coding	10	3.434	5.51e-07	9.99e-06
ID1	protein_coding	20	3.642	5.85e-07	1.04e-05
PXK	protein_coding	3	2.491	6.35e-07	1.09e-05
ALDH2	protein_coding	12	2.212	6.83e-07	1.14e-05
BMPER	protein_coding	7	7.34	7.04e-07	1.16e-05
MYO3B	protein_coding	2	5.323	7.08e-07	1.16e-05
CST1	protein_coding	20	9.761	7.17e-07	1.17e-05
VILL	protein_coding	3	2.18	7.22e-07	1.17e-05
CLEC2L	protein_coding	7	5.242	7.53e-07	1.21e-05
EFHD1	protein_coding	2	2.617	7.65e-07	1.22e-05
RASL12	protein_coding	15	1.984	7.96e-07	1.24e-05
ZNF813	protein_coding	19	1.273	8.01e-07	1.24e-05
MGAT5	protein_coding	2	2.502	8.08e-07	1.25e-05
SMAD7	protein_coding	18	1.707	8.48e-07	1.3e-05
SMAD9	protein_coding	13	4.865	1.03e-06	1.47e-05
CBX7	protein_coding	22	1.488	1.1e-06	1.52e-05
PTGDS	protein_coding	9	3.6	1.11e-06	1.53e-05
PPFIBP2	protein_coding	11	4.42	1.25e-06	1.64e-05
PTK2B	protein_coding	8	2.924	1.37e-06	1.74e-05
ARHGEF15	protein_coding	17	2.929	1.37e-06	1.74e-05
SEMA3G	protein_coding	3	2.108	1.4e-06	1.75e-05
B4GALNT3	protein_coding	12	1.872	1.4e-06	1.76e-05
DPP4	protein_coding	2	3.212	1.42e-06	1.76e-05
VEZT	protein_coding	12	1.837	1.44e-06	1.77e-05
ERRFI1	protein_coding	1	1.501	1.45e-06	1.78e-05
WIPF1	protein_coding	2	2.295	1.49e-06	1.82e-05
PTPN13	protein_coding	4	2.468	1.53e-06	1.84e-05
ESRRG	protein_coding	1	2.845	1.54e-06	1.85e-05
IER5	protein_coding	1	1.681	1.56e-06	1.87e-05
ST3GAL1	protein_coding	8	4.176	1.62e-06	1.92e-05
TAOK3	protein_coding	12	1.9	1.64e-06	1.94e-05
FADS6	protein_coding	17	3.651	1.7e-06	1.98e-05
FRK	protein_coding	6	4.274	1.75e-06	2.02e-05
DENND2C	protein_coding	1	4.365	1.81e-06	2.06e-05
ENPEP	protein_coding	4	4.189	1.93e-06	2.15e-05
ITLN2	protein_coding	1	3.654	1.98e-06	2.18e-05
GRHL3	protein_coding	1	4.495	2.06e-06	2.24e-05
EXT1	protein_coding	8	2.088	2.14e-06	2.31e-05
GTPBP8	protein_coding	3	1.332	2.3e-06	2.42e-05
APOM	protein_coding	6	2.357	2.31e-06	2.42e-05
ITGA5	protein_coding	12	2.78	2.32e-06	2.43e-05
ID3	protein_coding	1	2.046	2.41e-06	2.49e-05
SLC13A5	protein_coding	17	2.126	2.44e-06	2.5e-05
TJP3	protein_coding	19	1.06	2.48e-06	2.53e-05
SLC30A1	protein_coding	1	1.631	2.49e-06	2.53e-05
C9orf40	protein_coding	9	1.588	2.57e-06	2.59e-05
EXPH5	protein_coding	11	2.821	2.67e-06	2.64e-05
ADD3	protein_coding	10	2.296	2.73e-06	2.68e-05
FGFR4	protein_coding	5	1.138	3.05e-06	2.85e-05
ZNF280A	protein_coding	22	2.559	3.12e-06	2.89e-05
COCH	protein_coding	14	1.913	3.25e-06	2.97e-05
ZNF764	protein_coding	16	2.437	3.25e-06	2.97e-05
ZNF664	protein_coding	12	1.948	3.35e-06	3.03e-05
SCARA5	protein_coding	8	3.763	3.38e-06	3.05e-05
SP6	protein_coding	17	3.074	3.49e-06	3.11e-05
PLLP	protein_coding	16	3.052	3.7e-06	3.24e-05
PSTPIP2	protein_coding	18	3.739	3.75e-06	3.27e-05
SNX24	protein_coding	5	2.018	3.88e-06	3.34e-05
TCEA3	protein_coding	1	6.692	3.96e-06	3.39e-05
GALNT18	protein_coding	11	1.809	4e-06	3.41e-05
SLC7A2	protein_coding	8	1.287	4.05e-06	3.43e-05
AC007405.6	lincRNA	2	1.571	4.14e-06	3.49e-05
ANKS4B	protein_coding	16	5.623	4.14e-06	3.49e-05
GATA5	protein_coding	20	8.068	4.16e-06	3.5e-05
PLTP	protein_coding	20	1.252	4.2e-06	3.53e-05
FARP1	protein_coding	13	1.734	4.24e-06	3.55e-05
TMC7	protein_coding	16	2.541	4.27e-06	3.57e-05
FBN2	protein_coding	5	3.731	4.3e-06	3.58e-05
NRG2	protein_coding	5	5.952	4.38e-06	3.63e-05
SOCS3	protein_coding	17	1.489	4.54e-06	3.71e-05
AMHR2	protein_coding	12	9.812	4.56e-06	3.72e-05
PCBD1	protein_coding	10	2.541	4.57e-06	3.72e-05
CYP4A11	protein_coding	1	8.095	4.66e-06	3.78e-05
ANKH	protein_coding	5	1.709	4.69e-06	3.79e-05
NEK3	protein_coding	13	1.368	4.74e-06	3.81e-05
OVOL2	protein_coding	20	1.78	4.8e-06	3.84e-05
RP1-170O19.17	lincRNA	7	9.14	4.8e-06	3.84e-05
AMFR	protein_coding	16	1.685	4.98e-06	3.94e-05
GRB7	protein_coding	17	1.855	5.05e-06	3.98e-05
S100A14	protein_coding	1	8.328	5.33e-06	4.13e-05
TMEM38B	protein_coding	9	1.375	5.47e-06	4.19e-05
TNFAIP8L1	protein_coding	19	1.382	5.49e-06	4.2e-05
RHBG	protein_coding	1	2.139	5.64e-06	4.29e-05
HIBADH	protein_coding	7	1.028	5.84e-06	4.41e-05
PITX1	protein_coding	5	8.736	5.96e-06	4.47e-05
PRKCD	protein_coding	3	1.18	6.02e-06	4.5e-05
RP11-1055B8.4	lincRNA	17	4.735	6.08e-06	4.53e-05
RP11-528A4.2	lincRNA	3	8.226	6.14e-06	4.56e-05
AHNAK	protein_coding	11	6.278	6.17e-06	4.58e-05
APOB	protein_coding	2	6.729	6.32e-06	4.66e-05
NDRG2	protein_coding	14	1.983	6.34e-06	4.67e-05
TMPRSS2	protein_coding	21	2.699	6.4e-06	4.69e-05
BCR	protein_coding	22	1.071	6.43e-06	4.71e-05
TPRG1L	protein_coding	1	2.031	6.74e-06	4.87e-05
GATA2	protein_coding	3	7.388	6.74e-06	4.87e-05
GLUL	protein_coding	1	1.303	6.75e-06	4.87e-05
TSPAN14	protein_coding	10	1.739	7.06e-06	5.01e-05
PRKAB2	protein_coding	1	1.571	7.14e-06	5.03e-05
TSPAN9	protein_coding	12	1.035	7.43e-06	5.18e-05
PLCXD3	protein_coding	5	9.394	7.43e-06	5.18e-05
IGFBP6	protein_coding	12	3.292	7.64e-06	5.29e-05
PAPSS1	protein_coding	4	1.747	7.76e-06	5.34e-05
CLDN19	protein_coding	1	1.755	7.8e-06	5.35e-05
KDM7A	protein_coding	7	1.661	7.89e-06	5.38e-05
ERICH2	protein_coding	2	3.095	8.22e-06	5.5e-05
TRIM17	protein_coding	1	5.69	8.38e-06	5.56e-05
APOC3	protein_coding	11	7.92	8.42e-06	5.58e-05
AMBN	protein_coding	4	9.151	8.7e-06	5.73e-05
CSAD	protein_coding	12	2.622	9.25e-06	5.97e-05
EVX1	protein_coding	7	10.765	9.38e-06	6.04e-05
EPHA6	protein_coding	3	2.733	9.47e-06	6.07e-05
DPYD	protein_coding	1	4.392	9.51e-06	6.08e-05
SLC25A18	protein_coding	22	3.663	9.56e-06	6.09e-05
ARHGAP24	protein_coding	4	8.159	9.84e-06	6.22e-05
RMND1	protein_coding	6	1.185	9.92e-06	6.25e-05
SLC13A2	protein_coding	17	9.473	1.01e-05	6.31e-05
OAF	protein_coding	11	3.575	1.04e-05	6.43e-05
PLA1A	protein_coding	3	10.124	1.04e-05	6.43e-05
PPM1F	protein_coding	22	1.18	1.06e-05	6.49e-05
GLYCTK	protein_coding	3	2.945	1.06e-05	6.49e-05
OCLN	protein_coding	5	1.439	1.07e-05	6.52e-05
ABHD5	protein_coding	3	1.547	1.07e-05	6.53e-05
RGS5	protein_coding	1	4.199	1.09e-05	6.61e-05
CTSL	protein_coding	9	1.952	1.11e-05	6.68e-05
CHST13	protein_coding	3	1.297	1.12e-05	6.71e-05
ERF	protein_coding	19	1.556	1.15e-05	6.85e-05
FAM118A	protein_coding	22	1.788	1.15e-05	6.85e-05
STK38	protein_coding	6	1.509	1.19e-05	7.06e-05
SMLR1	protein_coding	6	6.837	1.2e-05	7.06e-05
VWA5A	protein_coding	11	2.395	1.26e-05	7.32e-05
ZNF518B	protein_coding	4	1.507	1.29e-05	7.46e-05
RGMB	protein_coding	5	1.545	1.29e-05	7.47e-05
NOTUM	protein_coding	17	5.035	1.33e-05	7.63e-05
RP11-266A24.1	lincRNA	11	9.656	1.39e-05	7.82e-05
SSBP3	protein_coding	1	1.978	1.41e-05	7.9e-05
COL4A1	protein_coding	13	3.917	1.45e-05	8.06e-05
SLC39A5	protein_coding	12	6.958	1.48e-05	8.15e-05
FZD4	protein_coding	11	4.297	1.52e-05	8.29e-05
RP11-54O7.3	lincRNA	1	6.778	1.52e-05	8.32e-05
TRAK2	protein_coding	2	1.253	1.56e-05	8.46e-05
PAPLN	protein_coding	14	1.111	1.57e-05	8.5e-05
ABCA1	protein_coding	9	4.638	1.6e-05	8.56e-05
ZNF468	protein_coding	19	1.502	1.64e-05	8.73e-05
ACOX2	protein_coding	3	4.793	1.66e-05	8.82e-05
ZSCAN9	protein_coding	6	1.302	1.7e-05	8.92e-05
RNF24	protein_coding	20	1.925	1.71e-05	8.98e-05
SLC7A7	protein_coding	14	4.466	1.73e-05	9.01e-05
FOXA3	protein_coding	19	1.926	1.77e-05	9.19e-05
ITIH5	protein_coding	10	1.221	1.77e-05	9.2e-05
POC1B	protein_coding	12	1.044	1.78e-05	9.21e-05
CD34	protein_coding	1	6.869	1.78e-05	9.23e-05
SH3BP5	protein_coding	3	2.219	1.8e-05	9.28e-05
TBX3	protein_coding	12	10.755	1.85e-05	9.48e-05
UBALD2	protein_coding	17	2.433	1.98e-05	9.97e-05
TCHP	protein_coding	12	1.557	2e-05	0.0001
CAMSAP3	protein_coding	19	1.478	2.06e-05	0.000102
ABHD4	protein_coding	14	1.15	2.06e-05	0.000102
GAD1	protein_coding	2	7.357	2.06e-05	0.000103
LAMA1	protein_coding	18	2.705	2.11e-05	0.000104
NCEH1	protein_coding	3	1.156	2.13e-05	0.000105
KYNU	protein_coding	2	5.369	2.14e-05	0.000105
THOC5	protein_coding	22	1.431	2.15e-05	0.000106
HEXIM1	protein_coding	17	1.601	2.2e-05	0.000107
SPRY2	protein_coding	13	1.672	2.21e-05	0.000108
TMEM88	protein_coding	17	4.25	2.21e-05	0.000108
OTOF	protein_coding	2	3.423	2.32e-05	0.000111
RP11-720L2.4	lincRNA	18	8.857	2.32e-05	0.000111
CAPN13	protein_coding	2	3.796	2.36e-05	0.000112
KANK2	protein_coding	19	1.192	2.37e-05	0.000113
PGF	protein_coding	14	1.883	2.43e-05	0.000115
TNFSF4	protein_coding	1	3.216	2.47e-05	0.000116
PRRG4	protein_coding	11	2.187	2.51e-05	0.000117
ZNF600	protein_coding	19	2.804	2.52e-05	0.000118
CREB3L3	protein_coding	19	4.125	2.59e-05	0.00012
GPR55	protein_coding	2	12.26	2.59e-05	0.00012
IMPAD1	protein_coding	8	2.257	2.68e-05	0.000123
BCL2L1	protein_coding	20	1.92	2.68e-05	0.000123
FAM198B	protein_coding	4	12.627	2.74e-05	0.000125
SP5	protein_coding	2	9.22	2.76e-05	0.000125
ZNF385B	protein_coding	2	2.198	2.79e-05	0.000127
SAMD11	protein_coding	1	12.794	2.8e-05	0.000127
TMEM144	protein_coding	4	3.587	2.81e-05	0.000127
CPN1	protein_coding	10	7.324	2.81e-05	0.000127
LETM2	protein_coding	8	2.329	2.85e-05	0.000128
FAM155A	protein_coding	13	1.241	3.02e-05	0.000134
ITPKA	protein_coding	15	4.131	3.07e-05	0.000136
ANKDD1B	protein_coding	5	5.288	3.11e-05	0.000137
DNAJC6	protein_coding	1	2.64	3.17e-05	0.000139
CA11	protein_coding	19	1.009	3.2e-05	0.00014
IHH	protein_coding	2	11.716	3.27e-05	0.000142
TRPV4	protein_coding	12	2.321	3.29e-05	0.000142
PDYN	protein_coding	20	1.869	3.32e-05	0.000143
APOA1	protein_coding	11	12.402	3.32e-05	0.000143
STK17A	protein_coding	7	1.55	3.41e-05	0.000146
CSRP2BP	protein_coding	20	1.111	3.42e-05	0.000146
DOK4	protein_coding	16	1.129	3.54e-05	0.00015
FUK	protein_coding	16	1.842	3.55e-05	0.00015
GATA3	protein_coding	10	11.461	3.55e-05	0.000151
TRPC4	protein_coding	13	3.323	3.61e-05	0.000152
KIAA0226L	protein_coding	13	1.165	3.61e-05	0.000152
STK32A	protein_coding	5	2.931	3.62e-05	0.000152
SLC29A3	protein_coding	10	1.172	3.68e-05	0.000154
FOLR1	protein_coding	11	6.032	3.72e-05	0.000155
GPD1	protein_coding	12	3.845	3.72e-05	0.000155
LINC01124	lincRNA	2	8.309	3.76e-05	0.000156
ANGPT1	protein_coding	8	2.009	3.79e-05	0.000157
ZNF816	protein_coding	19	1.433	3.81e-05	0.000157
SPATA7	protein_coding	14	2.148	3.99e-05	0.000163
OVOL1	protein_coding	11	2.453	4.01e-05	0.000164
C1orf64	protein_coding	1	6.327	4.03e-05	0.000164
PROS1	protein_coding	3	5.175	4.13e-05	0.000167
SOAT2	protein_coding	12	10.901	4.35e-05	0.000173
INVS	protein_coding	9	1.483	4.36e-05	0.000173
ATP1A1	protein_coding	1	1.466	4.37e-05	0.000174
EPHB2	protein_coding	1	2.144	4.4e-05	0.000175
SH3TC1	protein_coding	4	6.808	4.53e-05	0.000178
ZNF124	protein_coding	1	1.596	4.56e-05	0.000179
S100A10	protein_coding	1	3.798	4.71e-05	0.000184
SLC37A4	protein_coding	11	1.247	4.78e-05	0.000186
ZNF611	protein_coding	19	2.884	4.86e-05	0.000188
ZDHHC11	protein_coding	5	1.057	4.99e-05	0.000192
CCDC130	protein_coding	19	1.484	5.19e-05	0.000198
ZNF596	protein_coding	8	2.508	5.19e-05	0.000198
GGT1	protein_coding	22	1.907	5.36e-05	0.000202
NR2C1	protein_coding	12	1.261	5.52e-05	0.000207
RNF217	protein_coding	6	1.764	5.74e-05	0.000213
NRCAM	protein_coding	7	4.014	5.83e-05	0.000215
FAM189A1	protein_coding	15	1.978	5.85e-05	0.000216
PPT2	protein_coding	6	1.602	5.98e-05	0.00022
GXYLT1	protein_coding	12	1.386	6e-05	0.00022
MRC2	protein_coding	17	2.48	6.21e-05	0.000226
PODN	protein_coding	1	6.025	6.25e-05	0.000227
CUBN	protein_coding	10	4.953	6.37e-05	0.00023
C1QTNF1	protein_coding	17	4.353	6.58e-05	0.000236
GALE	protein_coding	1	1.584	6.93e-05	0.000246
ARRDC2	protein_coding	19	1.408	7.09e-05	0.00025
TMEM98	protein_coding	17	1.46	7.21e-05	0.000253
NMUR1	protein_coding	2	1.097	7.28e-05	0.000255
ARHGAP18	protein_coding	6	2.106	7.31e-05	0.000255
TTC38	protein_coding	22	1.049	7.7e-05	0.000265
HNF4A	protein_coding	20	12.627	7.74e-05	0.000266
GAS6	protein_coding	13	1.947	7.75e-05	0.000266
DOCK8	protein_coding	9	4.188	8.16e-05	0.000277
ZNF440	protein_coding	19	1.385	8.29e-05	0.00028
ADAMTS12	protein_coding	5	3.454	8.71e-05	0.000291
ACSF2	protein_coding	17	1.725	8.8e-05	0.000293
EGFLAM	protein_coding	5	7.835	8.8e-05	0.000293
C1orf210	protein_coding	1	1.07	8.92e-05	0.000296
FGD6	protein_coding	12	2.344	8.97e-05	0.000297
CALM3	protein_coding	19	1.098	8.98e-05	0.000297
GAMT	protein_coding	19	2.074	9.1e-05	0.0003
PEG10	protein_coding	7	3.134	9.21e-05	0.000303
NMNAT1	protein_coding	1	1.831	9.22e-05	0.000303
NOG	protein_coding	17	4.928	9.3e-05	0.000305
LINC01355	lincRNA	1	1.655	9.31e-05	0.000305
TMEM150A	protein_coding	2	1.353	9.36e-05	0.000306
CNTNAP1	protein_coding	17	2.045	9.39e-05	0.000307
RSRP1	protein_coding	1	1.826	9.72e-05	0.000314
DAB2	protein_coding	5	3.47	0.000101	0.000322
CITED2	protein_coding	6	1.281	0.000102	0.000327
SLC26A2	protein_coding	5	1.391	0.000104	0.00033
ACVR1B	protein_coding	12	1.638	0.000106	0.000336
COL4A2	protein_coding	13	2.551	0.000106	0.000336
PAG1	protein_coding	8	4.762	0.000108	0.000339
AES	protein_coding	19	1.753	0.000109	0.000342
ADRA1B	protein_coding	5	6.747	0.00011	0.000344
MTURN	protein_coding	7	2.072	0.000112	0.00035
LINC00348	lincRNA	13	9.936	0.000112	0.000351
TMEM141	protein_coding	9	2.531	0.000114	0.000355
ZNF740	protein_coding	12	1.303	0.000115	0.000358
DPPA3	protein_coding	12	2.154	0.000123	0.000374
AKR1B10	protein_coding	7	5.118	0.000123	0.000376
TBX2	protein_coding	17	7.26	0.000124	0.000376
SPSB2	protein_coding	12	1.42	0.000125	0.00038
ENO3	protein_coding	17	1.705	0.000126	0.000381
LINC01123	lincRNA	2	3.387	0.000126	0.000383
UGT3A1	protein_coding	5	2.775	0.000128	0.000386
PROB1	protein_coding	5	1.04	0.000129	0.000388
CASD1	protein_coding	7	1.459	0.00013	0.000392
TRIM41	protein_coding	5	1.061	0.000132	0.000395
CEP162	protein_coding	6	1.436	0.000138	0.00041
HBE1	protein_coding	11	9.44	0.000146	0.000427
LGR4	protein_coding	11	1.354	0.00015	0.000437
LINC00176	lincRNA	20	4.243	0.000156	0.000448
SLC28A2	protein_coding	15	7.096	0.000158	0.000453
APOA4	protein_coding	11	10.214	0.000162	0.000463
CCNDBP1	protein_coding	15	1.142	0.000163	0.000464
CD200R1	protein_coding	3	3.761	0.000166	0.000471
LINC00205	lincRNA	21	2.248	0.000166	0.000471
TMEM229B	protein_coding	14	2.371	0.000169	0.000478
EDARADD	protein_coding	1	1.355	0.00017	0.000479
C7orf31	protein_coding	7	2.013	0.000171	0.000482
TRPM4	protein_coding	19	1.214	0.000173	0.000486
METTL7B	protein_coding	12	1.992	0.000179	0.000499
FUT2	protein_coding	19	1.206	0.000183	0.000506
RP11-626P14.2	lincRNA	14	6.812	0.000189	0.00052
PCMTD2	protein_coding	20	1.473	0.000192	0.000525
ADCY7	protein_coding	16	3.296	0.000193	0.000529
SLC9A3R1	protein_coding	17	1.309	0.000194	0.000529
SP8	protein_coding	7	3.106	0.000195	0.000533
ECHDC2	protein_coding	1	2.138	0.000199	0.000541
RXRA	protein_coding	9	1.398	0.000202	0.000547
HYAL4	protein_coding	7	7.754	0.000203	0.000548
DMTN	protein_coding	8	5.005	0.000206	0.000556
OTX1	protein_coding	2	2.114	0.000212	0.000567
SERPINE2	protein_coding	2	4.585	0.000212	0.000568
TP53I11	protein_coding	11	1.73	0.000215	0.000574
BFSP1	protein_coding	20	1.38	0.000216	0.000576
POFUT2	protein_coding	21	1.317	0.000217	0.00058
SCN7A	protein_coding	2	4.922	0.000219	0.000584
DGAT1	protein_coding	8	1.491	0.00022	0.000585
SH3GLB1	protein_coding	1	1.032	0.000222	0.000589
TKFC	protein_coding	11	1.002	0.000224	0.000594
RORA	protein_coding	15	1.939	0.000235	0.000615
AC004540.5	lincRNA	7	2.56	0.000235	0.000615
ZNF517	protein_coding	8	1.253	0.000239	0.000624
BMP5	protein_coding	6	9.974	0.000241	0.000626
ISM1	protein_coding	20	1.54	0.000241	0.000627
LINC01410	lincRNA	9	5.837	0.000243	0.00063
SLC23A1	protein_coding	5	3.022	0.000244	0.000632
SPATS2	protein_coding	12	1.037	0.000246	0.000637
PAQR9	protein_coding	3	1.703	0.000247	0.000639
ABHD11	protein_coding	7	2.358	0.000248	0.00064
SFXN4	protein_coding	10	1.09	0.00026	0.000663
THSD1	protein_coding	13	1.975	0.000265	0.000674
SYNE3	protein_coding	14	8.978	0.000271	0.000685
CDH12	protein_coding	5	5.244	0.000277	0.000695
NKX2-5	protein_coding	5	9.756	0.000279	0.000699
GLIS1	protein_coding	1	2.735	0.000283	0.000707
SERPINH1	protein_coding	11	1.002	0.000285	0.000712
STOX1	protein_coding	10	1.689	0.000286	0.000713
AP5B1	protein_coding	11	1.666	0.000287	0.000715
SOCS6	protein_coding	18	1.002	0.000291	0.000723
S100A11	protein_coding	1	2.013	0.000299	0.000738
DOK6	protein_coding	18	5.13	0.000299	0.000738
DAG1	protein_coding	3	1.253	0.000303	0.000745
C1orf131	protein_coding	1	1.194	0.000306	0.000753
RPS6KA5	protein_coding	14	1.014	0.000307	0.000755
SLC10A4	protein_coding	4	1.644	0.000311	0.000763
HAAO	protein_coding	2	2.544	0.000313	0.000767
ZMIZ1	protein_coding	10	1.88	0.000318	0.000775
KLHDC9	protein_coding	1	2.052	0.000321	0.00078
OXER1	protein_coding	2	2.639	0.000323	0.000785
LTK	protein_coding	15	3.298	0.000326	0.000792
OR51B5	protein_coding	11	8.04	0.000328	0.000794
NTF4	protein_coding	19	1.226	0.000329	0.000796
TMEM54	protein_coding	1	2.173	0.000329	0.000796
AMN	protein_coding	14	3.87	0.000334	0.000806
ATOH8	protein_coding	2	2.537	0.000335	0.000807
CLDN3	protein_coding	7	2.551	0.000341	0.000818
ANKRD55	protein_coding	5	6.848	0.000342	0.000819
CTD-2313J23.1	lincRNA	16	6.55	0.000349	0.00083
STX3	protein_coding	11	1.434	0.000351	0.000835
CELF4	protein_coding	18	3.45	0.000369	0.000868
ASGR2	protein_coding	17	3.639	0.000373	0.000874
GSN	protein_coding	9	2.864	0.000377	0.000882
RP11-89N17.4	lincRNA	7	6.874	0.000384	0.000893
ADAMTSL5	protein_coding	19	3.215	0.000392	0.000908
ZNF844	protein_coding	19	1.019	0.000393	0.000909
HIBCH	protein_coding	2	1.07	0.000397	0.000916
LLGL2	protein_coding	17	1.247	0.000398	0.000919
YAP1	protein_coding	11	1.139	0.000401	0.000923
LPIN2	protein_coding	18	1.582	0.000402	0.000924
C2orf88	protein_coding	2	1.947	0.000402	0.000924
NME6	protein_coding	3	1.139	0.000406	0.000931
MSX2	protein_coding	5	6.235	0.000408	0.000936
LRRC75B	protein_coding	22	1.723	0.000416	0.00095
TDRD15	protein_coding	2	7.919	0.000419	0.000953
VPS11	protein_coding	11	1.009	0.000422	0.00096
ADM	protein_coding	11	2.743	0.000422	0.00096
PIGX	protein_coding	3	1.341	0.000426	0.000967
SHF	protein_coding	15	1.153	0.000433	0.000978
PAQR6	protein_coding	1	1.897	0.000448	0.001
CMPK2	protein_coding	2	2.493	0.000454	0.00102
TAC4	protein_coding	17	2.959	0.000462	0.00103
EPOR	protein_coding	19	1.376	0.000474	0.00105
B4GALT7	protein_coding	5	1.225	0.000475	0.00105
ANKMY1	protein_coding	2	1.445	0.000477	0.00106
SPTB	protein_coding	14	1.218	0.000483	0.00107
EFCAB14	protein_coding	1	1.118	0.000483	0.00107
CKB	protein_coding	14	1.363	0.000487	0.00108
FOXI2	protein_coding	10	2.863	0.000489	0.00108
NKX2-3	protein_coding	10	7.751	0.000496	0.00109
VAX1	protein_coding	10	7.747	0.000496	0.00109
INMT	protein_coding	7	1.13	0.000504	0.00111
TIGD2	protein_coding	4	1.323	0.000506	0.00111
ZBED9	protein_coding	6	1.621	0.000508	0.00112
TTN	protein_coding	2	3.337	0.00051	0.00112
RILPL2	protein_coding	12	1.597	0.000515	0.00113
ABCB10	protein_coding	1	1.115	0.000518	0.00113
RP4-710M16.2	lincRNA	1	7.256	0.000522	0.00114
CST4	protein_coding	20	11.759	0.000546	0.00118
NSUN3	protein_coding	3	1.053	0.000549	0.00119
MYL3	protein_coding	3	6.958	0.000563	0.00121
FAM151A	protein_coding	1	4.938	0.000574	0.00123
SHISA5	protein_coding	3	1.043	0.000577	0.00123
RYR3	protein_coding	15	1.988	0.000604	0.00128
BCO1	protein_coding	16	2.887	0.000611	0.00129
HIC2	protein_coding	22	1.043	0.000625	0.00132
CRHBP	protein_coding	5	9.949	0.000648	0.00135
DLEC1	protein_coding	3	2.811	0.000655	0.00137
TM6SF2	protein_coding	19	1.902	0.000667	0.00139
FXYD4	protein_coding	10	7.467	0.000669	0.00139
KEL	protein_coding	7	6.07	0.000683	0.00141
RASGEF1B	protein_coding	4	3.914	0.000685	0.00141
FOXK1	protein_coding	7	1.481	0.00069	0.00142
ZNF443	protein_coding	19	1.203	0.000701	0.00144
UPK3A	protein_coding	22	2.287	0.000705	0.00145
TMCO1	protein_coding	1	1.189	0.000706	0.00145
LRG1	protein_coding	19	2.211	0.000716	0.00146
HPD	protein_coding	12	3.495	0.000719	0.00147
AMDHD1	protein_coding	12	3.795	0.000743	0.00151
ATP6V0D2	protein_coding	8	9.158	0.000744	0.00151
DRAM2	protein_coding	1	1.274	0.000764	0.00154
ACE	protein_coding	17	2.088	0.000764	0.00154
KCNK10	protein_coding	14	2.249	0.000781	0.00157
LINC00574	lincRNA	6	2.917	0.000791	0.00158
NDNF	protein_coding	4	1.166	0.000804	0.0016
DTNBP1	protein_coding	6	1.275	0.000805	0.0016
ZFPL1	protein_coding	11	1.211	0.000829	0.00164
TRH	protein_coding	3	5.398	0.000831	0.00164
FPGT	protein_coding	1	1.726	0.000837	0.00165
NTNG1	protein_coding	1	1.453	0.000842	0.00166
ARL13B	protein_coding	3	1.006	0.000881	0.00172
ZNF765	protein_coding	19	1.401	0.000903	0.00176
ZNF513	protein_coding	2	1.189	0.000909	0.00177
APOA2	protein_coding	1	10.556	0.000916	0.00178
NTF3	protein_coding	12	2.92	0.000919	0.00178
GNG2	protein_coding	14	2.864	0.00092	0.00179
NOSTRIN	protein_coding	2	2.147	0.000923	0.00179
ABTB1	protein_coding	3	1.534	0.000937	0.00181
MTSS1	protein_coding	8	2.913	0.000955	0.00184
ITLN1	protein_coding	1	6.704	0.000961	0.00185
TECTA	protein_coding	11	2.074	0.000962	0.00185
AC007405.4	lincRNA	2	2.183	0.000963	0.00185
CREBRF	protein_coding	5	1.534	0.000976	0.00187
GABPB2	protein_coding	1	1.412	0.00107	0.00202
RP11-54O7.16	lincRNA	1	4.783	0.00108	0.00204
PGRMC2	protein_coding	4	1.097	0.00112	0.00209
SLC38A7	protein_coding	16	1.022	0.00112	0.0021
TRIM68	protein_coding	11	1.107	0.00113	0.00212
WDR81	protein_coding	17	1.132	0.00115	0.00215
CYHR1	protein_coding	8	1.096	0.00117	0.00217
NBR1	protein_coding	17	1.105	0.00119	0.0022
SLC39A4	protein_coding	8	2.626	0.00119	0.00221
SLC6A4	protein_coding	17	6.58	0.0012	0.00222
F10	protein_coding	13	4.526	0.00121	0.00224
PRODH2	protein_coding	19	6.538	0.00123	0.00226
EEF1A2	protein_coding	20	1.315	0.00124	0.00228
MYLK3	protein_coding	16	2.109	0.00125	0.0023
KAZALD1	protein_coding	10	3.159	0.00129	0.00235
TRIM11	protein_coding	1	1.101	0.00129	0.00236
FAM26E	protein_coding	6	3.337	0.00134	0.00243
KCNH1	protein_coding	1	2.64	0.00134	0.00243
VCAM1	protein_coding	1	7.757	0.00135	0.00245
FLYWCH2	protein_coding	16	1.196	0.00139	0.0025
IFT20	protein_coding	17	1.338	0.00147	0.00263
LINC01106	lincRNA	2	2.462	0.0015	0.00267
TMED9	protein_coding	5	1.03	0.00151	0.00268
CTC-497E21.3	lincRNA	11	1.794	0.00154	0.00273
CCDC141	protein_coding	2	2.588	0.00155	0.00274
LRRK2	protein_coding	12	3.675	0.00157	0.00278
PPM1M	protein_coding	3	1.41	0.00158	0.00279
ASCL5	protein_coding	1	2.967	0.00163	0.00285
AGPAT2	protein_coding	9	1.148	0.00178	0.00306
C5orf42	protein_coding	5	1.735	0.00188	0.00321
PAQR7	protein_coding	1	1.103	0.0019	0.00324
TST	protein_coding	22	1.009	0.00208	0.00349
PDZD3	protein_coding	11	5.579	0.00215	0.00359
LINC00909	lincRNA	18	1.011	0.00216	0.00361
EMILIN2	protein_coding	18	2.923	0.00218	0.00363
F7	protein_coding	13	4.303	0.00218	0.00364
LGALS2	protein_coding	22	8.114	0.00225	0.00374
KLK11	protein_coding	19	4.189	0.00231	0.00382
CDADC1	protein_coding	13	1.321	0.0024	0.00393
FAM83H	protein_coding	8	1.041	0.00256	0.00415
GPX2	protein_coding	14	4.244	0.00258	0.00418
ATG9B	protein_coding	7	1.2	0.00259	0.00419
LINC00648	lincRNA	14	2.289	0.00288	0.00459
DHFRL1	protein_coding	3	1.065	0.003	0.00475
GGACT	protein_coding	13	1.995	0.00301	0.00476
XXbac-BPG308K3.5	lincRNA	6	1.812	0.00314	0.00493
GAS6-AS2	lincRNA	13	2.558	0.00322	0.00505
CARNS1	protein_coding	11	1.152	0.00327	0.0051
APLNR	protein_coding	11	2.815	0.00328	0.00512
RFFL	protein_coding	17	1.033	0.00329	0.00513
S100Z	protein_coding	5	7.36	0.00337	0.00524
KDELR3	protein_coding	22	1.771	0.00345	0.00535
CHST3	protein_coding	10	2.615	0.00353	0.00545
PCDH8	protein_coding	13	4.376	0.00355	0.00547
LINC00960	lincRNA	3	1.588	0.00357	0.0055
EPB41L3	protein_coding	18	1.242	0.00357	0.00551
PLEKHA3	protein_coding	2	1.05	0.00375	0.00574
GREM1	protein_coding	15	2.776	0.00384	0.00586
OTOGL	protein_coding	12	4.721	0.00386	0.00588
DHRS1	protein_coding	14	1.353	0.00395	0.006
ZNF713	protein_coding	7	1.513	0.004	0.00607
LXN	protein_coding	3	1.216	0.00409	0.00619
AQP11	protein_coding	11	1.292	0.0041	0.0062
GPRIN2	protein_coding	10	1.073	0.0043	0.00647
DIO2	protein_coding	14	3.706	0.00437	0.00656
SERTAD1	protein_coding	19	1.117	0.00442	0.00662
RP11-242D8.1	lincRNA	17	1.664	0.00443	0.00663
POMC	protein_coding	2	2.034	0.00443	0.00663
NEO1	protein_coding	15	1.171	0.0046	0.00685
RP11-95O2.1	lincRNA	18	3.493	0.0047	0.00698
RAP1A	protein_coding	1	1.091	0.00506	0.00743
ISM2	protein_coding	14	1.88	0.00532	0.00777
CD52	protein_coding	1	1.642	0.00549	0.00798
AP006621.5	lincRNA	11	1.086	0.0058	0.00837
AC073283.4	lincRNA	2	3.244	0.00605	0.00868
NCKAP1L	protein_coding	12	5.746	0.00613	0.00878
LINC00862	lincRNA	1	1.011	0.00619	0.00885
PMM1	protein_coding	22	1.871	0.00629	0.00897
GSTA2	protein_coding	6	10.039	0.00633	0.00903
HHIPL2	protein_coding	1	4.181	0.00644	0.00916
TRAM1L1	protein_coding	4	1.382	0.0065	0.00924
CTC-444N24.11	lincRNA	19	1.986	0.00668	0.00946
RNF32	protein_coding	7	1.461	0.00704	0.00991

## Sheet: ST2d.PF
Gene name	Gene biotype	Chromosome	log2 Fold change	p-value	FDR-adjusted p-value
SKAP2	protein_coding	7	4.86	8.52e-10	6.71e-07
SERPINF1	protein_coding	17	3.406	1.7e-09	8.48e-07
ONECUT2	protein_coding	18	7.463	1.89e-09	8.48e-07
FOXJ1	protein_coding	17	6.124	1.95e-09	8.48e-07
GFRA1	protein_coding	10	6.036	2e-09	8.48e-07
PHC2	protein_coding	1	3.932	2.05e-09	8.48e-07
PRSS12	protein_coding	4	3.312	2.06e-09	8.48e-07
SERPINF2	protein_coding	17	6.357	2.09e-09	8.48e-07
ZNF703	protein_coding	8	8.065	2.61e-09	8.56e-07
MAPK4	protein_coding	18	3.126	3.03e-09	8.9e-07
DPYSL5	protein_coding	2	2.678	3.64e-09	9.33e-07
LRRN4	protein_coding	20	7.952	5.65e-09	1.03e-06
PKDCC	protein_coding	2	4.549	1.08e-08	1.37e-06
SYTL2	protein_coding	11	1.224	1.12e-08	1.38e-06
FOXP4	protein_coding	6	3.49	1.26e-08	1.48e-06
KLF3	protein_coding	4	2.175	1.54e-08	1.55e-06
MAATS1	protein_coding	3	4.436	1.66e-08	1.59e-06
FOXP1	protein_coding	3	2.658	2.5e-08	1.93e-06
IGSF9	protein_coding	1	1.485	3.2e-08	2.15e-06
IDH2	protein_coding	15	1.272	3.21e-08	2.15e-06
TMEM56	protein_coding	1	4.67	4.3e-08	2.63e-06
FOXA2	protein_coding	20	10.451	4.58e-08	2.69e-06
HES1	protein_coding	3	2.596	4.85e-08	2.73e-06
MECOM	protein_coding	3	7.867	5.27e-08	2.86e-06
CCDC92	protein_coding	12	7.254	5.83e-08	2.96e-06
RP11-923I11.6	lincRNA	12	3.287	5.83e-08	2.96e-06
REC8	protein_coding	14	2.048	5.95e-08	2.96e-06
IGFBP5	protein_coding	2	7.056	6.07e-08	2.99e-06
CAST	protein_coding	5	1.772	6.64e-08	3.08e-06
PDE11A	protein_coding	2	8.043	6.84e-08	3.12e-06
TTC3	protein_coding	21	3.234	7.67e-08	3.36e-06
GLB1L2	protein_coding	11	1.698	8.04e-08	3.41e-06
SCMH1	protein_coding	1	2.036	8.8e-08	3.62e-06
CTSB	protein_coding	8	4.009	9.44e-08	3.78e-06
DNAH7	protein_coding	2	6.763	1.08e-07	4.04e-06
EFHC1	protein_coding	6	2.558	1.18e-07	4.17e-06
KIAA1324L	protein_coding	7	2.422	1.61e-07	4.95e-06
DSC2	protein_coding	18	2.433	1.61e-07	4.95e-06
BAALC	protein_coding	8	4.906	1.86e-07	5.42e-06
RBP1	protein_coding	3	3.873	1.88e-07	5.45e-06
GALNT16	protein_coding	14	3.222	1.93e-07	5.53e-06
TFPI	protein_coding	2	4.451	2.02e-07	5.7e-06
SNCAIP	protein_coding	5	2.444	2.1e-07	5.8e-06
DNAH5	protein_coding	5	3.751	2.32e-07	6.09e-06
PLXNC1	protein_coding	12	3.429	2.51e-07	6.3e-06
MAML2	protein_coding	11	2.135	2.52e-07	6.3e-06
PDGFA	protein_coding	7	2.383	2.52e-07	6.3e-06
PLEKHG1	protein_coding	6	3.194	2.6e-07	6.43e-06
CADM1	protein_coding	11	3.197	2.65e-07	6.52e-06
HOXA5	protein_coding	7	12.438	2.78e-07	6.68e-06
FAM105A	protein_coding	5	1.951	2.79e-07	6.69e-06
ST3GAL6	protein_coding	3	2.797	2.98e-07	6.93e-06
SGSM2	protein_coding	17	1.915	3.12e-07	7.14e-06
RSPH4A	protein_coding	6	4.918	3.18e-07	7.25e-06
ARMC3	protein_coding	10	6.294	3.21e-07	7.27e-06
CBFA2T3	protein_coding	16	2.815	3.24e-07	7.31e-06
MEGF6	protein_coding	1	3.806	3.32e-07	7.36e-06
RALGDS	protein_coding	9	2.08	3.45e-07	7.51e-06
CDC42EP3	protein_coding	2	3.145	3.53e-07	7.61e-06
CEACAM6	protein_coding	19	11.179	3.77e-07	7.93e-06
RARB	protein_coding	3	7.786	3.78e-07	7.93e-06
DHRS3	protein_coding	1	3.713	4.04e-07	8.23e-06
CFAP70	protein_coding	10	3.866	4.1e-07	8.32e-06
ARL4C	protein_coding	2	2.592	4.31e-07	8.63e-06
ARHGEF16	protein_coding	1	1.961	4.45e-07	8.81e-06
SOX11	protein_coding	2	2.326	4.9e-07	9.36e-06
CEACAM19	protein_coding	19	2.685	5.03e-07	9.49e-06
SIM1	protein_coding	6	6.935	5.07e-07	9.5e-06
SLC29A4	protein_coding	7	2.939	5.09e-07	9.5e-06
BCL7A	protein_coding	12	1.871	5.15e-07	9.56e-06
CACNB3	protein_coding	12	3.043	5.26e-07	9.69e-06
HOXA1	protein_coding	7	14.091	5.59e-07	1.01e-05
NUAK1	protein_coding	12	3.354	5.7e-07	1.02e-05
CYP26B1	protein_coding	2	9.741	5.76e-07	1.03e-05
TMEM171	protein_coding	5	3.985	5.8e-07	1.03e-05
H2AFY	protein_coding	5	2.042	5.82e-07	1.04e-05
PRKD1	protein_coding	14	2.708	6.07e-07	1.06e-05
CCDC40	protein_coding	17	2.703	6.19e-07	1.07e-05
TSPAN11	protein_coding	12	1.452	6.21e-07	1.07e-05
HHAT	protein_coding	1	5.986	6.35e-07	1.09e-05
KRT8	protein_coding	12	3.689	6.45e-07	1.1e-05
DMPK	protein_coding	19	2.013	6.73e-07	1.13e-05
RABL2B	protein_coding	22	2.078	7.22e-07	1.17e-05
TRABD2B	protein_coding	1	4.958	7.56e-07	1.21e-05
PBX1	protein_coding	1	1.384	7.7e-07	1.22e-05
RARA	protein_coding	17	2.345	7.73e-07	1.22e-05
MAMDC4	protein_coding	9	3.016	8.32e-07	1.28e-05
EVL	protein_coding	14	1.971	8.51e-07	1.3e-05
WNT8B	protein_coding	10	1.089	8.97e-07	1.35e-05
FOXA1	protein_coding	14	11.1	9.5e-07	1.39e-05
CFAP44	protein_coding	3	4.428	9.53e-07	1.39e-05
GPM6A	protein_coding	4	3.326	1.03e-06	1.46e-05
MEIS2	protein_coding	15	10.437	1.04e-06	1.47e-05
AK9	protein_coding	6	2.12	1.06e-06	1.48e-05
UBXN11	protein_coding	1	2.65	1.12e-06	1.54e-05
LINC00261	lincRNA	20	11.858	1.19e-06	1.59e-05
EFCAB12	protein_coding	3	4.004	1.23e-06	1.62e-05
PTCHD4	protein_coding	6	3.783	1.24e-06	1.63e-05
DENND6B	protein_coding	22	4.675	1.27e-06	1.66e-05
LRRC4C	protein_coding	11	4.804	1.29e-06	1.68e-05
C1RL	protein_coding	12	1.926	1.34e-06	1.71e-05
SERPINB6	protein_coding	6	3.206	1.34e-06	1.71e-05
LRRIQ1	protein_coding	12	4.31	1.36e-06	1.72e-05
FZD2	protein_coding	17	2.392	1.37e-06	1.74e-05
ST8SIA3	protein_coding	18	3.841	1.43e-06	1.77e-05
SH3YL1	protein_coding	2	2.059	1.47e-06	1.8e-05
ANGPT2	protein_coding	8	10.885	1.5e-06	1.83e-05
DNALI1	protein_coding	1	2.801	1.57e-06	1.87e-05
C15orf39	protein_coding	15	1.41	1.61e-06	1.91e-05
FAM227A	protein_coding	22	3.288	1.71e-06	1.99e-05
RAB36	protein_coding	22	3.318	1.71e-06	1.99e-05
GRK5	protein_coding	10	3.435	1.74e-06	2.01e-05
RNF157	protein_coding	17	1.892	1.79e-06	2.05e-05
PDGFRA	protein_coding	4	5.465	1.81e-06	2.07e-05
LCP1	protein_coding	13	2.995	1.82e-06	2.07e-05
ARHGAP26	protein_coding	5	1.178	1.84e-06	2.09e-05
NPHP1	protein_coding	2	2.905	1.95e-06	2.16e-05
UBE2QL1	protein_coding	5	2.584	1.97e-06	2.18e-05
FXYD6	protein_coding	11	1.838	1.98e-06	2.18e-05
ATAT1	protein_coding	6	1.779	2.12e-06	2.3e-05
BMPR1B	protein_coding	4	4.546	2.14e-06	2.31e-05
ATP11B	protein_coding	3	1.625	2.38e-06	2.47e-05
PTPRT	protein_coding	20	4.402	2.43e-06	2.5e-05
LPAR1	protein_coding	9	2.324	2.54e-06	2.56e-05
SESN3	protein_coding	11	1.273	2.61e-06	2.61e-05
ONECUT1	protein_coding	15	4.177	2.62e-06	2.61e-05
BMP8B	protein_coding	1	2.417	2.66e-06	2.64e-05
ENKUR	protein_coding	10	4.695	2.67e-06	2.65e-05
C14orf79	protein_coding	14	2.854	2.7e-06	2.66e-05
WDR86	protein_coding	7	2.138	2.75e-06	2.69e-05
NAALAD2	protein_coding	11	1.959	2.83e-06	2.72e-05
NPY5R	protein_coding	4	2.521	2.9e-06	2.77e-05
CCDC30	protein_coding	1	4.468	2.9e-06	2.77e-05
HPSE	protein_coding	4	2.068	2.92e-06	2.78e-05
PALM	protein_coding	19	2.297	2.96e-06	2.79e-05
EBF4	protein_coding	20	4.929	3e-06	2.82e-05
DOCK9	protein_coding	13	2.324	3.03e-06	2.84e-05
NRXN3	protein_coding	14	3.664	3.04e-06	2.84e-05
METRN	protein_coding	16	3.101	3.06e-06	2.85e-05
VEGFA	protein_coding	6	3.206	3.12e-06	2.89e-05
DDHD2	protein_coding	8	1.725	3.2e-06	2.94e-05
SPTLC3	protein_coding	20	6.705	3.31e-06	3.01e-05
ASXL1	protein_coding	20	2.401	3.32e-06	3.02e-05
RHPN1	protein_coding	8	1.497	3.37e-06	3.05e-05
PHTF1	protein_coding	1	1.325	3.39e-06	3.05e-05
CFAP46	protein_coding	10	2.77	3.39e-06	3.05e-05
MDK	protein_coding	11	3.115	3.41e-06	3.06e-05
MITF	protein_coding	3	5.364	3.46e-06	3.09e-05
F2	protein_coding	11	8.785	3.52e-06	3.12e-05
NAV2	protein_coding	11	1.283	3.75e-06	3.27e-05
TMEM178A	protein_coding	2	2.408	3.75e-06	3.27e-05
SPATA17	protein_coding	1	4.659	3.75e-06	3.27e-05
CCNG2	protein_coding	4	1.749	3.87e-06	3.34e-05
RASSF6	protein_coding	4	5.379	3.9e-06	3.35e-05
CNR1	protein_coding	6	6.388	4e-06	3.42e-05
PLXNB1	protein_coding	3	1.377	4.03e-06	3.42e-05
TCF21	protein_coding	6	5.55	4.49e-06	3.68e-05
PER2	protein_coding	2	2.694	4.51e-06	3.69e-05
SPHKAP	protein_coding	2	7.03	4.63e-06	3.76e-05
SLCO5A1	protein_coding	8	1.336	4.7e-06	3.79e-05
HHEX	protein_coding	10	7.543	4.72e-06	3.81e-05
LINC00607	lincRNA	2	6.61	4.8e-06	3.84e-05
HOXA3	protein_coding	7	12.08	4.84e-06	3.86e-05
C5	protein_coding	9	6.87	4.84e-06	3.86e-05
CADM3	protein_coding	1	2.094	4.86e-06	3.87e-05
CHD3	protein_coding	17	1.994	4.99e-06	3.94e-05
NEK11	protein_coding	3	3.136	5.07e-06	3.99e-05
LRRC4	protein_coding	7	2.287	5.25e-06	4.09e-05
LRRC1	protein_coding	6	1.754	5.45e-06	4.19e-05
RP11-834C11.6	lincRNA	12	9.681	5.49e-06	4.2e-05
RNF207	protein_coding	1	3.397	5.78e-06	4.38e-05
LYST	protein_coding	1	8.141	5.83e-06	4.4e-05
CUL7	protein_coding	6	2.013	5.9e-06	4.44e-05
TCTEX1D1	protein_coding	1	2.826	6.02e-06	4.5e-05
TCEA2	protein_coding	20	1.804	6.08e-06	4.53e-05
EMID1	protein_coding	22	2.846	6.09e-06	4.53e-05
RP11-834C11.4	lincRNA	12	12.644	6.14e-06	4.56e-05
RABL2A	protein_coding	2	2.787	6.21e-06	4.6e-05
CCDC57	protein_coding	17	3.292	6.25e-06	4.62e-05
KCTD8	protein_coding	4	1.668	6.26e-06	4.62e-05
CALCOCO1	protein_coding	12	2.024	6.35e-06	4.67e-05
DDAH2	protein_coding	6	2.369	6.37e-06	4.68e-05
EXOC6	protein_coding	10	2.63	6.38e-06	4.68e-05
ACAN	protein_coding	15	3.898	6.52e-06	4.75e-05
CCDC191	protein_coding	3	3.78	6.54e-06	4.76e-05
CDK20	protein_coding	9	2.707	6.64e-06	4.83e-05
C8orf49	lincRNA	8	10.513	6.71e-06	4.86e-05
HOXA4	protein_coding	7	10.835	6.85e-06	4.91e-05
FOSL2	protein_coding	2	4.014	6.93e-06	4.94e-05
ODC1	protein_coding	2	2.378	7e-06	4.98e-05
LRRC27	protein_coding	10	2.682	7.08e-06	5.01e-05
IGFBP2	protein_coding	2	1.654	7.17e-06	5.04e-05
EFNB3	protein_coding	17	1.413	7.47e-06	5.19e-05
C10orf82	protein_coding	10	2.126	7.54e-06	5.23e-05
LAMA3	protein_coding	18	1.446	7.8e-06	5.35e-05
AF127936.9	lincRNA	21	3.722	7.94e-06	5.39e-05
CLIC5	protein_coding	6	8.185	8.09e-06	5.44e-05
PPP1R16A	protein_coding	8	1.773	8.35e-06	5.56e-05
AFP	protein_coding	4	7.192	8.69e-06	5.72e-05
WDTC1	protein_coding	1	1.978	8.78e-06	5.76e-05
HABP4	protein_coding	9	1.537	8.78e-06	5.76e-05
CLIC6	protein_coding	21	3.735	8.8e-06	5.77e-05
SLFN13	protein_coding	17	1.31	8.91e-06	5.82e-05
PTPRH	protein_coding	19	3.772	8.92e-06	5.83e-05
TEKT2	protein_coding	1	5.795	8.94e-06	5.83e-05
HOMER3	protein_coding	19	1.763	9.03e-06	5.88e-05
C2orf81	protein_coding	2	2.611	9.04e-06	5.88e-05
CDKN2A	protein_coding	9	5.472	9.1e-06	5.91e-05
TTC30B	protein_coding	2	2.026	9.95e-06	6.26e-05
LGALS3	protein_coding	14	4.463	1e-05	6.28e-05
RGS12	protein_coding	4	1.726	1e-05	6.29e-05
TSPYL4	protein_coding	6	1.608	1.01e-05	6.31e-05
IFNE	protein_coding	9	6.735	1.05e-05	6.48e-05
HOXB1	protein_coding	17	6.077	1.05e-05	6.48e-05
ASIC1	protein_coding	12	2.227	1.08e-05	6.55e-05
PPARA	protein_coding	22	2.378	1.12e-05	6.72e-05
SLC30A4	protein_coding	15	8.948	1.15e-05	6.86e-05
GPR137C	protein_coding	14	1.924	1.16e-05	6.89e-05
DNAL4	protein_coding	22	1.957	1.16e-05	6.89e-05
EPB41L5	protein_coding	2	1.339	1.22e-05	7.16e-05
SLC30A10	protein_coding	1	3.336	1.22e-05	7.16e-05
ASRGL1	protein_coding	11	2.119	1.22e-05	7.17e-05
CST5	protein_coding	20	11.199	1.22e-05	7.17e-05
HOXB2	protein_coding	17	12.176	1.3e-05	7.52e-05
FAM53B	protein_coding	10	1.439	1.32e-05	7.58e-05
CRTC3	protein_coding	15	2.448	1.33e-05	7.64e-05
KLHL22	protein_coding	22	2.174	1.33e-05	7.64e-05
ZFPM2	protein_coding	8	6.793	1.34e-05	7.67e-05
SLC6A16	protein_coding	19	3.334	1.36e-05	7.71e-05
NRGN	protein_coding	11	2.953	1.37e-05	7.76e-05
RP11-102N12.3	lincRNA	4	8.612	1.37e-05	7.77e-05
ZNF497	protein_coding	19	1.835	1.38e-05	7.79e-05
CLUAP1	protein_coding	16	1.608	1.38e-05	7.8e-05
WDR63	protein_coding	1	4.145	1.41e-05	7.9e-05
HYDIN	protein_coding	16	3.941	1.44e-05	8.01e-05
RGL3	protein_coding	19	1.5	1.46e-05	8.12e-05
NID1	protein_coding	1	1.504	1.47e-05	8.12e-05
RBM5	protein_coding	3	1.365	1.48e-05	8.17e-05
LRRTM1	protein_coding	2	6.253	1.49e-05	8.18e-05
BCHE	protein_coding	3	1.353	1.49e-05	8.19e-05
MKRN3	protein_coding	15	7.078	1.51e-05	8.28e-05
CCDC146	protein_coding	7	3.055	1.53e-05	8.34e-05
RPH3AL	protein_coding	17	2.451	1.55e-05	8.42e-05
C1orf158	protein_coding	1	7.903	1.56e-05	8.44e-05
HOXA2	protein_coding	7	12.229	1.56e-05	8.46e-05
NECAB1	protein_coding	8	1.993	1.57e-05	8.49e-05
FRZB	protein_coding	2	6.941	1.57e-05	8.5e-05
KBTBD11	protein_coding	8	1.394	1.59e-05	8.55e-05
PCED1A	protein_coding	20	1.841	1.59e-05	8.56e-05
C20orf96	protein_coding	20	1.032	1.59e-05	8.56e-05
C10orf54	protein_coding	10	5.021	1.6e-05	8.58e-05
PLEKHA6	protein_coding	1	2.501	1.61e-05	8.59e-05
NNAT	protein_coding	20	1.534	1.62e-05	8.65e-05
EFNA2	protein_coding	19	2.249	1.64e-05	8.73e-05
TMEM106C	protein_coding	12	1.216	1.67e-05	8.83e-05
RBM20	protein_coding	10	5.439	1.67e-05	8.83e-05
ABCA6	protein_coding	17	9.047	1.68e-05	8.85e-05
MAPK15	protein_coding	8	3.631	1.72e-05	9.01e-05
CFAP54	protein_coding	12	6.535	1.74e-05	9.06e-05
MAK	protein_coding	6	3.816	1.8e-05	9.3e-05
FOXP2	protein_coding	7	5.137	1.81e-05	9.32e-05
GDF15	protein_coding	19	4.422	1.88e-05	9.55e-05
RCAN2	protein_coding	6	1.556	1.88e-05	9.57e-05
RP11-310K10.1	protein_coding	13	3.28	1.95e-05	9.82e-05
MUM1	protein_coding	19	1.022	2.01e-05	0.000101
OSCP1	protein_coding	1	3.48	2.04e-05	0.000102
ARMC2	protein_coding	6	1.943	2.04e-05	0.000102
SLC26A3	protein_coding	7	13.14	2.04e-05	0.000102
C5orf49	protein_coding	5	3.608	2.05e-05	0.000102
SPRR2F	protein_coding	1	5.161	2.05e-05	0.000102
CCDC60	protein_coding	12	5.12	2.07e-05	0.000103
CRLS1	protein_coding	20	2.158	2.12e-05	0.000104
METTL24	protein_coding	6	4.295	2.13e-05	0.000105
WFIKKN1	protein_coding	16	1.923	2.15e-05	0.000106
EGR3	protein_coding	8	4.271	2.17e-05	0.000106
SFXN5	protein_coding	2	1.276	2.22e-05	0.000108
RFX6	protein_coding	6	9.803	2.23e-05	0.000108
MTTP	protein_coding	4	7.118	2.27e-05	0.000109
FAM181B	protein_coding	11	5.822	2.29e-05	0.00011
KLHL2	protein_coding	4	1.485	2.32e-05	0.000111
CHST15	protein_coding	10	1.97	2.33e-05	0.000111
ANKRD42	protein_coding	11	1.526	2.34e-05	0.000112
APBB1	protein_coding	11	1.544	2.36e-05	0.000112
DYNC2LI1	protein_coding	2	1.904	2.38e-05	0.000113
CFAP69	protein_coding	7	2.057	2.41e-05	0.000114
FANK1	protein_coding	10	5.189	2.44e-05	0.000115
ZNF428	protein_coding	19	1.948	2.44e-05	0.000115
PALMD	protein_coding	1	9.903	2.48e-05	0.000116
SPATA20	protein_coding	17	1.62	2.49e-05	0.000117
ADAMTS7	protein_coding	15	1.511	2.51e-05	0.000117
GREB1L	protein_coding	18	7.85	2.53e-05	0.000118
ADAMTS6	protein_coding	5	2.28	2.54e-05	0.000118
WDR19	protein_coding	4	1.645	2.58e-05	0.00012
PKIG	protein_coding	20	2.523	2.6e-05	0.000121
RFX2	protein_coding	19	3.761	2.64e-05	0.000122
ZADH2	protein_coding	18	2.87	2.77e-05	0.000126
RBM4B	protein_coding	11	1.081	2.82e-05	0.000127
ZBTB16	protein_coding	11	7.243	2.86e-05	0.000129
ATF7IP2	protein_coding	16	1.858	2.89e-05	0.00013
RNF150	protein_coding	4	1.846	2.97e-05	0.000132
OSR1	protein_coding	2	6.789	2.98e-05	0.000133
SPEF1	protein_coding	20	3.186	2.98e-05	0.000133
TNNI1	protein_coding	1	1.719	3.02e-05	0.000134
CNTNAP4	protein_coding	16	8.26	3.03e-05	0.000134
ZAP70	protein_coding	2	7.86	3.1e-05	0.000136
TNFRSF25	protein_coding	1	1.954	3.14e-05	0.000138
ZNF214	protein_coding	11	2.072	3.19e-05	0.000139
IL6R	protein_coding	1	1.059	3.23e-05	0.00014
CXXC4	protein_coding	4	5.356	3.31e-05	0.000143
KRT18	protein_coding	12	2.775	3.32e-05	0.000143
BRICD5	protein_coding	16	1.628	3.34e-05	0.000144
C6orf118	protein_coding	6	4.141	3.35e-05	0.000144
IFT46	protein_coding	11	1.241	3.36e-05	0.000144
TEKT1	protein_coding	17	9.698	3.37e-05	0.000145
LINC00305	lincRNA	18	8.63	3.38e-05	0.000145
ZNF774	protein_coding	15	1.697	3.42e-05	0.000146
SIPA1L2	protein_coding	1	3.108	3.43e-05	0.000147
UBXN10	protein_coding	1	2.853	3.47e-05	0.000148
CASC1	protein_coding	12	4.759	3.57e-05	0.000151
PPIL6	protein_coding	6	4.832	3.6e-05	0.000152
DAW1	protein_coding	2	2.577	3.63e-05	0.000152
RP11-474O21.5	lincRNA	1	3.802	3.64e-05	0.000153
IER5L	protein_coding	9	6.188	3.68e-05	0.000154
FBLN7	protein_coding	2	5.671	3.69e-05	0.000154
ALCAM	protein_coding	3	1.702	3.7e-05	0.000154
ANKRD45	protein_coding	1	1.503	3.75e-05	0.000156
USP30	protein_coding	12	1.441	3.96e-05	0.000162
FHAD1	protein_coding	1	2.962	4.09e-05	0.000166
TTC6	protein_coding	14	9.707	4.12e-05	0.000167
CRTC1	protein_coding	19	1.489	4.2e-05	0.000169
CCDC157	protein_coding	22	1.556	4.24e-05	0.00017
ZBTB22	protein_coding	6	1.409	4.34e-05	0.000173
SAMD15	protein_coding	14	4.142	4.34e-05	0.000173
MAML3	protein_coding	4	2.67	4.44e-05	0.000176
ZMYND10	protein_coding	3	5.345	4.45e-05	0.000176
HDHD3	protein_coding	9	2.3	4.46e-05	0.000177
SPOCK2	protein_coding	10	4.643	4.48e-05	0.000177
WDR90	protein_coding	16	1.293	4.51e-05	0.000178
TFPI2	protein_coding	7	3.746	4.54e-05	0.000179
RP11-67L2.2	lincRNA	3	2.146	4.64e-05	0.000182
BAIAP2-AS1	lincRNA	17	1.695	4.68e-05	0.000183
AJUBA	protein_coding	14	1.943	4.81e-05	0.000187
RFX3	protein_coding	9	1.709	4.84e-05	0.000187
ZNF44	protein_coding	19	1.644	5.06e-05	0.000194
EFCAB7	protein_coding	1	1.564	5.21e-05	0.000198
TRAPPC9	protein_coding	8	1.279	5.28e-05	0.0002
GPC2	protein_coding	7	1.226	5.37e-05	0.000202
FRAT1	protein_coding	10	1.989	5.5e-05	0.000207
KCNJ4	protein_coding	22	2.336	5.58e-05	0.000209
CIRBP	protein_coding	19	1.31	5.6e-05	0.000209
AC104654.2	lincRNA	2	8.038	5.63e-05	0.00021
CYP39A1	protein_coding	6	1.562	5.64e-05	0.00021
FAM163A	protein_coding	1	3.757	5.66e-05	0.000211
MYPN	protein_coding	10	5.932	5.67e-05	0.000211
DNAAF1	protein_coding	16	4.333	5.68e-05	0.000212
LRRC42	protein_coding	1	1.262	5.71e-05	0.000212
TTLL9	protein_coding	20	7.755	5.75e-05	0.000213
CASC18	lincRNA	12	7.247	5.78e-05	0.000214
RP11-96L7.2	lincRNA	9	7.361	5.81e-05	0.000215
EFR3B	protein_coding	2	1.233	5.88e-05	0.000216
LRRC9	protein_coding	14	2.494	5.88e-05	0.000217
HULC	lincRNA	6	7.95	6.19e-05	0.000226
MKL2	protein_coding	16	1.852	6.24e-05	0.000227
MIB2	protein_coding	1	1.319	6.44e-05	0.000232
EFCAB6	protein_coding	22	2.002	6.44e-05	0.000232
LHFPL3	protein_coding	7	4.475	6.54e-05	0.000235
GIF	protein_coding	11	10.999	6.56e-05	0.000236
DIO1	protein_coding	1	7.814	6.61e-05	0.000237
TIGD3	protein_coding	11	1.693	6.65e-05	0.000238
ZNF474	protein_coding	5	7.406	6.7e-05	0.00024
DNAL1	protein_coding	14	1.182	6.85e-05	0.000244
H6PD	protein_coding	1	2.106	6.87e-05	0.000244
CRY2	protein_coding	11	1.431	6.9e-05	0.000245
MYO15B	protein_coding	17	2.624	6.92e-05	0.000245
IFI16	protein_coding	1	4.308	6.94e-05	0.000246
ZNF189	protein_coding	9	1.297	6.98e-05	0.000247
SPAG16	protein_coding	2	1.754	7.16e-05	0.000252
DRC1	protein_coding	2	8.435	7.19e-05	0.000252
D2HGDH	protein_coding	2	1.423	7.23e-05	0.000253
AP1G2	protein_coding	14	1.247	7.31e-05	0.000255
PLEKHG5	protein_coding	1	1.454	7.48e-05	0.00026
AC007392.3	lincRNA	2	7.332	7.5e-05	0.000261
NMT2	protein_coding	10	1.58	7.55e-05	0.000262
RIBC2	protein_coding	22	3.039	7.76e-05	0.000267
RSPH3	protein_coding	6	1.996	7.77e-05	0.000267
ZFP36L1	protein_coding	14	1.157	7.77e-05	0.000267
ATP13A4	protein_coding	3	4.035	7.8e-05	0.000267
C2orf50	protein_coding	2	2.59	7.8e-05	0.000267
ZNF823	protein_coding	19	2.064	7.89e-05	0.00027
HRAT92	lincRNA	7	4.291	8.06e-05	0.000274
TCF7	protein_coding	5	1.46	8.15e-05	0.000277
ZNF688	protein_coding	16	2.611	8.24e-05	0.000279
EXOC6B	protein_coding	2	1.133	8.26e-05	0.000279
FGF10	protein_coding	5	4.035	8.35e-05	0.000282
FANCC	protein_coding	9	1.197	8.36e-05	0.000282
PRICKLE4	protein_coding	6	3.438	8.37e-05	0.000282
ODF2	protein_coding	9	1.072	8.37e-05	0.000282
WSB1	protein_coding	17	1.928	8.37e-05	0.000282
CACNA1D	protein_coding	3	2.201	8.42e-05	0.000283
SYTL3	protein_coding	6	3.836	8.47e-05	0.000284
CFAP61	protein_coding	20	4.307	8.49e-05	0.000285
LNX1	protein_coding	4	2.327	8.77e-05	0.000292
ISX	protein_coding	22	12.211	8.77e-05	0.000292
TMEM44	protein_coding	3	1.507	8.94e-05	0.000297
CUL9	protein_coding	6	1.901	8.98e-05	0.000297
ZNF584	protein_coding	19	1.811	9.1e-05	0.0003
LBX2	protein_coding	2	5.716	9.12e-05	0.0003
CCDC65	protein_coding	12	2.477	9.28e-05	0.000304
SPR	protein_coding	2	1.462	9.28e-05	0.000304
NKX3-1	protein_coding	8	1.041	9.39e-05	0.000307
EXOC7	protein_coding	17	1.194	9.47e-05	0.000308
TTC30A	protein_coding	2	1.387	9.48e-05	0.000309
BBOF1	protein_coding	14	4.293	9.69e-05	0.000314
AMH	protein_coding	19	3.043	9.84e-05	0.000317
ANKRD50	protein_coding	4	1.148	0.000101	0.000324
TSHZ2	protein_coding	20	8.444	0.000103	0.000328
PIH1D2	protein_coding	11	3.626	0.000106	0.000336
GSTA1	protein_coding	6	7.453	0.000107	0.000337
RP11-458F8.4	lincRNA	7	1.503	0.000108	0.000339
ADCK5	protein_coding	8	1.697	0.000112	0.00035
IFT22	protein_coding	7	1.794	0.000117	0.000362
GIPR	protein_coding	19	4.945	0.000118	0.000364
HPCAL1	protein_coding	2	1.466	0.000118	0.000365
IFT122	protein_coding	3	1.065	0.000121	0.00037
TRIM3	protein_coding	11	1.492	0.000122	0.000372
CD22	protein_coding	19	3.479	0.000122	0.000373
KANSL3	protein_coding	2	1.072	0.000123	0.000375
CDH5	protein_coding	16	2.08	0.000128	0.000385
PLAC8	protein_coding	4	3.862	0.000129	0.000388
KIF9	protein_coding	3	2.252	0.000131	0.000392
RP11-1109F11.3	lincRNA	12	4.115	0.000131	0.000392
ZNF266	protein_coding	19	1.307	0.000131	0.000394
ADAMTSL4	protein_coding	1	2.301	0.000133	0.000397
MTHFSD	protein_coding	16	1.19	0.000134	0.0004
CFAP52	protein_coding	17	5.203	0.000138	0.000409
NAA40	protein_coding	11	1.088	0.000139	0.000412
ATG16L2	protein_coding	11	1.532	0.000142	0.000418
DNAH9	protein_coding	17	2.9	0.000145	0.000426
THNSL2	protein_coding	2	1.988	0.000146	0.000427
CFAP77	protein_coding	9	2.732	0.000146	0.000428
LMX1B	protein_coding	9	6.684	0.000149	0.000434
CARD8	protein_coding	19	1.159	0.000152	0.00044
C11orf49	protein_coding	11	1.448	0.000154	0.000446
HLCS	protein_coding	21	1.484	0.000155	0.000448
ELMOD3	protein_coding	2	1.482	0.000156	0.00045
CPAMD8	protein_coding	19	1.28	0.00016	0.000459
INSR	protein_coding	19	1.062	0.000161	0.000461
SEC31B	protein_coding	10	2.174	0.000161	0.000461
LCA5	protein_coding	6	1.643	0.000161	0.000461
SPATA33	protein_coding	16	1.526	0.000164	0.000467
ZNF710	protein_coding	15	1.328	0.000166	0.000471
MS4A8	protein_coding	11	7.769	0.000166	0.000471
ADAMTS10	protein_coding	19	2.081	0.000166	0.000472
PCSK4	protein_coding	19	1.677	0.000171	0.000481
GRIN3B	protein_coding	19	3.592	0.000171	0.000483
C1orf194	protein_coding	1	8.932	0.000175	0.00049
MEAF6	protein_coding	1	1.047	0.000175	0.000491
NISCH	protein_coding	3	1.232	0.000179	0.000498
BACE1	protein_coding	11	2.84	0.000179	0.000499
FBXL14	protein_coding	12	1.711	0.000181	0.000502
SPA17	protein_coding	11	2.157	0.000183	0.000506
SPAG6	protein_coding	10	7.365	0.000186	0.000512
DNAAF3	protein_coding	19	2.085	0.000188	0.000518
STAT2	protein_coding	12	1.462	0.000195	0.000531
TMEM8B	protein_coding	9	1.449	0.000199	0.00054
RNF208	protein_coding	9	1.625	0.000206	0.000555
CTB-12O2.1	lincRNA	5	8.195	0.000208	0.000559
C8orf34	protein_coding	8	3.23	0.000208	0.000559
GALM	protein_coding	2	1.213	0.000208	0.00056
PCDH15	protein_coding	10	5.828	0.00021	0.000564
PDGFRL	protein_coding	8	1.638	0.000216	0.000576
SHISA3	protein_coding	4	4.342	0.000217	0.000579
CCDC148	protein_coding	2	2.462	0.000218	0.000581
TTLL10	protein_coding	1	2.406	0.000218	0.000582
LBH	protein_coding	2	2.112	0.000222	0.000589
NINL	protein_coding	20	1.288	0.000224	0.000593
CATIP	protein_coding	2	6.195	0.000224	0.000594
DENND5B	protein_coding	12	1.146	0.000226	0.000598
ZBTB17	protein_coding	1	1.006	0.00023	0.000606
CFAP100	protein_coding	3	6.315	0.00023	0.000606
RAD52	protein_coding	12	1.289	0.000231	0.000607
ACKR1	protein_coding	1	3.93	0.000241	0.000627
ZMAT3	protein_coding	3	1.221	0.000241	0.000627
ZNF117	protein_coding	7	1.773	0.000244	0.000632
MROH8	protein_coding	20	3.191	0.000245	0.000635
IFT81	protein_coding	12	1.133	0.000248	0.000641
CHKB	protein_coding	22	1.019	0.000249	0.000642
TMEM231	protein_coding	16	1.303	0.000251	0.000646
CFAP57	protein_coding	1	3.073	0.000252	0.000647
CST2	protein_coding	20	10.861	0.000252	0.000647
WDR34	protein_coding	9	1.415	0.000253	0.000648
MASP1	protein_coding	3	1.809	0.000254	0.000651
RWDD3	protein_coding	1	1.891	0.000257	0.000657
TMEM67	protein_coding	8	1.066	0.000259	0.000661
C1orf159	protein_coding	1	1.451	0.00026	0.000663
CTC-301O7.4	lincRNA	19	3.461	0.000269	0.000681
PLA2G12B	protein_coding	10	7.901	0.00027	0.000683
BCDIN3D	protein_coding	12	1.514	0.000272	0.000688
RP3-329A5.8	lincRNA	6	2.613	0.000273	0.000689
OIT3	protein_coding	10	5.091	0.000276	0.000695
PRSS1	protein_coding	7	6.119	0.00028	0.000702
NOXA1	protein_coding	9	3.1	0.000283	0.000707
AGO4	protein_coding	1	1.392	0.000287	0.000715
NFE2L2	protein_coding	2	1.807	0.000288	0.000716
GADL1	protein_coding	3	3.09	0.000291	0.000722
RSPH1	protein_coding	21	4.766	0.000291	0.000723
GLYATL2	protein_coding	11	3.044	0.000292	0.000724
MAPK12	protein_coding	22	1.479	0.000301	0.000742
CDH24	protein_coding	14	1.342	0.000304	0.000748
HPN	protein_coding	19	1.922	0.000313	0.000765
CACNB2	protein_coding	10	1.935	0.000316	0.000771
LCAT	protein_coding	16	1.362	0.00032	0.000779
C15orf65	protein_coding	15	2.827	0.000326	0.000792
FAM193B	protein_coding	5	1.08	0.000327	0.000794
C11orf63	protein_coding	11	3.437	0.000328	0.000795
CFAP74	protein_coding	1	3.04	0.00033	0.000799
RIN2	protein_coding	20	5.484	0.000331	0.0008
RWDD2A	protein_coding	6	1.199	0.000332	0.000801
ROPN1L	protein_coding	5	3.355	0.000336	0.00081
ZNF487	protein_coding	10	3.082	0.000345	0.000825
EFCAB1	protein_coding	8	6.276	0.000347	0.000828
NEK5	protein_coding	13	2.661	0.000348	0.00083
SHROOM1	protein_coding	5	1.248	0.000348	0.00083
SLC35E2B	protein_coding	1	1.023	0.000349	0.000831
NPHP4	protein_coding	1	1.006	0.000352	0.000836
CFAP45	protein_coding	1	5.835	0.000354	0.000839
RNF219	protein_coding	13	1.14	0.000356	0.000843
C7orf57	protein_coding	7	4.053	0.00036	0.000852
GHR	protein_coding	5	4.766	0.000361	0.000852
KCNN1	protein_coding	19	1.61	0.000369	0.000867
FAM81B	protein_coding	5	5.594	0.00037	0.000869
KIF27	protein_coding	9	2.25	0.00037	0.000869
PIFO	protein_coding	1	2.669	0.000371	0.00087
SLC26A10	protein_coding	12	2.9	0.000374	0.000877
DNAI1	protein_coding	9	3.496	0.000381	0.000888
SPATA6L	protein_coding	9	2.532	0.000383	0.000891
IL17D	protein_coding	13	1.665	0.000385	0.000894
CBY1	protein_coding	22	1.374	0.000396	0.000915
EFCAB2	protein_coding	1	1.337	0.0004	0.000921
NAA38	protein_coding	17	2.774	0.000401	0.000924
MDFI	protein_coding	6	1.179	0.000411	0.00094
IFT140	protein_coding	16	1.706	0.000415	0.000947
PILRB	protein_coding	7	1.116	0.000425	0.000965
KIF26B	protein_coding	1	6.201	0.000426	0.000967
CAPSL	protein_coding	5	7.518	0.000427	0.000967
DNAH1	protein_coding	3	2.348	0.000428	0.000969
FSCN2	protein_coding	17	4.076	0.000428	0.000969
LINC00863	lincRNA	10	1.909	0.000433	0.000978
TECPR1	protein_coding	7	1.461	0.000434	0.00098
NEIL1	protein_coding	15	2.011	0.000435	0.000981
RP11-250B2.5	lincRNA	6	1.613	0.000436	0.000982
PLD5	protein_coding	1	1.351	0.000437	0.000985
ST6GAL2	protein_coding	2	1.641	0.000438	0.000986
AZIN2	protein_coding	1	2.47	0.000443	0.000996
BZRAP1	protein_coding	17	2.465	0.000444	0.000996
TXK	protein_coding	4	3.226	0.000448	0.001
LRRC23	protein_coding	12	2.583	0.000451	0.00101
SESTD1	protein_coding	2	1.081	0.000471	0.00105
SMUG1	protein_coding	12	1.063	0.000474	0.00105
38596	protein_coding	22	1.106	0.000474	0.00105
IQUB	protein_coding	7	2.691	0.000479	0.00106
MOB3C	protein_coding	1	1.148	0.000486	0.00107
CBLB	protein_coding	3	1.031	0.000488	0.00108
LINC01089	lincRNA	12	1.157	0.000495	0.00109
TLE6	protein_coding	19	3.699	0.000499	0.0011
CCDC173	protein_coding	2	2.676	0.000513	0.00112
ADAM28	protein_coding	8	2.3	0.000521	0.00114
USP43	protein_coding	17	1.122	0.000526	0.00115
CTXN1	protein_coding	19	1.753	0.000531	0.00115
WNT5A	protein_coding	3	2.012	0.000551	0.00119
DPY19L2	protein_coding	12	2.291	0.000565	0.00121
NOL4	protein_coding	18	3.199	0.000566	0.00122
LINC01208	lincRNA	3	5.921	0.000587	0.00125
LINC00969	lincRNA	3	1.579	0.000594	0.00126
ENKD1	protein_coding	16	1.721	0.000598	0.00127
BEND5	protein_coding	1	1.196	0.000599	0.00127
KLHL31	protein_coding	6	1.553	0.000599	0.00127
ZC2HC1C	protein_coding	14	1.927	0.000603	0.00128
UBE3B	protein_coding	12	1.231	0.000621	0.00131
LRRC6	protein_coding	8	1.858	0.000621	0.00131
PPARG	protein_coding	3	6.62	0.000623	0.00131
HP1BP3	protein_coding	1	1.11	0.000623	0.00131
HOXB5	protein_coding	17	8.581	0.000626	0.00132
C1orf228	protein_coding	1	3.927	0.000637	0.00133
GOLGA8A	protein_coding	15	1.724	0.000638	0.00133
COLQ	protein_coding	3	2.099	0.000647	0.00135
PPP1R12B	protein_coding	1	1.486	0.000648	0.00135
LUC7L	protein_coding	16	1.078	0.000655	0.00137
CFAP157	protein_coding	9	1.116	0.000655	0.00137
SPAG17	protein_coding	1	3.535	0.000661	0.00137
ASB16	protein_coding	17	1.712	0.000668	0.00139
TTC28	protein_coding	22	1.463	0.000671	0.00139
GAL3ST4	protein_coding	7	1.167	0.000671	0.00139
HYI	protein_coding	1	2.285	0.000684	0.00141
AHSA2	protein_coding	2	1.559	0.000684	0.00141
TTC21A	protein_coding	3	1.996	0.000693	0.00143
DISP1	protein_coding	1	1.249	0.000693	0.00143
SLC25A27	protein_coding	6	1.581	0.000696	0.00143
CCDC125	protein_coding	5	1.796	0.000704	0.00145
ULK1	protein_coding	12	1.062	0.000705	0.00145
DRC7	protein_coding	16	7.525	0.000707	0.00145
VEGFC	protein_coding	4	1.686	0.00072	0.00147
ARRDC4	protein_coding	15	2.513	0.000721	0.00147
CCDC102A	protein_coding	16	1.358	0.000727	0.00148
CFAP126	protein_coding	1	2.04	0.000742	0.00151
ZSCAN18	protein_coding	19	1.108	0.000758	0.00153
TMEM74B	protein_coding	20	3.235	0.000768	0.00155
ANAPC13	protein_coding	3	1.093	0.000779	0.00157
LRTOMT	protein_coding	11	1.506	0.000782	0.00157
ZNF439	protein_coding	19	1.464	0.000786	0.00157
TF	protein_coding	3	8.473	0.000791	0.00158
LINC01547	lincRNA	21	2.573	0.000801	0.0016
SPAG8	protein_coding	9	3.361	0.000806	0.00161
CACNG6	protein_coding	19	2.484	0.000808	0.00161
CDAN1	protein_coding	15	1.114	0.00081	0.00161
RELT	protein_coding	11	1.072	0.000819	0.00163
ZNF785	protein_coding	16	1.335	0.000827	0.00164
KIAA0513	protein_coding	16	1.213	0.000827	0.00164
JUND	protein_coding	19	1.873	0.000837	0.00165
CXADRP3	lincRNA	18	4.003	0.000838	0.00166
CPB1	protein_coding	3	14.77	0.000857	0.00169
RSG1	protein_coding	1	1.393	0.000857	0.00169
PPP1R11	protein_coding	6	1.156	0.000864	0.00169
SLFN5	protein_coding	17	1.288	0.000864	0.0017
CALCA	protein_coding	11	2.805	0.000865	0.0017
SLC16A14	protein_coding	2	1.882	0.000871	0.00171
ZBBX	protein_coding	3	2.943	0.000893	0.00174
CFAP53	protein_coding	18	3.159	0.000894	0.00174
AZU1	protein_coding	19	3.132	0.00092	0.00179
SHD	protein_coding	19	1.43	0.000925	0.00179
SRGAP1	protein_coding	12	1.179	0.000941	0.00182
RIPK4	protein_coding	21	3.097	0.000972	0.00187
ADHFE1	protein_coding	8	1.57	0.000982	0.00188
MFI2	protein_coding	3	2.1	0.000992	0.0019
IQCG	protein_coding	3	1.031	0.000993	0.0019
FLJ12825	lincRNA	12	10.426	0.000996	0.0019
DNAH6	protein_coding	2	4.292	0.00105	0.002
CCDC108	protein_coding	2	3.573	0.00106	0.00201
IRAK4	protein_coding	12	1.109	0.00107	0.00202
U73166.2	lincRNA	3	2.845	0.00108	0.00203
CCDC142	protein_coding	2	1.527	0.00108	0.00203
CYP46A1	protein_coding	14	1.742	0.00108	0.00204
RP4-789D17.5	lincRNA	1	1.968	0.00108	0.00204
SFRP4	protein_coding	7	6.576	0.00108	0.00204
ZNF276	protein_coding	16	1.351	0.00111	0.00209
CHRD	protein_coding	3	3.754	0.00115	0.00214
RP11-154H23.3	lincRNA	3	6.758	0.00119	0.0022
HES4	protein_coding	1	7.149	0.0012	0.00223
KIAA0556	protein_coding	16	1.294	0.00123	0.00227
TBX5	protein_coding	12	7.298	0.00124	0.00228
DNAJB13	protein_coding	11	3.897	0.00125	0.0023
CFAP99	protein_coding	4	6.424	0.00128	0.00235
TCP11L2	protein_coding	12	1.591	0.00132	0.0024
GOLT1A	protein_coding	1	1.065	0.00132	0.0024
RP11-834C11.11	lincRNA	12	5.383	0.00132	0.0024
CLDN18	protein_coding	3	5.016	0.00133	0.00242
C19orf44	protein_coding	19	1.319	0.00134	0.00243
BCO2	protein_coding	11	3.514	0.00137	0.00247
EFHB	protein_coding	3	1.576	0.00138	0.00249
IPP	protein_coding	1	1.281	0.00139	0.0025
ARHGAP21	protein_coding	10	1.116	0.00141	0.00253
GSDMB	protein_coding	17	1.794	0.00143	0.00257
KLHL32	protein_coding	6	2.905	0.00144	0.00258
NUTM2A	protein_coding	10	2.348	0.00147	0.00263
ZFHX4	protein_coding	8	2.73	0.00148	0.00264
FAM229B	protein_coding	6	1.398	0.00148	0.00264
SLC44A5	protein_coding	1	2.612	0.00149	0.00265
ABCA2	protein_coding	9	1.239	0.0015	0.00266
CAPS2	protein_coding	12	1.412	0.0015	0.00268
SPATA18	protein_coding	4	2.032	0.00153	0.00271
CDHR3	protein_coding	7	3.558	0.00155	0.00274
RNPEP	protein_coding	1	1.021	0.00155	0.00275
H1F0	protein_coding	22	1.18	0.00158	0.00279
SEMA6C	protein_coding	1	1.407	0.00158	0.00279
SSBP4	protein_coding	19	1.26	0.00163	0.00285
C10orf35	protein_coding	10	1.227	0.00169	0.00294
APBA2	protein_coding	15	1.169	0.00169	0.00294
TMOD1	protein_coding	9	4.603	0.00169	0.00294
ZSCAN16	protein_coding	6	1.047	0.0017	0.00296
NOXRED1	protein_coding	14	3.147	0.00172	0.00299
PACRG	protein_coding	6	1.793	0.00173	0.003
IFT57	protein_coding	3	1.144	0.00176	0.00304
BMP8A	protein_coding	1	2.506	0.00177	0.00306
SUV420H2	protein_coding	19	1.402	0.00181	0.00312
DZIP1L	protein_coding	3	2.038	0.00184	0.00316
ENO4	protein_coding	10	2.366	0.00185	0.00317
STK31	protein_coding	7	3.676	0.00191	0.00326
VWA3A	protein_coding	16	8.464	0.00194	0.0033
STMND1	protein_coding	6	6.228	0.00194	0.0033
RP1-182D15.2	lincRNA	6	5.057	0.00195	0.00332
FAM162B	protein_coding	6	1.251	0.00197	0.00335
TRPM5	protein_coding	11	7.05	0.00198	0.00335
C9orf116	protein_coding	9	1.204	0.00201	0.0034
TTC29	protein_coding	4	3.326	0.00206	0.00346
LMNTD2	protein_coding	11	1.871	0.00206	0.00347
TRAF1	protein_coding	9	1.849	0.00206	0.00347
CCDC181	protein_coding	1	1.198	0.00208	0.00349
SLC16A13	protein_coding	17	1.541	0.00211	0.00353
SCNN1D	protein_coding	1	2.01	0.00211	0.00354
MXD3	protein_coding	5	1.591	0.00213	0.00357
ORMDL3	protein_coding	17	1.15	0.00216	0.00361
SLFNL1	protein_coding	1	1.497	0.00225	0.00373
ARFRP1	protein_coding	20	1.157	0.00225	0.00374
C6orf25	protein_coding	6	3.151	0.00226	0.00375
RP11-250B2.3	lincRNA	6	1.941	0.00227	0.00376
FLJ20021	lincRNA	4	1.601	0.00227	0.00376
RMDN2	protein_coding	2	1.258	0.00227	0.00376
CSF3R	protein_coding	1	9.26	0.00228	0.00377
C4orf48	protein_coding	4	3.069	0.00232	0.00383
SYCP2	protein_coding	20	1.813	0.00233	0.00384
LY6G5C	protein_coding	6	1.928	0.00233	0.00385
LRRC43	protein_coding	12	4.297	0.00234	0.00386
ZNF19	protein_coding	16	1.234	0.00235	0.00387
ZNF445	protein_coding	3	1.215	0.00238	0.00392
CREM	protein_coding	10	1.122	0.00238	0.00392
GKAP1	protein_coding	9	1.234	0.00239	0.00392
GIPC2	protein_coding	1	1.167	0.00244	0.004
CATSPERG	protein_coding	19	3.526	0.00246	0.00402
RP11-48B3.3	lincRNA	8	5.15	0.00246	0.00402
CYP2C8	protein_coding	10	2.454	0.00255	0.00414
RDH5	protein_coding	12	1.4	0.00262	0.00423
PLIN5	protein_coding	19	1.551	0.00267	0.00431
LINC00857	lincRNA	10	1.927	0.00271	0.00435
CCDC114	protein_coding	19	1.207	0.00271	0.00435
CAPN14	protein_coding	2	3.083	0.00274	0.00439
ULBP2	protein_coding	6	6.298	0.00275	0.00441
MACROD2	protein_coding	20	1.856	0.00279	0.00446
ADAMTS13	protein_coding	9	1.308	0.00282	0.00451
ZNF554	protein_coding	19	1.06	0.00284	0.00453
ABHD8	protein_coding	19	1.239	0.00285	0.00454
ZDHHC11B	protein_coding	5	1.363	0.00289	0.00459
RNF122	protein_coding	8	1.034	0.00295	0.00468
NPM2	protein_coding	8	2.357	0.00303	0.00479
WDR66	protein_coding	12	1.657	0.00311	0.0049
LINC00202-1	lincRNA	10	2.83	0.00313	0.00493
POPDC2	protein_coding	3	2.943	0.00314	0.00493
MORN1	protein_coding	1	1.551	0.00323	0.00505
FSHR	protein_coding	2	7.183	0.00325	0.00508
BAIAP3	protein_coding	16	1.481	0.00327	0.00511
RP11-734I18.1	lincRNA	4	2.384	0.00331	0.00516
AKR7A3	protein_coding	1	2.054	0.00332	0.00518
SLC34A3	protein_coding	9	4.086	0.00336	0.00522
RP11-502I4.3	lincRNA	15	2.957	0.00348	0.00538
HSPA12A	protein_coding	10	1.029	0.0035	0.00542
HSD11B1L	protein_coding	19	1.381	0.00369	0.00567
CCDC39	protein_coding	3	1.02	0.00374	0.00572
SLC48A1	protein_coding	12	1.152	0.00376	0.00575
ARHGAP10	protein_coding	4	1.94	0.00381	0.00583
TNFSF13B	protein_coding	13	3.647	0.00384	0.00587
PHPT1	protein_coding	9	1.14	0.00389	0.00592
SPOCD1	protein_coding	1	1.439	0.0039	0.00594
NPY1R	protein_coding	4	2.011	0.00396	0.00602
RP11-457M11.5	lincRNA	6	2.105	0.00411	0.00621
DFNB31	protein_coding	9	1.12	0.00417	0.0063
IGFN1	protein_coding	1	7.444	0.00423	0.00637
ASIC2	protein_coding	17	1.067	0.00426	0.00641
SHOX2	protein_coding	3	7.563	0.00432	0.00649
ZNF184	protein_coding	6	1.057	0.00432	0.00649
C5orf45	protein_coding	5	1.042	0.00438	0.00657
ZSCAN1	protein_coding	19	1.893	0.00445	0.00665
CYP4F35P	lincRNA	18	4.001	0.00448	0.00669
ARG1	protein_coding	6	3.565	0.00451	0.00674
SPTBN2	protein_coding	11	1.045	0.00455	0.00679
FAM166B	protein_coding	9	3.134	0.00461	0.00687
PMFBP1	protein_coding	16	1.566	0.00478	0.00708
LRRC56	protein_coding	11	1.897	0.00486	0.00717
STK19	protein_coding	6	1.08	0.00489	0.00721
KIF24	protein_coding	9	1.577	0.00509	0.00747
TBX1	protein_coding	22	3.758	0.00513	0.00751
RP11-395A13.2	lincRNA	2	2.19	0.00517	0.00757
LRP5L	protein_coding	22	1.321	0.00528	0.00771
NOVA1	protein_coding	14	1.224	0.00532	0.00776
NPIPB15	protein_coding	16	1.636	0.00533	0.00777
PRR7	protein_coding	5	1.369	0.00556	0.00806
PROZ	protein_coding	13	2.71	0.00566	0.0082
AP000344.3	lincRNA	22	4.208	0.00574	0.0083
IQCH-AS1	lincRNA	15	1.459	0.00577	0.00832
DFNB59	protein_coding	2	1.474	0.00592	0.00852
RNF224	protein_coding	9	3.931	0.00592	0.00852
DNAJC27	protein_coding	2	1.103	0.00596	0.00857
ZDHHC1	protein_coding	16	2.106	0.00603	0.00865
GVQW1	protein_coding	9	1.423	0.00603	0.00866
IQCD	protein_coding	12	1.68	0.00615	0.0088
RSPH14	protein_coding	22	2.962	0.0062	0.00886
PROSER2	protein_coding	10	1.599	0.00628	0.00896
CLEC2D	protein_coding	12	1.418	0.00648	0.00921
ODF3B	protein_coding	22	5.388	0.00695	0.0098
SMKR1	protein_coding	7	1.301	0.00706	0.00993

## Sheet: ST2e.PE
Gene name	Gene biotype	Chromosome	log2 Fold change	p-value	FDR-adjusted p-value
CDH11	protein_coding	16	5.051	2.53e-11	7.59e-08
JAG1	protein_coding	20	4.514	3.41e-10	3.46e-07
THBS1	protein_coding	15	3.826	1e-09	7.22e-07
ANXA4	protein_coding	2	4.766	1.36e-09	8.48e-07
COL12A1	protein_coding	6	5.747	1.66e-09	8.48e-07
RHOU	protein_coding	1	4.51	2.55e-09	8.56e-07
KRT7	protein_coding	12	2.211	2.65e-09	8.56e-07
HIVEP2	protein_coding	6	1.908	3.07e-09	8.9e-07
CDH1	protein_coding	16	1.661	3.14e-09	8.9e-07
CPE	protein_coding	4	5.197	4.41e-09	9.47e-07
APLP1	protein_coding	19	3.142	4.64e-09	9.67e-07
SCN9A	protein_coding	2	2.806	4.72e-09	9.67e-07
SERPING1	protein_coding	11	2.845	4.94e-09	9.67e-07
RASSF4	protein_coding	10	3.244	5.02e-09	9.67e-07
VIL1	protein_coding	2	5.636	5.55e-09	1.02e-06
NFKBIZ	protein_coding	3	2.373	6.34e-09	1.07e-06
MOXD1	protein_coding	6	3.042	7.28e-09	1.13e-06
ENC1	protein_coding	5	4.927	7.53e-09	1.14e-06
ITGA1	protein_coding	5	2.203	7.54e-09	1.14e-06
EDN1	protein_coding	6	7.647	7.93e-09	1.15e-06
FRMD6	protein_coding	14	3.378	8.52e-09	1.17e-06
NPTXR	protein_coding	22	1.822	1.09e-08	1.37e-06
VGLL3	protein_coding	3	2.605	1.1e-08	1.37e-06
ATP8B1	protein_coding	18	3.091	1.18e-08	1.42e-06
BEND7	protein_coding	10	2.601	1.35e-08	1.48e-06
TANC1	protein_coding	2	3.808	1.36e-08	1.48e-06
CDH6	protein_coding	5	9.675	1.51e-08	1.55e-06
SCUBE3	protein_coding	6	6.068	1.52e-08	1.55e-06
MTCL1	protein_coding	18	1.085	1.55e-08	1.55e-06
ARID5B	protein_coding	10	4.781	1.61e-08	1.59e-06
BMP1	protein_coding	8	4.921	1.64e-08	1.59e-06
MFSD6	protein_coding	2	2.757	1.76e-08	1.64e-06
ACSM3	protein_coding	16	3.583	1.84e-08	1.69e-06
PIK3AP1	protein_coding	10	6.087	1.97e-08	1.71e-06
ITGA3	protein_coding	17	2.194	1.98e-08	1.71e-06
CADM4	protein_coding	19	2.59	2e-08	1.71e-06
SGMS2	protein_coding	4	5.656	2.11e-08	1.77e-06
FRMD4B	protein_coding	3	3.994	2.16e-08	1.78e-06
TGFB2	protein_coding	1	7.771	2.26e-08	1.83e-06
HGSNAT	protein_coding	8	4.949	2.63e-08	2e-06
LRRN3	protein_coding	7	6.324	2.64e-08	2e-06
PDGFC	protein_coding	4	5.185	2.67e-08	2.01e-06
HUNK	protein_coding	21	1.847	2.78e-08	2.04e-06
PRSS23	protein_coding	11	6.815	2.94e-08	2.09e-06
TNC	protein_coding	9	5.936	3.13e-08	2.14e-06
LMOD1	protein_coding	1	2.975	3.21e-08	2.15e-06
TACC1	protein_coding	8	2.265	3.22e-08	2.15e-06
WLS	protein_coding	1	6.077	3.45e-08	2.27e-06
ARSJ	protein_coding	4	1.634	3.85e-08	2.46e-06
ATP10D	protein_coding	4	3.849	4.32e-08	2.63e-06
WNK2	protein_coding	9	1.77	4.93e-08	2.75e-06
ANO9	protein_coding	11	2.821	5.91e-08	2.96e-06
VIM	protein_coding	10	3.864	5.92e-08	2.96e-06
AGPAT3	protein_coding	21	4.165	6.15e-08	3e-06
ST14	protein_coding	11	2.341	6.15e-08	3e-06
IL6ST	protein_coding	5	4.133	6.17e-08	3e-06
CDH2	protein_coding	18	4.498	6.65e-08	3.08e-06
LTBP3	protein_coding	11	3.318	6.82e-08	3.12e-06
EFNB2	protein_coding	13	2.876	6.95e-08	3.14e-06
PROX1	protein_coding	1	7.798	7.11e-08	3.19e-06
ADGRG6	protein_coding	6	6.206	7.66e-08	3.36e-06
VTN	protein_coding	17	11.16	8.06e-08	3.41e-06
IRAK2	protein_coding	3	1.875	8.1e-08	3.41e-06
MEGF9	protein_coding	9	3.56	8.11e-08	3.41e-06
CDC42EP1	protein_coding	22	4.587	8.62e-08	3.58e-06
PLAU	protein_coding	10	2.278	8.65e-08	3.58e-06
SUSD1	protein_coding	9	3.102	8.77e-08	3.61e-06
PALLD	protein_coding	4	2.935	8.94e-08	3.65e-06
LAMC2	protein_coding	1	2.845	9.14e-08	3.71e-06
TRIM8	protein_coding	10	2.043	1.04e-07	4.03e-06
FLRT2	protein_coding	14	6.658	1.04e-07	4.03e-06
TNFRSF19	protein_coding	13	7.649	1.05e-07	4.03e-06
KLF6	protein_coding	10	3.261	1.07e-07	4.04e-06
CARD10	protein_coding	22	1.712	1.07e-07	4.04e-06
CUEDC1	protein_coding	17	2.363	1.09e-07	4.04e-06
SYNE1	protein_coding	6	4.748	1.12e-07	4.09e-06
APPL2	protein_coding	12	1.731	1.14e-07	4.11e-06
ELF1	protein_coding	13	3.227	1.17e-07	4.17e-06
DOPEY2	protein_coding	21	2.283	1.17e-07	4.17e-06
NFKB1	protein_coding	4	2.504	1.23e-07	4.28e-06
SHC2	protein_coding	19	5.279	1.26e-07	4.35e-06
ROBO2	protein_coding	3	3.769	1.27e-07	4.36e-06
MATN2	protein_coding	8	2.759	1.28e-07	4.37e-06
TMCC3	protein_coding	12	2.968	1.29e-07	4.38e-06
TMEM132A	protein_coding	11	2.199	1.3e-07	4.4e-06
SSFA2	protein_coding	2	3.303	1.31e-07	4.41e-06
ITGA2	protein_coding	5	2.706	1.34e-07	4.47e-06
NES	protein_coding	1	1.809	1.35e-07	4.48e-06
GCNT4	protein_coding	5	2.649	1.42e-07	4.62e-06
IQCE	protein_coding	7	2.999	1.49e-07	4.77e-06
KCNJ16	protein_coding	17	10.809	1.53e-07	4.84e-06
PPP1R13B	protein_coding	14	2.706	1.53e-07	4.84e-06
UBD	protein_coding	6	11.081	1.56e-07	4.89e-06
SLC35D1	protein_coding	1	3.214	1.57e-07	4.91e-06
CASZ1	protein_coding	1	2.605	1.6e-07	4.95e-06
ASXL3	protein_coding	18	4.449	1.61e-07	4.95e-06
PKHD1	protein_coding	6	5.591	1.66e-07	5.02e-06
EFNA1	protein_coding	1	3.11	1.72e-07	5.14e-06
ADCY6	protein_coding	12	3.371	1.75e-07	5.19e-06
ADAMTS16	protein_coding	5	3.447	1.85e-07	5.41e-06
CADPS	protein_coding	3	4.181	1.91e-07	5.51e-06
HIST2H2BE	protein_coding	1	1.854	1.92e-07	5.52e-06
CXCL6	protein_coding	4	3.447	1.95e-07	5.57e-06
CLIP1	protein_coding	12	2.554	2.04e-07	5.72e-06
TAPBP	protein_coding	6	1.432	2.04e-07	5.72e-06
FAM65A	protein_coding	16	3.408	2.06e-07	5.74e-06
CXCL8	protein_coding	4	11.275	2.12e-07	5.85e-06
TAGLN	protein_coding	11	5.054	2.16e-07	5.9e-06
IGFBP7	protein_coding	4	9.41	2.24e-07	6.02e-06
MMP24	protein_coding	20	1.674	2.27e-07	6.04e-06
HEY1	protein_coding	8	5.34	2.32e-07	6.09e-06
PCBP4	protein_coding	3	3.23	2.32e-07	6.09e-06
MMP14	protein_coding	14	3.88	2.34e-07	6.1e-06
C9orf3	protein_coding	9	2.871	2.35e-07	6.1e-06
IL1RAP	protein_coding	3	2.827	2.41e-07	6.23e-06
RGL1	protein_coding	1	3.325	2.41e-07	6.23e-06
TIMP2	protein_coding	17	2.278	2.47e-07	6.3e-06
HIP1R	protein_coding	12	2.111	2.66e-07	6.54e-06
SDC4	protein_coding	20	3.024	2.77e-07	6.68e-06
PLEKHG3	protein_coding	14	1.387	2.85e-07	6.78e-06
CCSER1	protein_coding	4	2.818	2.86e-07	6.8e-06
ANTXR2	protein_coding	4	2.541	2.88e-07	6.83e-06
KIRREL	protein_coding	1	2.451	2.89e-07	6.83e-06
ACAP3	protein_coding	1	1.973	2.89e-07	6.83e-06
SETD7	protein_coding	4	3.93	2.91e-07	6.84e-06
LA16c-380H5.5	lincRNA	16	2.808	3.05e-07	7.04e-06
DCDC2	protein_coding	6	6.969	3.07e-07	7.06e-06
WWC1	protein_coding	5	1.16	3.15e-07	7.2e-06
SVIL	protein_coding	10	3.349	3.22e-07	7.28e-06
EGFR	protein_coding	7	4.14	3.28e-07	7.35e-06
ITGAV	protein_coding	2	3.761	3.37e-07	7.43e-06
NPFFR2	protein_coding	4	3.637	3.39e-07	7.45e-06
ERICH5	protein_coding	8	5.198	3.42e-07	7.48e-06
TNFAIP3	protein_coding	6	3.714	3.46e-07	7.52e-06
RUNX1	protein_coding	21	6.464	3.5e-07	7.57e-06
SMAD3	protein_coding	15	2.399	3.51e-07	7.58e-06
CREB5	protein_coding	7	4.928	3.57e-07	7.63e-06
ATXN1	protein_coding	6	3.758	3.59e-07	7.66e-06
EFEMP2	protein_coding	11	4.285	3.7e-07	7.84e-06
DCBLD1	protein_coding	6	3.184	3.7e-07	7.84e-06
SHROOM3	protein_coding	4	1.457	3.76e-07	7.92e-06
AGRN	protein_coding	1	2.583	3.78e-07	7.93e-06
MYH14	protein_coding	19	1.099	3.8e-07	7.95e-06
SUCNR1	protein_coding	3	10.282	3.81e-07	7.96e-06
CACFD1	protein_coding	9	2.091	3.83e-07	7.96e-06
MAP2	protein_coding	2	3.29	3.92e-07	8.06e-06
TOM1L2	protein_coding	17	3.192	3.96e-07	8.1e-06
SCN3B	protein_coding	11	3.468	4.17e-07	8.41e-06
ITGB8	protein_coding	7	4.563	4.43e-07	8.78e-06
LRP10	protein_coding	14	2.955	4.47e-07	8.84e-06
MICAL2	protein_coding	11	6.724	4.57e-07	8.98e-06
SAMD4A	protein_coding	14	3.384	4.72e-07	9.19e-06
NEDD9	protein_coding	6	2.332	4.9e-07	9.36e-06
KAT2B	protein_coding	3	3.394	4.92e-07	9.36e-06
SLC38A10	protein_coding	17	2.289	4.94e-07	9.38e-06
GPRC5C	protein_coding	17	3.803	5.05e-07	9.49e-06
FURIN	protein_coding	15	3.142	5.07e-07	9.5e-06
CSRP1	protein_coding	1	4.318	5.18e-07	9.58e-06
CCNL2	protein_coding	1	1.855	5.19e-07	9.58e-06
AQP3	protein_coding	9	4.173	5.29e-07	9.71e-06
DPF3	protein_coding	14	7.406	5.29e-07	9.71e-06
ZHX1	protein_coding	8	2.901	5.58e-07	1.01e-05
KIFAP3	protein_coding	1	3.637	5.66e-07	1.02e-05
PLD1	protein_coding	3	4.821	5.69e-07	1.02e-05
TP53INP1	protein_coding	8	2.488	5.78e-07	1.03e-05
FN1	protein_coding	2	6.046	5.79e-07	1.03e-05
MYRF	protein_coding	11	4.1	5.99e-07	1.05e-05
TNFSF15	protein_coding	9	7.373	6.05e-07	1.06e-05
PLEKHH2	protein_coding	2	2.159	6.15e-07	1.07e-05
HBEGF	protein_coding	5	2.475	6.2e-07	1.07e-05
ANKRD1	protein_coding	10	11.98	6.49e-07	1.11e-05
SIK1	protein_coding	21	1.579	6.57e-07	1.12e-05
RHOBTB1	protein_coding	10	1.406	6.59e-07	1.12e-05
STAT1	protein_coding	2	2.278	6.66e-07	1.12e-05
DPYSL4	protein_coding	10	1.696	6.75e-07	1.13e-05
SMPD1	protein_coding	11	4.958	6.88e-07	1.15e-05
SLC12A4	protein_coding	16	1.094	6.96e-07	1.16e-05
GPC1	protein_coding	2	1.772	7.09e-07	1.17e-05
SLIT3	protein_coding	5	6.17	7.16e-07	1.17e-05
TBC1D9	protein_coding	4	6.373	7.24e-07	1.17e-05
TYK2	protein_coding	19	1.632	7.28e-07	1.17e-05
ASB2	protein_coding	14	3.38	7.37e-07	1.18e-05
SNAP25	protein_coding	20	5.037	7.55e-07	1.21e-05
DIXDC1	protein_coding	11	1.058	7.58e-07	1.21e-05
TGM2	protein_coding	20	5.089	7.72e-07	1.22e-05
TGFB1I1	protein_coding	16	3.454	7.87e-07	1.24e-05
SLC46A1	protein_coding	17	2.657	7.95e-07	1.24e-05
TGFB1	protein_coding	19	4.319	7.96e-07	1.24e-05
IL11	protein_coding	19	4.767	8.01e-07	1.24e-05
FBRS	protein_coding	16	2.591	8.01e-07	1.24e-05
USP47	protein_coding	11	1.745	8.03e-07	1.24e-05
39873	protein_coding	12	3.073	8.27e-07	1.27e-05
LAMB2	protein_coding	3	1.793	8.37e-07	1.29e-05
ZMIZ2	protein_coding	7	1.255	8.56e-07	1.31e-05
NRG3	protein_coding	10	2.762	8.7e-07	1.32e-05
SORT1	protein_coding	1	1.745	8.71e-07	1.32e-05
EMC10	protein_coding	19	1.925	8.73e-07	1.32e-05
THBD	protein_coding	20	5.731	8.75e-07	1.32e-05
ARHGEF17	protein_coding	11	2.636	8.92e-07	1.34e-05
KLHL5	protein_coding	4	2.368	9.16e-07	1.36e-05
MOB3A	protein_coding	19	2.27	9.37e-07	1.38e-05
HIVEP3	protein_coding	1	4.149	9.42e-07	1.38e-05
FKBP9	protein_coding	7	3.081	9.66e-07	1.4e-05
ITGB4	protein_coding	17	1.646	9.73e-07	1.41e-05
EGLN1	protein_coding	1	1.725	9.79e-07	1.41e-05
CYR61	protein_coding	1	2.301	9.8e-07	1.41e-05
CDH9	protein_coding	5	3.433	9.89e-07	1.42e-05
TEX2	protein_coding	17	1.012	1e-06	1.44e-05
ALDH3A2	protein_coding	17	2.002	1.01e-06	1.45e-05
SAMD5	protein_coding	6	9.019	1.02e-06	1.45e-05
TNFRSF21	protein_coding	6	3.134	1.03e-06	1.46e-05
C12orf75	protein_coding	12	3.135	1.04e-06	1.47e-05
CD59	protein_coding	11	2.624	1.09e-06	1.52e-05
WNT10A	protein_coding	2	10.038	1.12e-06	1.53e-05
MXD4	protein_coding	4	1.885	1.12e-06	1.53e-05
SLC22A3	protein_coding	6	6.57	1.13e-06	1.54e-05
JOSD1	protein_coding	22	1.456	1.13e-06	1.54e-05
BIRC3	protein_coding	11	5.438	1.13e-06	1.54e-05
PLD3	protein_coding	19	2.129	1.15e-06	1.56e-05
SMYD2	protein_coding	1	3.406	1.16e-06	1.57e-05
PARVA	protein_coding	11	2.319	1.16e-06	1.57e-05
MAPKBP1	protein_coding	15	1.487	1.18e-06	1.59e-05
MYO18B	protein_coding	22	3.617	1.2e-06	1.6e-05
RAB11FIP1	protein_coding	8	2.192	1.22e-06	1.61e-05
ADAM9	protein_coding	8	2.48	1.23e-06	1.62e-05
SHTN1	protein_coding	10	2.172	1.25e-06	1.64e-05
ARL2BP	protein_coding	16	2.126	1.27e-06	1.65e-05
TMEM62	protein_coding	15	2.981	1.28e-06	1.66e-05
TNFRSF9	protein_coding	1	11.983	1.3e-06	1.68e-05
MICAL3	protein_coding	22	2.184	1.3e-06	1.69e-05
SLC20A2	protein_coding	8	2.608	1.31e-06	1.69e-05
SUN2	protein_coding	22	3.656	1.31e-06	1.69e-05
LTB	protein_coding	6	8.546	1.32e-06	1.69e-05
TAGLN2	protein_coding	1	3.487	1.34e-06	1.72e-05
RFTN1	protein_coding	3	1.287	1.35e-06	1.72e-05
CRIM1	protein_coding	2	2.371	1.35e-06	1.72e-05
DENND3	protein_coding	8	1.93	1.36e-06	1.72e-05
CSPP1	protein_coding	8	2.844	1.39e-06	1.75e-05
PDGFB	protein_coding	22	3.772	1.4e-06	1.75e-05
CXCL1	protein_coding	4	6.516	1.41e-06	1.76e-05
ACTA1	protein_coding	1	5.625	1.43e-06	1.77e-05
CDH7	protein_coding	18	4.42	1.45e-06	1.78e-05
DACT3	protein_coding	19	2.096	1.49e-06	1.82e-05
CD276	protein_coding	15	1.416	1.5e-06	1.83e-05
XKR4	protein_coding	8	2.416	1.51e-06	1.83e-05
ITGB1	protein_coding	10	1.587	1.51e-06	1.83e-05
ZMYND11	protein_coding	10	1.537	1.52e-06	1.84e-05
MLLT3	protein_coding	9	1.651	1.53e-06	1.84e-05
SERTAD2	protein_coding	2	2.268	1.53e-06	1.84e-05
NETO1	protein_coding	18	2.498	1.54e-06	1.85e-05
SPAG1	protein_coding	8	3.883	1.55e-06	1.86e-05
GOLGA8B	protein_coding	15	2.095	1.56e-06	1.87e-05
PCDH7	protein_coding	4	4.916	1.57e-06	1.87e-05
HAPLN1	protein_coding	5	4.167	1.59e-06	1.89e-05
SLC39A6	protein_coding	18	1.273	1.61e-06	1.9e-05
SOWAHB	protein_coding	4	5.377	1.66e-06	1.96e-05
IL32	protein_coding	16	7.46	1.67e-06	1.96e-05
PROM1	protein_coding	4	1.676	1.74e-06	2.01e-05
TNFAIP1	protein_coding	17	2.614	1.75e-06	2.02e-05
DUSP1	protein_coding	5	4.81	1.75e-06	2.02e-05
IFNAR1	protein_coding	21	1.664	1.78e-06	2.05e-05
GPC6	protein_coding	13	3.181	1.8e-06	2.05e-05
PCDHGB6	protein_coding	5	3.709	1.82e-06	2.07e-05
IL23A	protein_coding	12	3.746	1.86e-06	2.11e-05
YPEL2	protein_coding	17	3.877	1.87e-06	2.11e-05
DUSP5	protein_coding	10	3.4	1.93e-06	2.15e-05
SERPINB8	protein_coding	18	3.904	1.93e-06	2.15e-05
ACAA1	protein_coding	3	1.805	1.94e-06	2.15e-05
SGK1	protein_coding	6	1.8	1.94e-06	2.15e-05
C10orf10	protein_coding	10	7.959	1.95e-06	2.16e-05
NHSL1	protein_coding	6	1.644	2.04e-06	2.23e-05
ITGB6	protein_coding	2	10.545	2.04e-06	2.23e-05
AGTR1	protein_coding	3	8.481	2.06e-06	2.25e-05
LPAR6	protein_coding	13	3.808	2.11e-06	2.29e-05
SPOCK3	protein_coding	4	3.966	2.13e-06	2.3e-05
UBASH3B	protein_coding	11	2.304	2.15e-06	2.32e-05
TGFB3	protein_coding	14	4.394	2.18e-06	2.34e-05
PGPEP1	protein_coding	19	1.167	2.19e-06	2.35e-05
PON2	protein_coding	7	2.605	2.2e-06	2.35e-05
SLITRK6	protein_coding	13	4.938	2.21e-06	2.36e-05
ABLIM3	protein_coding	5	2.869	2.22e-06	2.37e-05
ARL14	protein_coding	3	8.808	2.23e-06	2.37e-05
FUCA1	protein_coding	1	2.178	2.25e-06	2.4e-05
NPAS4	protein_coding	11	2.752	2.27e-06	2.4e-05
ACP2	protein_coding	11	2.287	2.27e-06	2.4e-05
CPM	protein_coding	12	4.26	2.29e-06	2.42e-05
SERPINE1	protein_coding	7	5.444	2.3e-06	2.42e-05
RCAN1	protein_coding	21	3.522	2.4e-06	2.48e-05
PLK2	protein_coding	5	4.154	2.43e-06	2.5e-05
MYOF	protein_coding	10	6.457	2.54e-06	2.56e-05
RHOB	protein_coding	2	4.723	2.57e-06	2.59e-05
ACTA2	protein_coding	10	4.876	2.58e-06	2.6e-05
HSPB8	protein_coding	12	4.094	2.6e-06	2.6e-05
SLC1A4	protein_coding	2	3.439	2.64e-06	2.62e-05
SENP7	protein_coding	3	2.118	2.64e-06	2.62e-05
EPHB1	protein_coding	3	1.05	2.65e-06	2.63e-05
ADAM12	protein_coding	10	6.026	2.68e-06	2.65e-05
RP11-351J23.1	lincRNA	6	4.841	2.7e-06	2.66e-05
PACS1	protein_coding	11	2.227	2.72e-06	2.68e-05
GPRIN3	protein_coding	4	2.806	2.75e-06	2.69e-05
CGA	protein_coding	6	13.046	2.78e-06	2.7e-05
ATP9A	protein_coding	20	3.778	2.78e-06	2.7e-05
SERINC1	protein_coding	6	1.957	2.81e-06	2.72e-05
RPS6KA2	protein_coding	6	1.252	2.82e-06	2.72e-05
MAP1B	protein_coding	5	1.055	2.83e-06	2.73e-05
CNTN4	protein_coding	3	4.608	2.84e-06	2.73e-05
LIF	protein_coding	22	2.067	2.95e-06	2.79e-05
CEMIP	protein_coding	15	4.651	2.97e-06	2.8e-05
PIEZO1	protein_coding	16	1.976	3e-06	2.82e-05
MMP11	protein_coding	22	2.678	3.03e-06	2.84e-05
TMCO3	protein_coding	13	1.543	3.05e-06	2.85e-05
BANK1	protein_coding	4	1.856	3.13e-06	2.89e-05
DAAM2	protein_coding	6	1.61	3.15e-06	2.91e-05
MICAL1	protein_coding	6	1.468	3.26e-06	2.97e-05
WNT7A	protein_coding	3	5.387	3.33e-06	3.02e-05
CCDC68	protein_coding	18	4.942	3.36e-06	3.04e-05
TP53INP2	protein_coding	20	2.804	3.36e-06	3.04e-05
PPP1R15A	protein_coding	19	2.426	3.36e-06	3.04e-05
SUSD6	protein_coding	14	3.016	3.39e-06	3.05e-05
RAB3IP	protein_coding	12	1.326	3.4e-06	3.06e-05
PIK3C2G	protein_coding	12	10.322	3.43e-06	3.07e-05
CMTM3	protein_coding	16	2.665	3.43e-06	3.07e-05
KIAA0895L	protein_coding	16	1.616	3.44e-06	3.08e-05
AFF3	protein_coding	2	3.44	3.49e-06	3.11e-05
FGF14	protein_coding	13	7.438	3.56e-06	3.14e-05
FNDC3A	protein_coding	13	1.418	3.6e-06	3.18e-05
DUSP3	protein_coding	17	1.705	3.64e-06	3.2e-05
REM2	protein_coding	14	3.97	3.7e-06	3.24e-05
JAK1	protein_coding	1	2.102	3.72e-06	3.26e-05
GBA	protein_coding	1	1.973	3.73e-06	3.26e-05
ADAMTS9	protein_coding	3	8.25	3.75e-06	3.27e-05
ATP6V0E2	protein_coding	7	1.481	3.77e-06	3.28e-05
RIN3	protein_coding	14	2.579	3.8e-06	3.3e-05
PTGFRN	protein_coding	1	1.983	3.82e-06	3.31e-05
CCDC80	protein_coding	3	3.652	3.84e-06	3.32e-05
TRAF3	protein_coding	14	2.036	3.89e-06	3.35e-05
MIR22HG	lincRNA	17	4.199	3.99e-06	3.41e-05
SLC12A2	protein_coding	5	2.729	4.01e-06	3.42e-05
MYO5B	protein_coding	18	2.063	4.01e-06	3.42e-05
SEMA3C	protein_coding	7	6.337	4.03e-06	3.42e-05
FAM160B2	protein_coding	8	1.963	4.08e-06	3.46e-05
AMPD2	protein_coding	1	1.026	4.09e-06	3.46e-05
ODF2L	protein_coding	1	1.631	4.09e-06	3.46e-05
DKK3	protein_coding	11	2.299	4.11e-06	3.48e-05
CLCF1	protein_coding	11	5.121	4.2e-06	3.53e-05
MXRA7	protein_coding	17	2.552	4.29e-06	3.58e-05
NUAK2	protein_coding	1	3.197	4.32e-06	3.58e-05
CALD1	protein_coding	7	1.959	4.38e-06	3.62e-05
BDNF	protein_coding	11	1.326	4.4e-06	3.63e-05
COL18A1	protein_coding	21	2.17	4.41e-06	3.63e-05
FAM46A	protein_coding	6	3.713	4.41e-06	3.63e-05
IGSF10	protein_coding	3	1.766	4.47e-06	3.67e-05
TNF	protein_coding	6	9.532	4.48e-06	3.68e-05
HPX	protein_coding	11	6.548	4.5e-06	3.69e-05
ZNF516	protein_coding	18	2.54	4.5e-06	3.69e-05
NFKB2	protein_coding	10	1.73	4.56e-06	3.72e-05
DCLK2	protein_coding	4	6.388	4.59e-06	3.74e-05
SLC35D2	protein_coding	9	2.434	4.6e-06	3.74e-05
CANT1	protein_coding	17	1.711	4.64e-06	3.76e-05
NRIP1	protein_coding	21	2.677	4.66e-06	3.78e-05
TUBA1A	protein_coding	12	2.035	4.68e-06	3.78e-05
RASEF	protein_coding	9	1.474	4.74e-06	3.81e-05
SERPINB7	protein_coding	18	7.646	4.74e-06	3.81e-05
UGT2B11	protein_coding	4	7.877	4.81e-06	3.84e-05
SLC41A2	protein_coding	12	1.93	4.81e-06	3.85e-05
ZSWIM8	protein_coding	10	1.761	4.81e-06	3.85e-05
PIGQ	protein_coding	16	1.848	4.9e-06	3.89e-05
KALRN	protein_coding	3	2.749	4.92e-06	3.9e-05
MAN2B2	protein_coding	4	2.686	4.96e-06	3.93e-05
CNN1	protein_coding	19	3.931	4.99e-06	3.94e-05
TPM1	protein_coding	15	2	5.02e-06	3.96e-05
IL31RA	protein_coding	5	4.304	5.06e-06	3.98e-05
WDR47	protein_coding	1	1.847	5.07e-06	3.99e-05
SCAMP4	protein_coding	19	1.281	5.12e-06	4.01e-05
FNIP2	protein_coding	4	2.066	5.12e-06	4.02e-05
LAMP5	protein_coding	20	4.228	5.18e-06	4.05e-05
INSIG2	protein_coding	2	1.152	5.21e-06	4.07e-05
NRP1	protein_coding	10	5.582	5.24e-06	4.09e-05
PLOD3	protein_coding	7	1.979	5.25e-06	4.09e-05
NXF1	protein_coding	11	1.367	5.38e-06	4.15e-05
ACTG2	protein_coding	2	3.851	5.39e-06	4.16e-05
MEF2C	protein_coding	5	3.55	5.42e-06	4.18e-05
MYH9	protein_coding	22	1.867	5.49e-06	4.2e-05
HNF4G	protein_coding	8	2.197	5.56e-06	4.25e-05
HNMT	protein_coding	2	2.535	5.63e-06	4.29e-05
SYNGR2	protein_coding	17	1.494	5.66e-06	4.3e-05
TET2	protein_coding	4	3.274	5.8e-06	4.39e-05
CDK19	protein_coding	6	2.125	5.81e-06	4.39e-05
FOXO3	protein_coding	6	1.571	5.82e-06	4.4e-05
ANXA3	protein_coding	4	4.081	5.84e-06	4.41e-05
SPINT1	protein_coding	15	1.814	5.89e-06	4.44e-05
FZD6	protein_coding	8	1.194	5.91e-06	4.44e-05
EPHA2	protein_coding	1	2.513	5.95e-06	4.46e-05
MGAT4A	protein_coding	2	2.41	5.97e-06	4.47e-05
SYNJ2	protein_coding	6	2.563	5.97e-06	4.47e-05
CLDN1	protein_coding	3	4.49	6.04e-06	4.51e-05
TNFRSF12A	protein_coding	16	2.579	6.14e-06	4.56e-05
SARM1	protein_coding	17	3.213	6.32e-06	4.66e-05
RP1-151F17.2	lincRNA	6	3.605	6.36e-06	4.67e-05
NCF2	protein_coding	1	7.795	6.46e-06	4.73e-05
NFATC2	protein_coding	20	3.215	6.52e-06	4.75e-05
HCFC2	protein_coding	12	2.232	6.53e-06	4.75e-05
CDC42SE1	protein_coding	1	1.282	6.69e-06	4.85e-05
NTRK2	protein_coding	9	10.391	6.72e-06	4.86e-05
ST8SIA2	protein_coding	15	3.942	6.87e-06	4.92e-05
TMEM25	protein_coding	11	1.562	6.88e-06	4.93e-05
NNT	protein_coding	5	1.217	6.89e-06	4.93e-05
BTN2A1	protein_coding	6	1.758	6.9e-06	4.93e-05
FAM120B	protein_coding	6	1.299	6.94e-06	4.95e-05
COL1A2	protein_coding	7	1.984	6.95e-06	4.95e-05
KDM6B	protein_coding	17	3.733	7.06e-06	5.01e-05
BACH2	protein_coding	6	2.606	7.08e-06	5.01e-05
ASAP2	protein_coding	2	1.502	7.09e-06	5.01e-05
PCGF5	protein_coding	10	2.238	7.11e-06	5.02e-05
KIAA1841	protein_coding	2	1.594	7.13e-06	5.03e-05
DFNA5	protein_coding	7	2.502	7.18e-06	5.04e-05
CLSTN3	protein_coding	12	2.631	7.2e-06	5.05e-05
ZBTB42	protein_coding	14	2.52	7.21e-06	5.05e-05
MRAS	protein_coding	3	1.666	7.22e-06	5.06e-05
COL24A1	protein_coding	1	2.773	7.42e-06	5.18e-05
SH2D3C	protein_coding	9	1.222	7.44e-06	5.18e-05
COL5A1	protein_coding	9	3.116	7.46e-06	5.19e-05
CYB5R1	protein_coding	1	1.579	7.74e-06	5.33e-05
TES	protein_coding	7	2.155	7.8e-06	5.35e-05
THSD7A	protein_coding	7	3.058	7.81e-06	5.35e-05
LAMB1	protein_coding	7	3.106	7.83e-06	5.35e-05
NEDD4	protein_coding	15	2.539	7.92e-06	5.39e-05
PLOD1	protein_coding	1	1.961	7.99e-06	5.42e-05
CBX6	protein_coding	22	1.498	8.03e-06	5.43e-05
PLA2G15	protein_coding	16	1.576	8.04e-06	5.43e-05
DUSP8	protein_coding	11	5.197	8.08e-06	5.44e-05
CHPF2	protein_coding	7	2.317	8.11e-06	5.45e-05
PCDHB2	protein_coding	5	1.699	8.12e-06	5.45e-05
CDC42BPG	protein_coding	11	1.639	8.21e-06	5.49e-05
PCDHGB4	protein_coding	5	1.629	8.26e-06	5.52e-05
SP100	protein_coding	2	4.357	8.31e-06	5.54e-05
CACNG4	protein_coding	17	4.375	8.37e-06	5.56e-05
ATF3	protein_coding	1	2.617	8.42e-06	5.58e-05
ELOVL1	protein_coding	1	1.879	8.52e-06	5.64e-05
TSPAN13	protein_coding	7	1.922	8.63e-06	5.69e-05
GNS	protein_coding	12	1.847	8.79e-06	5.77e-05
BIK	protein_coding	22	3.81	8.93e-06	5.83e-05
GLIPR1	protein_coding	12	8.677	8.97e-06	5.85e-05
SRSF12	protein_coding	6	2.076	8.98e-06	5.85e-05
GNA11	protein_coding	19	1.251	9.06e-06	5.89e-05
GRASP	protein_coding	12	2.364	9.08e-06	5.9e-05
PCDH17	protein_coding	13	6.335	9.11e-06	5.92e-05
BMF	protein_coding	15	2.42	9.18e-06	5.95e-05
ADGRA2	protein_coding	8	3.245	9.21e-06	5.96e-05
BTBD9	protein_coding	6	2.221	9.25e-06	5.98e-05
JUNB	protein_coding	19	4.812	9.39e-06	6.04e-05
ATP2B1	protein_coding	12	1.981	9.42e-06	6.05e-05
CTGF	protein_coding	6	1.619	9.49e-06	6.08e-05
AMOTL2	protein_coding	3	2.379	9.49e-06	6.08e-05
AXL	protein_coding	19	1.293	9.52e-06	6.08e-05
IFFO2	protein_coding	1	2.397	9.61e-06	6.11e-05
SLC25A20	protein_coding	3	2.417	9.61e-06	6.11e-05
ZNF251	protein_coding	8	1.313	9.62e-06	6.11e-05
DCTN3	protein_coding	9	2.281	9.71e-06	6.16e-05
ITFG1	protein_coding	16	1.582	9.76e-06	6.19e-05
CYTH2	protein_coding	19	1.446	9.79e-06	6.2e-05
SCEL	protein_coding	13	9.758	9.84e-06	6.22e-05
ABLIM2	protein_coding	4	1.713	9.87e-06	6.23e-05
RGS3	protein_coding	9	2.552	9.95e-06	6.26e-05
GPRC5A	protein_coding	12	7.253	1e-05	6.28e-05
TMEM57	protein_coding	1	1.915	1e-05	6.28e-05
DSP	protein_coding	6	2.684	1e-05	6.28e-05
PICALM	protein_coding	11	1.53	1e-05	6.29e-05
TEAD3	protein_coding	6	1.279	1.02e-05	6.34e-05
RNFT1	protein_coding	17	2.616	1.05e-05	6.45e-05
ULK2	protein_coding	17	1.946	1.05e-05	6.48e-05
LNPEP	protein_coding	5	2.239	1.06e-05	6.52e-05
BSDC1	protein_coding	1	1.44	1.07e-05	6.52e-05
TANC2	protein_coding	17	1.638	1.07e-05	6.53e-05
PRLR	protein_coding	5	1.84	1.08e-05	6.55e-05
TMEM127	protein_coding	2	1.722	1.09e-05	6.61e-05
ACTN4	protein_coding	19	1.486	1.09e-05	6.61e-05
SEMA4F	protein_coding	2	1.96	1.1e-05	6.64e-05
TLL1	protein_coding	4	3.662	1.1e-05	6.64e-05
TNS3	protein_coding	7	2.101	1.1e-05	6.65e-05
MBTPS1	protein_coding	16	1.111	1.13e-05	6.75e-05
MYBPC3	protein_coding	11	6.039	1.13e-05	6.76e-05
RP11-212P7.2	lincRNA	7	2.536	1.14e-05	6.8e-05
MMP15	protein_coding	16	2.054	1.17e-05	6.93e-05
CKAP4	protein_coding	12	1.623	1.17e-05	6.94e-05
RND1	protein_coding	12	3.68	1.19e-05	7.03e-05
PLPPR3	protein_coding	19	1.757	1.2e-05	7.09e-05
SAMD14	protein_coding	17	2.837	1.21e-05	7.15e-05
TESK1	protein_coding	9	2.254	1.22e-05	7.16e-05
SERPINA3	protein_coding	14	7.521	1.24e-05	7.24e-05
ZNF436	protein_coding	1	2.965	1.25e-05	7.3e-05
ZC3H12A	protein_coding	1	1.434	1.26e-05	7.32e-05
CGN	protein_coding	1	1.906	1.26e-05	7.33e-05
TP53I3	protein_coding	2	1.38	1.28e-05	7.4e-05
MICALCL	protein_coding	11	5.029	1.28e-05	7.4e-05
C7orf43	protein_coding	7	1.426	1.28e-05	7.4e-05
PPL	protein_coding	16	1.798	1.28e-05	7.41e-05
PPP1R9B	protein_coding	17	1.937	1.29e-05	7.45e-05
TTC13	protein_coding	1	1.563	1.32e-05	7.61e-05
LEPROT	protein_coding	1	1.622	1.33e-05	7.63e-05
RP11-553L6.5	lincRNA	3	7.428	1.36e-05	7.71e-05
COLGALT2	protein_coding	1	1.088	1.37e-05	7.75e-05
TMEM2	protein_coding	9	1.923	1.37e-05	7.76e-05
JAM2	protein_coding	21	1.247	1.39e-05	7.82e-05
BNC1	protein_coding	15	4.788	1.39e-05	7.82e-05
DNAJC3	protein_coding	13	1.329	1.4e-05	7.87e-05
SFXN3	protein_coding	10	3.713	1.41e-05	7.9e-05
PHF2	protein_coding	9	2.019	1.41e-05	7.91e-05
CCDC50	protein_coding	3	1.617	1.41e-05	7.92e-05
GPSM1	protein_coding	9	2.066	1.42e-05	7.96e-05
MYH11	protein_coding	16	1.782	1.46e-05	8.1e-05
ICAM1	protein_coding	19	1.824	1.47e-05	8.12e-05
GALNT5	protein_coding	2	4.841	1.47e-05	8.12e-05
ADAM8	protein_coding	10	3.15	1.48e-05	8.17e-05
MAPK11	protein_coding	22	1.697	1.49e-05	8.18e-05
DIP2C	protein_coding	10	1.103	1.49e-05	8.19e-05
EHD1	protein_coding	11	1.377	1.49e-05	8.19e-05
FLI1	protein_coding	11	2.031	1.53e-05	8.34e-05
MAN2A2	protein_coding	15	2.59	1.54e-05	8.35e-05
HABP2	protein_coding	10	14.845	1.54e-05	8.36e-05
CXCL2	protein_coding	4	3.338	1.54e-05	8.38e-05
CLCN3	protein_coding	4	1.661	1.55e-05	8.4e-05
SLC5A8	protein_coding	12	2.772	1.56e-05	8.47e-05
RNF103	protein_coding	2	1.959	1.59e-05	8.54e-05
ELFN1	protein_coding	7	2.539	1.6e-05	8.58e-05
ADAMTS15	protein_coding	11	1.683	1.62e-05	8.66e-05
CAMTA2	protein_coding	17	2.421	1.63e-05	8.68e-05
NAGK	protein_coding	2	1.926	1.63e-05	8.68e-05
IFNGR2	protein_coding	21	1.659	1.63e-05	8.68e-05
FBN3	protein_coding	19	1.63	1.64e-05	8.73e-05
EPS8L2	protein_coding	11	1.869	1.7e-05	8.92e-05
MXD1	protein_coding	2	3.104	1.71e-05	8.97e-05
JUP	protein_coding	17	1.807	1.71e-05	8.98e-05
MPZL3	protein_coding	11	1.926	1.73e-05	9.02e-05
LRP12	protein_coding	8	1.876	1.75e-05	9.1e-05
CLEC16A	protein_coding	16	1.681	1.76e-05	9.15e-05
VASN	protein_coding	16	1.218	1.76e-05	9.16e-05
DTX3L	protein_coding	3	1.043	1.77e-05	9.2e-05
RAI1	protein_coding	17	5.603	1.79e-05	9.25e-05
NEXN	protein_coding	1	3.126	1.79e-05	9.26e-05
ASB8	protein_coding	12	1.719	1.81e-05	9.31e-05
FGFRL1	protein_coding	4	2.946	1.82e-05	9.36e-05
TTLL11	protein_coding	9	2.97	1.82e-05	9.36e-05
THBS3	protein_coding	1	4.474	1.82e-05	9.36e-05
PIK3IP1	protein_coding	22	2.622	1.86e-05	9.5e-05
KIDINS220	protein_coding	2	1.69	1.89e-05	9.62e-05
FAM214A	protein_coding	15	2.177	1.9e-05	9.65e-05
MAFF	protein_coding	22	1.981	1.93e-05	9.75e-05
KIFC3	protein_coding	16	3.384	1.95e-05	9.83e-05
EVI5	protein_coding	1	1.379	1.96e-05	9.89e-05
ARID5A	protein_coding	2	1.128	1.99e-05	9.98e-05
ATP6V0A1	protein_coding	17	1.236	1.99e-05	0.0001
FRMD8	protein_coding	11	1.56	2.01e-05	0.000101
USP38	protein_coding	4	1.407	2.03e-05	0.000102
IFNLR1	protein_coding	1	1.35	2.05e-05	0.000102
ZNF800	protein_coding	7	2.273	2.07e-05	0.000103
ZFYVE27	protein_coding	10	1.432	2.09e-05	0.000104
SLC38A11	protein_coding	2	9.135	2.12e-05	0.000105
PDLIM7	protein_coding	5	2.582	2.13e-05	0.000105
TMC4	protein_coding	19	3.803	2.14e-05	0.000105
TEX261	protein_coding	2	1.254	2.14e-05	0.000105
NDST1	protein_coding	5	1.883	2.16e-05	0.000106
GRINA	protein_coding	8	1.469	2.18e-05	0.000106
MN1	protein_coding	22	2.265	2.2e-05	0.000107
CSDC2	protein_coding	22	2.554	2.2e-05	0.000107
ATP2B4	protein_coding	1	2.277	2.22e-05	0.000108
PDLIM5	protein_coding	4	1.27	2.26e-05	0.000109
PTGER4	protein_coding	5	5.274	2.27e-05	0.000109
CYLD	protein_coding	16	1.359	2.29e-05	0.00011
MICALL1	protein_coding	22	1.079	2.31e-05	0.000111
IGSF3	protein_coding	1	1.223	2.33e-05	0.000111
TMEM71	protein_coding	8	7.905	2.34e-05	0.000112
FBLN1	protein_coding	22	1.693	2.34e-05	0.000112
SNX14	protein_coding	6	1.473	2.36e-05	0.000112
KRTAP5-2	protein_coding	11	6.828	2.36e-05	0.000112
LAMC1	protein_coding	1	1.37	2.38e-05	0.000113
ACTC1	protein_coding	15	4.462	2.4e-05	0.000113
STIM1	protein_coding	11	1.176	2.43e-05	0.000115
MVB12B	protein_coding	9	2.432	2.44e-05	0.000115
ARRDC1	protein_coding	9	1.445	2.51e-05	0.000117
C3orf52	protein_coding	3	1.534	2.53e-05	0.000118
LIG4	protein_coding	13	1.956	2.54e-05	0.000118
UXS1	protein_coding	2	1.297	2.54e-05	0.000118
NCOA7	protein_coding	6	1.395	2.58e-05	0.00012
PVR	protein_coding	19	2.256	2.61e-05	0.000121
FBLIM1	protein_coding	1	1.553	2.62e-05	0.000121
TXNDC11	protein_coding	16	1.676	2.64e-05	0.000122
ABHD2	protein_coding	15	1.344	2.65e-05	0.000122
TNIP1	protein_coding	5	1.328	2.67e-05	0.000123
FREM2	protein_coding	13	1.371	2.69e-05	0.000123
NEAT1	lincRNA	11	2.566	2.7e-05	0.000123
QRICH2	protein_coding	17	3.053	2.7e-05	0.000123
39692	protein_coding	5	1.327	2.7e-05	0.000123
MAFK	protein_coding	7	4.026	2.73e-05	0.000124
LCOR	protein_coding	10	2.212	2.8e-05	0.000127
SHH	protein_coding	7	10.73	2.81e-05	0.000127
DAP	protein_coding	5	1.479	2.87e-05	0.000129
CCDC93	protein_coding	2	1.597	2.9e-05	0.00013
PPP2R5B	protein_coding	11	1.615	2.93e-05	0.000131
ACADVL	protein_coding	17	1.461	2.95e-05	0.000132
PSMG3-AS1	lincRNA	7	1.537	2.99e-05	0.000133
KIAA1522	protein_coding	1	1.023	3e-05	0.000133
PITPNM1	protein_coding	11	1.317	3.03e-05	0.000134
ZNF641	protein_coding	12	1.714	3.04e-05	0.000135
LPP	protein_coding	3	1.786	3.06e-05	0.000135
TCF25	protein_coding	16	1.069	3.06e-05	0.000135
PBXIP1	protein_coding	1	2.399	3.08e-05	0.000136
RTKN	protein_coding	2	1.237	3.08e-05	0.000136
PTTG1IP	protein_coding	21	1.575	3.11e-05	0.000137
ARAP2	protein_coding	4	3.675	3.11e-05	0.000137
KIF13B	protein_coding	8	2.519	3.15e-05	0.000138
LTBP1	protein_coding	2	2.036	3.15e-05	0.000138
PLEKHO1	protein_coding	1	1.834	3.16e-05	0.000138
ARL6IP5	protein_coding	3	1.532	3.17e-05	0.000139
PTPRF	protein_coding	1	1.339	3.2e-05	0.00014
JUN	protein_coding	1	3.845	3.2e-05	0.00014
FFAR4	protein_coding	10	5.95	3.21e-05	0.00014
TRIO	protein_coding	5	1.857	3.21e-05	0.00014
FKRP	protein_coding	19	1.155	3.22e-05	0.00014
LINC01336	lincRNA	5	3.077	3.22e-05	0.00014
F2RL1	protein_coding	5	2.801	3.26e-05	0.000142
ADAMTS18	protein_coding	16	7.298	3.35e-05	0.000144
ZC3H12C	protein_coding	11	2.508	3.35e-05	0.000144
DUBR	lincRNA	3	2.025	3.36e-05	0.000144
SDK1	protein_coding	7	2.664	3.39e-05	0.000145
PFKFB3	protein_coding	10	2.053	3.41e-05	0.000146
CTNND1	protein_coding	11	1.173	3.46e-05	0.000148
FKBP14	protein_coding	7	1.031	3.47e-05	0.000148
PPP1R18	protein_coding	6	1.651	3.47e-05	0.000148
NABP1	protein_coding	2	3.18	3.52e-05	0.00015
SMTN	protein_coding	22	2.322	3.58e-05	0.000151
EEPD1	protein_coding	7	1.418	3.6e-05	0.000152
CTD-3252C9.4	lincRNA	19	3.328	3.65e-05	0.000153
NR4A3	protein_coding	9	4.719	3.67e-05	0.000154
LDB3	protein_coding	10	2.048	3.68e-05	0.000154
PI4KA	protein_coding	22	1.189	3.69e-05	0.000154
NCK2	protein_coding	2	1.189	3.7e-05	0.000155
NOL4L	protein_coding	20	1.283	3.73e-05	0.000155
NIPAL2	protein_coding	8	2.405	3.75e-05	0.000156
ZNF821	protein_coding	16	1.234	3.79e-05	0.000157
SEPP1	protein_coding	5	2.857	3.8e-05	0.000157
FLNC	protein_coding	7	4.054	3.8e-05	0.000157
LMAN2L	protein_coding	2	1.232	3.82e-05	0.000157
SOX5	protein_coding	12	3.928	3.82e-05	0.000157
TMEM263	protein_coding	12	2.131	3.83e-05	0.000158
PLEKHA7	protein_coding	11	1.59	3.84e-05	0.000158
STK38L	protein_coding	12	1.043	3.87e-05	0.000159
TAPT1	protein_coding	4	1.937	3.92e-05	0.000161
FYTTD1	protein_coding	3	1.587	3.99e-05	0.000163
FAT1	protein_coding	4	1.304	3.99e-05	0.000163
ZBTB38	protein_coding	3	1.381	4.04e-05	0.000164
39508	protein_coding	10	1.252	4.05e-05	0.000165
ABLIM1	protein_coding	10	1.026	4.07e-05	0.000165
OPTN	protein_coding	10	2.5	4.07e-05	0.000165
MYO1C	protein_coding	17	1.396	4.23e-05	0.00017
SLC35B2	protein_coding	6	1.563	4.24e-05	0.00017
RP11-394O4.5	lincRNA	5	4.013	4.25e-05	0.00017
CHST9	protein_coding	18	2.658	4.25e-05	0.00017
NCKAP5	protein_coding	2	2.758	4.31e-05	0.000172
ST3GAL2	protein_coding	16	1.115	4.32e-05	0.000172
RP11-479G22.8	lincRNA	10	3.35	4.32e-05	0.000173
KCTD11	protein_coding	17	1.289	4.33e-05	0.000173
LIMA1	protein_coding	12	1.034	4.43e-05	0.000176
CDYL2	protein_coding	16	1.32	4.44e-05	0.000176
SLC25A16	protein_coding	10	1.279	4.49e-05	0.000177
S100A3	protein_coding	1	9.478	4.5e-05	0.000178
ITGA11	protein_coding	15	7.957	4.5e-05	0.000178
RBFOX1	protein_coding	16	1.46	4.53e-05	0.000178
SCARB2	protein_coding	4	1.925	4.56e-05	0.000179
CYB561D1	protein_coding	1	1.83	4.59e-05	0.00018
CCDC126	protein_coding	7	1.858	4.62e-05	0.000181
CTSS	protein_coding	1	5.966	4.67e-05	0.000182
GCSAM	protein_coding	3	1.087	4.75e-05	0.000185
SLC25A46	protein_coding	5	1.081	4.79e-05	0.000186
RHOJ	protein_coding	14	6.76	4.81e-05	0.000187
KCNQ5	protein_coding	6	3.333	4.83e-05	0.000187
HSD17B11	protein_coding	4	2.812	4.84e-05	0.000188
CHST14	protein_coding	15	1.23	4.86e-05	0.000188
PTPRE	protein_coding	10	2.737	4.88e-05	0.000189
CNTNAP3B	protein_coding	9	3.419	4.89e-05	0.000189
DTNA	protein_coding	18	2.078	4.9e-05	0.000189
C6orf89	protein_coding	6	1.269	4.94e-05	0.00019
EXT2	protein_coding	11	1.341	4.97e-05	0.000191
RELB	protein_coding	19	1.835	5e-05	0.000192
C1orf106	protein_coding	1	1.335	5.02e-05	0.000192
FAM114A1	protein_coding	4	2.525	5.1e-05	0.000195
GRK4	protein_coding	4	2.573	5.14e-05	0.000196
LONRF2	protein_coding	2	4.113	5.15e-05	0.000196
RELN	protein_coding	7	8.611	5.15e-05	0.000197
MYO1D	protein_coding	17	1.356	5.22e-05	0.000199
PRNP	protein_coding	20	1.866	5.24e-05	0.000199
NCSTN	protein_coding	1	1.574	5.25e-05	0.000199
DGCR2	protein_coding	22	1.075	5.28e-05	0.0002
TACSTD2	protein_coding	1	3.903	5.3e-05	0.000201
MAP1LC3A	protein_coding	20	3.05	5.35e-05	0.000202
SH3BGRL2	protein_coding	6	1.541	5.35e-05	0.000202
FAM8A1	protein_coding	6	1.252	5.4e-05	0.000203
FAM214B	protein_coding	9	2.657	5.42e-05	0.000204
URGCP	protein_coding	7	1.139	5.48e-05	0.000206
CSRP3	protein_coding	11	8.742	5.53e-05	0.000207
TMEM30A	protein_coding	6	1.158	5.56e-05	0.000208
DLGAP4	protein_coding	20	1.304	5.58e-05	0.000209
FNDC3B	protein_coding	3	2.048	5.75e-05	0.000214
TPBG	protein_coding	6	1.076	5.82e-05	0.000215
MAPK8IP3	protein_coding	16	1.845	5.85e-05	0.000216
NUCB2	protein_coding	11	1.86	5.87e-05	0.000216
C2CD2L	protein_coding	11	2.106	5.88e-05	0.000216
NR0B2	protein_coding	1	8.548	5.96e-05	0.000219
AKT1	protein_coding	14	1.392	6.02e-05	0.000221
SPOPL	protein_coding	2	1.239	6.38e-05	0.000231
RP11-274B21.9	lincRNA	7	7.381	6.42e-05	0.000232
ST3GAL5	protein_coding	2	3.513	6.43e-05	0.000232
CPXM1	protein_coding	20	1.625	6.44e-05	0.000232
LMF2	protein_coding	22	1.54	6.51e-05	0.000234
GALNT10	protein_coding	5	1.648	6.53e-05	0.000235
MGAT4B	protein_coding	5	1.275	6.62e-05	0.000237
PCDHB14	protein_coding	5	1.51	6.63e-05	0.000238
SLC15A2	protein_coding	3	2.764	6.69e-05	0.000239
CDKN2B	protein_coding	9	10.605	6.7e-05	0.000239
LZTR1	protein_coding	22	1.286	6.71e-05	0.00024
TUFT1	protein_coding	1	2.61	6.78e-05	0.000242
LRPAP1	protein_coding	4	1.658	6.89e-05	0.000245
DNAJB9	protein_coding	7	1.846	6.9e-05	0.000245
NECAP2	protein_coding	1	1.451	6.93e-05	0.000246
MCAM	protein_coding	11	1.477	7.02e-05	0.000248
RABEP2	protein_coding	16	1.071	7.13e-05	0.000251
SFT2D2	protein_coding	1	1.449	7.16e-05	0.000252
SLC4A2	protein_coding	7	1.212	7.2e-05	0.000252
SAMD10	protein_coding	20	1.436	7.48e-05	0.00026
ENPP4	protein_coding	6	1.438	7.49e-05	0.00026
LRFN3	protein_coding	19	1.046	7.51e-05	0.000261
GHRL	protein_coding	3	9.837	7.55e-05	0.000262
OSMR	protein_coding	5	2.452	7.57e-05	0.000262
CREB3L1	protein_coding	11	1.627	7.66e-05	0.000264
TMUB2	protein_coding	17	1.179	7.75e-05	0.000266
MYO6	protein_coding	6	1.718	7.78e-05	0.000267
TMEM87B	protein_coding	2	1.514	7.79e-05	0.000267
PDK4	protein_coding	7	7.799	7.8e-05	0.000267
UBE2J1	protein_coding	6	1.459	7.85e-05	0.000269
STON2	protein_coding	14	1.037	7.99e-05	0.000272
MMP9	protein_coding	20	1.298	8.01e-05	0.000273
PLXNB2	protein_coding	22	1.041	8.15e-05	0.000277
FAM109A	protein_coding	12	1.406	8.18e-05	0.000277
RAB6B	protein_coding	3	1.027	8.21e-05	0.000278
IER3	protein_coding	6	3.058	8.23e-05	0.000279
LAMA5	protein_coding	20	1.817	8.39e-05	0.000283
TMCC1	protein_coding	3	1.58	8.4e-05	0.000283
TICAM1	protein_coding	19	3.798	8.41e-05	0.000283
TNFRSF10D	protein_coding	8	1.001	8.42e-05	0.000283
CTSE	protein_coding	1	10.065	8.42e-05	0.000283
FSTL3	protein_coding	19	3.372	8.44e-05	0.000284
L3MBTL4	protein_coding	18	2.365	8.47e-05	0.000284
CREB3	protein_coding	9	1.874	8.55e-05	0.000287
NCOA6	protein_coding	20	1.894	8.63e-05	0.000289
ADGRD1	protein_coding	12	4.266	8.67e-05	0.00029
ADARB1	protein_coding	21	1.223	8.71e-05	0.000291
CC2D1B	protein_coding	1	1.568	8.77e-05	0.000292
ADGRL3	protein_coding	4	1.558	8.77e-05	0.000293
CEP170B	protein_coding	14	1.332	8.85e-05	0.000295
ALPK2	protein_coding	18	6.693	8.89e-05	0.000296
ALPK3	protein_coding	15	2.593	8.97e-05	0.000297
MXRA8	protein_coding	1	3.181	8.98e-05	0.000297
GOLGA1	protein_coding	9	1.298	9.03e-05	0.000299
GGCX	protein_coding	2	1.39	9.07e-05	0.0003
MFSD1	protein_coding	3	1.609	9.07e-05	0.0003
SLC12A7	protein_coding	5	1.176	9.08e-05	0.0003
IL18	protein_coding	11	4.482	9.09e-05	0.0003
KCTD21	protein_coding	11	1.793	9.14e-05	0.000301
DBNL	protein_coding	7	1.303	9.24e-05	0.000303
TMEM9B	protein_coding	11	1.597	9.29e-05	0.000304
INPP1	protein_coding	2	2.752	9.3e-05	0.000305
CSF1	protein_coding	1	1.823	9.32e-05	0.000305
ANKLE2	protein_coding	12	1.258	9.39e-05	0.000307
BAZ2B	protein_coding	2	1.637	9.39e-05	0.000307
RNF19A	protein_coding	8	2.641	9.41e-05	0.000307
JPH2	protein_coding	20	3.612	9.51e-05	0.000309
P3H4	protein_coding	17	1.383	9.54e-05	0.00031
LRRC41	protein_coding	1	1.249	9.6e-05	0.000312
CKMT2	protein_coding	5	3.102	9.61e-05	0.000312
SOS2	protein_coding	14	1.671	9.66e-05	0.000313
OS9	protein_coding	12	1.698	9.71e-05	0.000314
SYNGR1	protein_coding	22	1.164	9.72e-05	0.000314
VPS9D1	protein_coding	16	1.859	9.79e-05	0.000316
TMEM19	protein_coding	12	1.237	9.84e-05	0.000317
MAP9	protein_coding	4	1.516	9.88e-05	0.000318
ENTPD6	protein_coding	20	1.118	9.93e-05	0.000319
INPPL1	protein_coding	11	1.745	9.98e-05	0.000321
SHB	protein_coding	9	2.207	0.0001	0.000321
ZFYVE1	protein_coding	14	1.425	0.000101	0.000323
SLC27A4	protein_coding	9	1.155	0.000102	0.000326
FITM2	protein_coding	20	1.159	0.000102	0.000327
SIDT2	protein_coding	11	1.555	0.000102	0.000327
ARSA	protein_coding	22	2.278	0.000103	0.000329
DAPK3	protein_coding	19	1.967	0.000105	0.000334
EIF2AK3	protein_coding	2	1.712	0.000105	0.000334
ADGRF4	protein_coding	6	11.962	0.000105	0.000335
KIAA1671	protein_coding	22	1.52	0.000106	0.000336
SLC35F6	protein_coding	2	1.765	0.000106	0.000337
PCDHA4	protein_coding	5	2.372	0.000106	0.000337
MIR4435-2HG	lincRNA	2	3.585	0.000107	0.000338
NR4A2	protein_coding	2	2.394	0.000107	0.000338
ITGBL1	protein_coding	13	5.138	0.000109	0.000343
SLC23A2	protein_coding	20	1.051	0.000111	0.000346
TRADD	protein_coding	16	5.332	0.000111	0.000346
CTSZ	protein_coding	20	1.738	0.000112	0.00035
PTPN21	protein_coding	14	1.953	0.000113	0.000353
ELMSAN1	protein_coding	14	1.491	0.000114	0.000354
EFNA4	protein_coding	1	1.328	0.000114	0.000355
LRRN2	protein_coding	1	3.345	0.000116	0.000359
SVIP	protein_coding	11	1.423	0.000117	0.000361
RBMS2	protein_coding	12	1.644	0.000118	0.000363
SERINC2	protein_coding	1	1.586	0.000118	0.000364
BHLHE40	protein_coding	3	2.056	0.000118	0.000364
CXCL16	protein_coding	17	1.928	0.000119	0.000365
CAV2	protein_coding	7	3.877	0.000119	0.000366
PYGB	protein_coding	20	1.185	0.000119	0.000366
DPY19L4	protein_coding	8	1.125	0.00012	0.000367
KCNC3	protein_coding	19	2.19	0.00012	0.000369
CHMP4C	protein_coding	8	2.477	0.00012	0.000369
RAP1GAP	protein_coding	1	1.604	0.000122	0.000371
CRELD1	protein_coding	3	2.288	0.000122	0.000371
RUSC2	protein_coding	9	2.19	0.000123	0.000376
SUSD4	protein_coding	1	2.701	0.000124	0.000376
SYNPO	protein_coding	5	2.704	0.000125	0.000379
CAPN2	protein_coding	1	2.437	0.000125	0.00038
AFAP1	protein_coding	4	1.378	0.000127	0.000385
ARSI	protein_coding	5	1.398	0.000129	0.000388
CXCL3	protein_coding	4	1.406	0.000129	0.00039
KLHDC8B	protein_coding	3	1.887	0.000131	0.000392
RHBDF1	protein_coding	16	1.66	0.000132	0.000397
CAPN7	protein_coding	3	1.143	0.000133	0.000398
ZNF319	protein_coding	16	1.56	0.000133	0.000399
NDFIP2	protein_coding	13	1.303	0.000134	0.000399
COL1A1	protein_coding	17	2.815	0.000135	0.000402
B3GLCT	protein_coding	13	1.916	0.000136	0.000404
AP2A2	protein_coding	11	1.044	0.000137	0.000408
CHIC2	protein_coding	4	1.75	0.000138	0.000409
CTF1	protein_coding	16	2.869	0.000138	0.00041
PAM	protein_coding	5	1.679	0.000139	0.000412
CERCAM	protein_coding	9	2.334	0.00014	0.000414
KIFC2	protein_coding	8	1.755	0.00014	0.000414
MEF2D	protein_coding	1	1.081	0.00014	0.000415
ABCC10	protein_coding	6	1.395	0.000141	0.000415
GALNS	protein_coding	16	1.016	0.000141	0.000417
ZNF324	protein_coding	19	1.583	0.000141	0.000417
MAF	protein_coding	16	1.926	0.000143	0.000419
S100A6	protein_coding	1	2.468	0.000143	0.000419
TP53BP2	protein_coding	1	1.052	0.000143	0.000421
FAM107B	protein_coding	10	1.718	0.000146	0.000428
CD36	protein_coding	7	4.574	0.000151	0.000439
FILIP1L	protein_coding	3	11.733	0.000151	0.000439
PIP4K2C	protein_coding	12	1.235	0.000152	0.00044
AKR1D1	protein_coding	7	8.967	0.000152	0.000441
POMT1	protein_coding	9	1.29	0.000154	0.000446
SIK2	protein_coding	11	1.718	0.000155	0.000448
MAN2B1	protein_coding	19	1.081	0.000157	0.000452
C8orf4	protein_coding	8	10.488	0.000159	0.000457
RASSF9	protein_coding	12	4.375	0.000159	0.000457
NUDT9	protein_coding	4	1.205	0.00016	0.000459
TBC1D20	protein_coding	20	1.327	0.000161	0.000461
COG1	protein_coding	17	1.138	0.000163	0.000465
DAB2IP	protein_coding	9	1.239	0.000163	0.000466
SMOX	protein_coding	20	2.388	0.000164	0.000466
YIPF4	protein_coding	2	1.023	0.000164	0.000467
ZFAND3	protein_coding	6	1.05	0.000164	0.000467
PPIC	protein_coding	5	2.363	0.000164	0.000468
MARVELD2	protein_coding	5	1.079	0.000167	0.000472
ACVR1	protein_coding	2	1.115	0.000169	0.000478
PLK3	protein_coding	1	1.625	0.00017	0.000479
CLDN6	protein_coding	16	1.333	0.000172	0.000483
ACSM1	protein_coding	16	3.615	0.000172	0.000483
STBD1	protein_coding	4	2.056	0.000172	0.000484
CSRNP1	protein_coding	3	1.824	0.000173	0.000485
GPR87	protein_coding	3	7.289	0.000175	0.000489
NIPAL4	protein_coding	5	3.886	0.000175	0.00049
PLN	protein_coding	6	5.922	0.000176	0.000491
ONECUT3	protein_coding	19	7.82	0.000178	0.000496
SPSB1	protein_coding	1	2.725	0.000178	0.000496
ZBTB20	protein_coding	3	6.228	0.000179	0.000498
DCHS1	protein_coding	11	2.383	0.000179	0.000499
USP35	protein_coding	11	1.325	0.000179	0.000499
ATF6	protein_coding	1	1.176	0.00018	0.0005
CHSY3	protein_coding	5	1.822	0.000181	0.000502
ATF7	protein_coding	12	1.469	0.000181	0.000502
SLC4A3	protein_coding	2	1.163	0.000181	0.000502
KIAA0232	protein_coding	4	1.205	0.000182	0.000504
ARHGEF40	protein_coding	14	1.266	0.000183	0.000506
MAP3K7CL	protein_coding	21	5.81	0.000184	0.000508
MSRA	protein_coding	8	1.061	0.000184	0.000508
PLIN2	protein_coding	9	1.379	0.000185	0.00051
IQCJ-SCHIP1	protein_coding	3	1.315	0.000186	0.000512
NINJ1	protein_coding	9	1.264	0.000187	0.000515
TNFAIP2	protein_coding	14	1.041	0.000188	0.000517
ABCC9	protein_coding	12	6.239	0.000193	0.000527
DHX32	protein_coding	10	1.088	0.000193	0.000528
CRH	protein_coding	8	6.338	0.000196	0.000534
SDF4	protein_coding	1	1.13	0.000196	0.000534
CDKN1A	protein_coding	6	2.182	0.000199	0.000541
RP11-47A8.5	lincRNA	10	3.068	0.000201	0.000544
CUX2	protein_coding	12	2.334	0.000206	0.000556
SH3BP4	protein_coding	2	1.209	0.000209	0.000562
DKK1	protein_coding	10	4.708	0.000212	0.000567
SPPL3	protein_coding	12	1.038	0.000214	0.000573
BTBD19	protein_coding	1	4.254	0.000216	0.000577
PPP1R9A	protein_coding	7	1.416	0.000217	0.000578
FAS	protein_coding	10	1.492	0.000219	0.000583
STX11	protein_coding	6	5.517	0.000221	0.000586
POMT2	protein_coding	14	1.046	0.000221	0.000588
MAN1B1	protein_coding	9	1.244	0.000225	0.000595
MKL1	protein_coding	22	1.211	0.000226	0.000597
DHRS7	protein_coding	14	1.335	0.000227	0.0006
SYNJ1	protein_coding	21	1.913	0.00023	0.000605
CEACAM1	protein_coding	19	2.071	0.000231	0.000607
FAM219A	protein_coding	9	1.739	0.000232	0.000609
PCNXL4	protein_coding	14	1.185	0.000234	0.000614
TPM4	protein_coding	19	1.068	0.000235	0.000615
ZNF624	protein_coding	17	1.304	0.000235	0.000615
SLC9A1	protein_coding	1	1.226	0.000237	0.000618
FJX1	protein_coding	11	1.998	0.000238	0.00062
KLHL9	protein_coding	9	1.066	0.000238	0.00062
SPTBN1	protein_coding	2	1.321	0.000239	0.000622
MTMR11	protein_coding	1	1.404	0.000239	0.000624
UBQLN4	protein_coding	1	1.124	0.00024	0.000625
ZFYVE16	protein_coding	5	1.181	0.000241	0.000627
ERN1	protein_coding	17	1.825	0.000243	0.00063
SCARF2	protein_coding	22	2.282	0.000245	0.000635
ERP44	protein_coding	9	1.164	0.000247	0.000639
GOLGA3	protein_coding	12	1.27	0.000248	0.000641
LDLRAD4	protein_coding	18	3.176	0.00025	0.000645
USP20	protein_coding	9	1.043	0.000251	0.000645
PSG1	protein_coding	19	9.125	0.000251	0.000646
CPEB2	protein_coding	4	2.129	0.000251	0.000646
TMEM200C	protein_coding	18	1.519	0.000252	0.000647
NFIA	protein_coding	1	1.052	0.000254	0.00065
PIGT	protein_coding	20	1.394	0.000254	0.00065
RUFY2	protein_coding	10	1.014	0.000258	0.000659
CSF1R	protein_coding	5	6.5	0.000259	0.00066
MAP3K1	protein_coding	5	1.92	0.000263	0.000668
VGLL4	protein_coding	3	1.532	0.000263	0.000668
NBPF1	protein_coding	1	1.624	0.000263	0.000668
PHLDA2	protein_coding	11	3.197	0.000266	0.000675
POSTN	protein_coding	13	3.916	0.000267	0.000677
NIPAL3	protein_coding	1	1.188	0.000269	0.000681
RPS6KA4	protein_coding	11	1.08	0.00027	0.000682
SNX19	protein_coding	11	1.086	0.000272	0.000686
MTMR6	protein_coding	13	1.086	0.000272	0.000688
RNF6	protein_coding	13	1.09	0.000275	0.000693
PHLDB2	protein_coding	3	1.463	0.000276	0.000694
C3orf62	protein_coding	3	1.564	0.000278	0.000698
P3H1	protein_coding	1	1.088	0.000278	0.000698
RP11-54O7.17	lincRNA	1	6.101	0.000279	0.000699
YIPF3	protein_coding	6	1.273	0.00028	0.000702
REEP3	protein_coding	10	1.161	0.000282	0.000706
SCN3A	protein_coding	2	8.922	0.000283	0.000708
TSPAN2	protein_coding	1	1.542	0.000286	0.000713
PLEKHM1	protein_coding	17	1.144	0.00029	0.000721
BAZ1A	protein_coding	14	1.397	0.000291	0.000722
NPNT	protein_coding	4	5.127	0.000293	0.000726
SPSB3	protein_coding	16	1.246	0.000294	0.000729
AIFM2	protein_coding	10	1.652	0.000297	0.000734
CPA4	protein_coding	7	8.665	0.0003	0.000741
SLC35C1	protein_coding	11	1.192	0.000301	0.000742
STAM2	protein_coding	2	1.312	0.000306	0.000752
VGF	protein_coding	7	1.29	0.000306	0.000753
WNK4	protein_coding	17	2.243	0.000307	0.000755
NGF	protein_coding	1	5.552	0.000316	0.000771
AQP10	protein_coding	1	9.899	0.000316	0.000772
TMEM59	protein_coding	1	1.252	0.000316	0.000773
PLXNA1	protein_coding	3	1.697	0.000318	0.000775
RAB11B	protein_coding	19	1.083	0.000318	0.000775
TAX1BP3	protein_coding	17	1.579	0.00032	0.000779
ALG14	protein_coding	1	1.906	0.00032	0.000779
MAPRE3	protein_coding	2	2.349	0.000323	0.000785
LRRC8C	protein_coding	1	1.904	0.000324	0.000787
CYP27C1	protein_coding	2	1.555	0.00033	0.000798
TMEM175	protein_coding	4	2.157	0.000333	0.000803
VTI1A	protein_coding	10	1.254	0.000334	0.000805
MAP1LC3B	protein_coding	16	1.131	0.000336	0.00081
CREB3L2	protein_coding	7	1.339	0.000338	0.000813
DOCK7	protein_coding	1	1.214	0.000338	0.000813
ORAI2	protein_coding	7	1.809	0.000342	0.00082
FAM13B	protein_coding	5	1.648	0.000342	0.00082
ABHD13	protein_coding	13	1.013	0.000343	0.000821
CISH	protein_coding	3	1.33	0.000346	0.000826
KIF3A	protein_coding	5	1.053	0.000346	0.000827
GBP1	protein_coding	1	7.906	0.000347	0.000828
UEVLD	protein_coding	11	1.272	0.000349	0.00083
TPM2	protein_coding	9	1.328	0.000352	0.000836
CSNK1G1	protein_coding	15	1.556	0.000354	0.00084
CSRNP2	protein_coding	12	1.043	0.000356	0.000843
HSPB1	protein_coding	7	1.708	0.000361	0.000852
KIAA1211	protein_coding	4	1.454	0.000366	0.000862
PSG8	protein_coding	19	9.295	0.000366	0.000862
GDF7	protein_coding	2	8.697	0.000366	0.000862
F2R	protein_coding	5	1.591	0.000367	0.000864
NR2F1	protein_coding	5	11.501	0.000375	0.000878
PCNXL3	protein_coding	11	1.017	0.000377	0.000881
P4HA2	protein_coding	5	2.125	0.000379	0.000884
PRDM2	protein_coding	1	1.115	0.000387	0.000897
COL4A4	protein_coding	2	1.966	0.000387	0.000897
LINC01239	lincRNA	9	4.219	0.000394	0.00091
TRNP1	protein_coding	1	1.006	0.000396	0.000915
FBXL3	protein_coding	13	1.072	0.000398	0.000919
PCDHB11	protein_coding	5	2.379	0.000399	0.000919
TMEM179B	protein_coding	11	1.654	0.000402	0.000924
GUCY1A3	protein_coding	4	9.131	0.000413	0.000943
ZBTB4	protein_coding	17	1.241	0.000415	0.000947
RRAD	protein_coding	16	5.058	0.000415	0.000947
FBN1	protein_coding	15	2.566	0.000418	0.000951
MSRB3	protein_coding	12	4.779	0.000419	0.000954
NPW	protein_coding	16	1.377	0.00042	0.000956
ADPRHL1	protein_coding	13	1.91	0.000423	0.000962
NACAD	protein_coding	7	1.494	0.000432	0.000976
ANKRD44	protein_coding	2	3.362	0.000433	0.000979
DENND1B	protein_coding	1	1.578	0.000438	0.000986
LINC00152	lincRNA	2	3.03	0.000446	0.001
NRAP	protein_coding	10	8.408	0.000449	0.00101
UTRN	protein_coding	6	1.171	0.000457	0.00102
SGPL1	protein_coding	10	1.175	0.00047	0.00105
MLLT4	protein_coding	6	1.049	0.000479	0.00106
DNAH10	protein_coding	12	4.43	0.000479	0.00106
C12orf49	protein_coding	12	1.748	0.000484	0.00107
PSG9	protein_coding	19	7.222	0.000487	0.00108
C8orf48	protein_coding	8	2.61	0.000492	0.00109
EDEM3	protein_coding	1	1.511	0.000497	0.00109
P2RX4	protein_coding	12	2.021	0.000498	0.0011
IL10RB	protein_coding	21	1.946	0.000509	0.00112
SGCE	protein_coding	7	1.071	0.000509	0.00112
FLNB	protein_coding	3	1.929	0.000517	0.00113
MIR137HG	lincRNA	1	6.159	0.000517	0.00113
ITIH2	protein_coding	10	11.255	0.000521	0.00114
SNAP29	protein_coding	22	1.117	0.00053	0.00115
IRF8	protein_coding	16	1.194	0.000532	0.00116
DCUN1D3	protein_coding	16	1.051	0.000535	0.00116
RHOBTB2	protein_coding	8	1.106	0.000538	0.00117
TP53BP1	protein_coding	15	1.024	0.000538	0.00117
HACD2	protein_coding	3	1.405	0.000542	0.00117
ARSB	protein_coding	5	1.186	0.000547	0.00118
ENTPD7	protein_coding	10	1.774	0.000552	0.00119
LYPD1	protein_coding	2	5.724	0.000554	0.00119
TMF1	protein_coding	3	1.129	0.000555	0.0012
FSTL1	protein_coding	3	1.375	0.000557	0.0012
ATP6V0D1	protein_coding	16	1.369	0.000557	0.0012
ATP6V0B	protein_coding	1	1.31	0.000558	0.0012
NKX6-2	protein_coding	10	9.68	0.000577	0.00123
EVC	protein_coding	4	1.336	0.000585	0.00125
SV2C	protein_coding	5	4.96	0.000587	0.00125
RHOC	protein_coding	1	2.309	0.000589	0.00125
PSG5	protein_coding	19	9.309	0.000589	0.00126
WNT10B	protein_coding	12	3.924	0.000593	0.00126
TLN1	protein_coding	9	1.347	0.000607	0.00128
CORIN	protein_coding	4	6.526	0.000609	0.00129
PIGG	protein_coding	4	1.266	0.000609	0.00129
RIOK3	protein_coding	18	1.091	0.000621	0.00131
SUFU	protein_coding	10	1.088	0.000629	0.00132
DGKQ	protein_coding	4	1.191	0.00063	0.00132
UGT2B7	protein_coding	4	7.502	0.000631	0.00132
GRM3	protein_coding	7	2.012	0.000631	0.00133
C19orf12	protein_coding	19	1.156	0.000635	0.00133
CLN5	protein_coding	13	1.755	0.000636	0.00133
DOK3	protein_coding	5	1.227	0.000645	0.00135
PVRL2	protein_coding	19	1.11	0.000659	0.00137
SCAMP2	protein_coding	15	1.081	0.000661	0.00138
ENTHD2	protein_coding	17	1.109	0.000673	0.0014
CD151	protein_coding	11	1.82	0.000677	0.0014
GPR155	protein_coding	2	1.059	0.000678	0.0014
ARID3A	protein_coding	19	1.093	0.000679	0.00141
ZHX3	protein_coding	20	1.271	0.000688	0.00142
LMNA	protein_coding	1	1.264	0.000694	0.00143
STOML1	protein_coding	15	1.451	0.000699	0.00144
SPINT2	protein_coding	19	1.437	0.000703	0.00145
ZNF846	protein_coding	19	1.51	0.000704	0.00145
CYGB	protein_coding	17	1.057	0.000704	0.00145
ARHGDIA	protein_coding	17	1.053	0.000712	0.00146
DKFZP434L187	lincRNA	15	2.387	0.000713	0.00146
IP6K3	protein_coding	6	1.691	0.000713	0.00146
DIRC2	protein_coding	3	1.568	0.000714	0.00146
NPHP3	protein_coding	3	1.177	0.000725	0.00148
SIL1	protein_coding	5	2.272	0.000726	0.00148
LRP5	protein_coding	11	1.312	0.000727	0.00148
PPP1R13L	protein_coding	19	1.313	0.000738	0.0015
PTAFR	protein_coding	1	2.537	0.000749	0.00152
FOSB	protein_coding	19	2.934	0.000751	0.00152
CSGALNACT2	protein_coding	10	1.122	0.000757	0.00153
SPPL2A	protein_coding	15	1.019	0.000765	0.00154
ZNF671	protein_coding	19	1.155	0.000765	0.00154
FCHSD2	protein_coding	11	1.185	0.000777	0.00156
GRID1	protein_coding	10	3.577	0.000784	0.00157
RASD1	protein_coding	17	4.676	0.000785	0.00157
SMPDL3A	protein_coding	6	1.485	0.000788	0.00158
AC004510.3	lincRNA	19	7.139	0.000791	0.00158
ITPKC	protein_coding	19	1.412	0.000796	0.00159
ADGRA3	protein_coding	4	1.057	0.000809	0.00161
LRRC46	protein_coding	17	2.982	0.00081	0.00161
TUSC3	protein_coding	8	1.007	0.000823	0.00163
VPS37B	protein_coding	12	1.68	0.00084	0.00166
CRB3	protein_coding	19	2.02	0.000842	0.00166
VMP1	protein_coding	17	1.198	0.000846	0.00167
CAV1	protein_coding	7	1.169	0.00085	0.00167
PINK1	protein_coding	1	1.031	0.000858	0.00169
CDH13	protein_coding	16	2.887	0.000858	0.00169
VASH1	protein_coding	14	1.996	0.000862	0.00169
DERL2	protein_coding	17	1.024	0.000866	0.0017
DENND4A	protein_coding	15	1.6	0.000873	0.00171
KLK6	protein_coding	19	2.18	0.000886	0.00173
PSEN1	protein_coding	14	1.177	0.00089	0.00174
PEAR1	protein_coding	1	2.013	0.000901	0.00176
FAM83B	protein_coding	6	2.281	0.000907	0.00177
AMIGO1	protein_coding	1	1.372	0.000909	0.00177
ABHD16A	protein_coding	6	1.669	0.000918	0.00178
WNT11	protein_coding	11	5.867	0.000934	0.00181
CHST12	protein_coding	7	1.385	0.000947	0.00183
MC1R	protein_coding	16	2.481	0.000952	0.00184
RABIF	protein_coding	1	1.427	0.000956	0.00184
SEC61A1	protein_coding	3	1.013	0.000966	0.00186
ERBB2IP	protein_coding	5	1.205	0.00097	0.00186
ATRN	protein_coding	20	1.226	0.000973	0.00187
MBD5	protein_coding	2	1.051	0.000978	0.00188
MR1	protein_coding	1	4.318	0.001	0.00192
RC3H2	protein_coding	9	1.087	0.00101	0.00193
AP5Z1	protein_coding	7	1.011	0.00102	0.00195
GS1-124K5.11	lincRNA	7	2.228	0.00102	0.00195
ITGB3	protein_coding	17	3.574	0.00103	0.00195
CTSA	protein_coding	20	1.021	0.00104	0.00197
HYAL2	protein_coding	3	1.13	0.00104	0.00198
LINC00327	lincRNA	13	3.722	0.00104	0.00198
CTIF	protein_coding	18	1.034	0.00104	0.00198
C3orf36	protein_coding	3	7.415	0.00105	0.00199
C2CD4C	protein_coding	19	1.643	0.00105	0.00199
RP11-458D21.5	protein_coding	1	2.336	0.00105	0.00199
NRSN2	protein_coding	20	1.097	0.00105	0.00199
MROH1	protein_coding	8	1.535	0.00107	0.00203
MED17	protein_coding	11	1.011	0.00108	0.00203
KIAA1683	protein_coding	19	3.203	0.00108	0.00204
ABHD15	protein_coding	17	2.549	0.00109	0.00204
RP11-1246C19.1	lincRNA	7	1.55	0.00109	0.00205
HEXA	protein_coding	15	1.328	0.0011	0.00207
ZNF235	protein_coding	19	1.785	0.00111	0.00208
MKRN2OS	protein_coding	3	2.662	0.00111	0.00209
SQSTM1	protein_coding	5	1.222	0.00111	0.00209
EPB41L4A	protein_coding	5	1.77	0.00113	0.00211
C22orf23	protein_coding	22	1.368	0.00113	0.00212
SMURF1	protein_coding	7	1.106	0.00114	0.00213
ANKRD53	protein_coding	2	2.934	0.00115	0.00214
SBDS	protein_coding	7	1.025	0.00116	0.00215
CTC-459F4.1	lincRNA	19	1.744	0.00116	0.00216
TMEM184A	protein_coding	7	3.659	0.00116	0.00217
MAP4K4	protein_coding	2	1.122	0.00118	0.00219
HSPA1B	protein_coding	6	1.085	0.00118	0.0022
BCL3	protein_coding	19	2.242	0.00119	0.0022
FRAS1	protein_coding	4	1.456	0.00121	0.00224
NOTCH2	protein_coding	1	1.55	0.00122	0.00225
NKAIN4	protein_coding	20	2.028	0.00124	0.00228
DNAJA1	protein_coding	9	1.031	0.00124	0.00228
PQLC2	protein_coding	1	1.183	0.00126	0.00232
DNAJC22	protein_coding	12	8.685	0.00129	0.00235
NACC2	protein_coding	9	1.054	0.0013	0.00238
ZNF324B	protein_coding	19	1.524	0.00133	0.00241
TUBB3	protein_coding	16	1.397	0.00135	0.00244
ZZEF1	protein_coding	17	1.037	0.00135	0.00244
ARL10	protein_coding	5	1.943	0.00136	0.00246
ZBTB1	protein_coding	14	1.012	0.00141	0.00253
PTHLH	protein_coding	12	8.329	0.00143	0.00256
HECTD4	protein_coding	12	1.712	0.00145	0.0026
AAK1	protein_coding	2	1.353	0.00147	0.00262
RP11-136K7.2	lincRNA	5	6.334	0.00147	0.00263
ZNF154	protein_coding	19	1.275	0.00151	0.00268
INCA1	protein_coding	17	1.626	0.00152	0.0027
EMP3	protein_coding	19	1.354	0.00154	0.00273
RP1-122P22.2	lincRNA	20	6.159	0.00154	0.00273
PARP10	protein_coding	8	1.647	0.00157	0.00277
ADCK2	protein_coding	7	1.583	0.00159	0.0028
HSPG2	protein_coding	1	3.303	0.00162	0.00285
EPHB6	protein_coding	7	2.314	0.00162	0.00285
PXDN	protein_coding	2	1.458	0.00163	0.00286
NFIX	protein_coding	19	3.018	0.00163	0.00286
WBP1L	protein_coding	10	1.207	0.00165	0.00288
PCDHA2	protein_coding	5	1.282	0.00168	0.00293
LIMD2	protein_coding	17	1.039	0.0017	0.00296
MAP3K8	protein_coding	10	2.249	0.00172	0.00298
PXDC1	protein_coding	6	3.96	0.00177	0.00305
CTTNBP2NL	protein_coding	1	1.115	0.00177	0.00306
ATP6V0E1	protein_coding	5	1.48	0.00178	0.00307
ANKRD13D	protein_coding	11	1.196	0.00178	0.00307
RP11-14N7.2	lincRNA	1	5.167	0.00182	0.00313
EMC7	protein_coding	15	1.035	0.00192	0.00327
GRN	protein_coding	17	1.185	0.00195	0.00331
MBD6	protein_coding	12	1.7	0.00196	0.00334
KCNIP4	protein_coding	4	1.748	0.00197	0.00334
MIEF2	protein_coding	17	1.269	0.00201	0.0034
PAPPA	protein_coding	9	2.751	0.00202	0.00342
B3GAT3	protein_coding	11	1.267	0.00203	0.00344
GOLGB1	protein_coding	3	1.201	0.00205	0.00346
CPTP	protein_coding	1	1.183	0.00208	0.0035
ZFP36	protein_coding	19	1.639	0.00208	0.0035
ADGRF2	protein_coding	6	9.26	0.0021	0.00352
C3orf58	protein_coding	3	1.039	0.00213	0.00356
VPS13C	protein_coding	15	1.274	0.00218	0.00364
SIRT7	protein_coding	17	1.052	0.00222	0.0037
SLC25A45	protein_coding	11	3.595	0.00223	0.0037
LRRC53	protein_coding	1	8.996	0.00223	0.00371
SLC16A7	protein_coding	12	1.52	0.00235	0.00387
RNF180	protein_coding	5	1.407	0.00238	0.00391
BRPF3	protein_coding	6	1.202	0.0024	0.00395
PDE5A	protein_coding	4	1.307	0.00243	0.00398
FBXL13	protein_coding	7	1.614	0.00243	0.00398
NALCN	protein_coding	13	1.611	0.00243	0.00398
TANGO2	protein_coding	22	1.205	0.00244	0.00399
ACHE	protein_coding	7	2.517	0.00244	0.004
DLG5	protein_coding	10	1.08	0.00253	0.00411
CLIP3	protein_coding	19	1.027	0.00254	0.00413
PHLDB3	protein_coding	19	1.135	0.00255	0.00413
PSPN	protein_coding	19	1.358	0.00258	0.00418
TULP4	protein_coding	6	1.224	0.00262	0.00423
GADD45B	protein_coding	19	2.19	0.0027	0.00434
ZNF512B	protein_coding	20	1.115	0.00275	0.00441
PSMB10	protein_coding	16	1.828	0.00276	0.00442
AKAP9	protein_coding	7	1.438	0.00281	0.00449
RP11-10C24.3	lincRNA	3	2.051	0.00282	0.0045
IFNAR2	protein_coding	21	1.355	0.00286	0.00455
MEGF8	protein_coding	19	1.103	0.00288	0.00459
OTUD1	protein_coding	10	1.023	0.00289	0.00459
WHAMM	protein_coding	15	1.093	0.0029	0.00461
SLC25A51	protein_coding	9	1.003	0.0029	0.00461
CELSR1	protein_coding	22	1.392	0.00292	0.00463
EDEM1	protein_coding	3	1.076	0.00292	0.00464
IGF2R	protein_coding	6	1.566	0.00295	0.00467
ZNF608	protein_coding	5	1.237	0.00298	0.00473
CD101	protein_coding	1	1.979	0.00299	0.00473
PCDHA12	protein_coding	5	1.435	0.00303	0.00479
RP11-774O3.3	lincRNA	4	1.746	0.00304	0.0048
ATN1	protein_coding	12	1.08	0.00312	0.00491
TNFRSF10C	protein_coding	8	1.334	0.00314	0.00494
NANOS3	protein_coding	19	5.558	0.00318	0.00499
LIMS2	protein_coding	2	3.322	0.00328	0.00512
SZT2	protein_coding	1	1.444	0.00328	0.00512
RP11-465B22.8	lincRNA	1	2.156	0.00331	0.00516
ERICH3	protein_coding	1	8.038	0.00338	0.00525
TMEM131	protein_coding	2	1.014	0.00339	0.00527
FOXL1	protein_coding	16	4.439	0.0034	0.00527
SLC35E1	protein_coding	19	1.168	0.00341	0.00529
OLFML2A	protein_coding	9	1.166	0.00356	0.00549
ARPC5	protein_coding	1	1.039	0.0036	0.00555
SPARC	protein_coding	5	1.815	0.00372	0.0057
TMEM217	protein_coding	6	2.994	0.00387	0.0059
CNKSR1	protein_coding	1	1.056	0.00387	0.00591
AFF4	protein_coding	5	1.174	0.0039	0.00594
TMED3	protein_coding	15	1.088	0.00391	0.00595
MYL12A	protein_coding	18	1.158	0.00421	0.00634
SERPIND1	protein_coding	22	5.547	0.00424	0.00639
SLC12A6	protein_coding	15	1.396	0.00428	0.00644
CTD-2545M3.8	lincRNA	19	2.348	0.00437	0.00655
TEP1	protein_coding	14	1.425	0.00437	0.00655
FAM43A	protein_coding	3	1.21	0.00445	0.00666
EPHX4	protein_coding	1	1.464	0.00454	0.00678
FER	protein_coding	5	1.113	0.00458	0.00683
KIAA1919	protein_coding	6	1.048	0.00461	0.00686
AMIGO2	protein_coding	12	2.201	0.00466	0.00693
GXYLT2	protein_coding	3	1.216	0.00467	0.00694
PKP2	protein_coding	12	1.393	0.00468	0.00695
C5orf24	protein_coding	5	2.093	0.00469	0.00696
DOPEY1	protein_coding	6	1.362	0.00472	0.007
BMI1	protein_coding	10	2.815	0.00472	0.007
RP11-360F5.3	lincRNA	4	3.562	0.00472	0.00701
PSG4	protein_coding	19	10.005	0.00473	0.00701
SPTBN5	protein_coding	15	1.617	0.00479	0.00709
SPACA6P-AS	lincRNA	19	3.407	0.0048	0.00709
ESAM	protein_coding	11	5.276	0.00484	0.00715
LOXL4	protein_coding	10	7.174	0.00501	0.00737
ZNF528	protein_coding	19	1.253	0.00511	0.0075
NFAT5	protein_coding	16	1.285	0.00525	0.00767
RAB27A	protein_coding	15	1.161	0.00533	0.00778
B3GNT8	protein_coding	19	2.936	0.00543	0.0079
PPP1R1C	protein_coding	2	1.387	0.00544	0.00792
PCDHB10	protein_coding	5	1.383	0.00545	0.00792
GTF2B	protein_coding	1	1.059	0.0055	0.00799
RUFY3	protein_coding	4	1.058	0.00553	0.00804
MYL12B	protein_coding	18	1.311	0.00562	0.00814
NOTCH3	protein_coding	19	1.526	0.00566	0.00819
KHNYN	protein_coding	14	1.292	0.0057	0.00825
TRIM58	protein_coding	1	1.211	0.00572	0.00827
AKAP13	protein_coding	15	1.47	0.00608	0.00871
ABR	protein_coding	17	1.098	0.00615	0.0088
TTLL3	protein_coding	3	2.653	0.00616	0.00882
SLC47A1	protein_coding	17	1.65	0.0065	0.00924
REP15	protein_coding	12	3.417	0.00654	0.00929
PRR18	protein_coding	6	2.023	0.00669	0.00948
XRRA1	protein_coding	11	1.034	0.00671	0.00951
SPHK2	protein_coding	19	1.1	0.007	0.00986
PLEKHG2	protein_coding	19	1.74	0.00701	0.00988

## Sheet: ST2f.EN
Gene name	Gene biotype	Chromosome	log2 Fold change	p-value	FDR-adjusted p-value
PDE3A	protein_coding	12	5.188	4.98e-12	7.06e-08
AMBP	protein_coding	9	6.235	1.45e-11	7.59e-08
SOX9	protein_coding	17	5.864	2.09e-11	7.59e-08
TTYH1	protein_coding	19	3.37	9.26e-11	1.46e-07
SLC4A4	protein_coding	4	8.299	1.79e-10	2.31e-07
SERPINA5	protein_coding	14	7.87	2.09e-10	2.47e-07
GFRA3	protein_coding	5	7.672	3.87e-10	3.66e-07
IGDCC3	protein_coding	15	1.937	1.02e-09	7.22e-07
C1orf116	protein_coding	1	2.351	1.99e-09	8.48e-07
SERPINA1	protein_coding	14	13.057	2.25e-09	8.56e-07
AKAP7	protein_coding	6	1.754	2.5e-09	8.56e-07
NR5A2	protein_coding	1	2.636	2.75e-09	8.66e-07
SLC44A3	protein_coding	1	4.248	3.09e-09	8.9e-07
IGF2	protein_coding	11	11.201	3.94e-09	9.33e-07
TTLL7	protein_coding	1	2.847	4.04e-09	9.4e-07
SMOC1	protein_coding	14	5.748	4.22e-09	9.4e-07
B3GALT1	protein_coding	2	1.195	4.24e-09	9.4e-07
CXCL5	protein_coding	4	2.186	4.69e-09	9.67e-07
CTNND2	protein_coding	5	3.156	5.11e-09	9.67e-07
EFEMP1	protein_coding	2	2.527	6.01e-09	1.05e-06
ADCY5	protein_coding	3	1.69	7.05e-09	1.13e-06
NEURL1	protein_coding	10	6.966	7.3e-09	1.13e-06
INHBA	protein_coding	7	6.133	8.2e-09	1.15e-06
MBNL1	protein_coding	3	1.528	8.22e-09	1.15e-06
COL2A1	protein_coding	12	4.766	8.28e-09	1.15e-06
LIMCH1	protein_coding	4	4.722	8.87e-09	1.21e-06
MEIS1	protein_coding	2	9.669	8.97e-09	1.21e-06
CFTR	protein_coding	7	9.08	1.09e-08	1.37e-06
CCND1	protein_coding	11	2.46	1.34e-08	1.48e-06
DLK1	protein_coding	14	11.691	1.38e-08	1.48e-06
SORD	protein_coding	15	2.014	1.39e-08	1.48e-06
SPINK1	protein_coding	5	9.868	1.41e-08	1.48e-06
DEPTOR	protein_coding	8	3.472	1.48e-08	1.53e-06
PARD3B	protein_coding	2	2.385	1.62e-08	1.59e-06
DLL1	protein_coding	6	5.092	1.72e-08	1.61e-06
VWA1	protein_coding	1	2.232	1.78e-08	1.65e-06
MBNL2	protein_coding	13	4.775	1.89e-08	1.7e-06
SORBS2	protein_coding	4	2.522	2.13e-08	1.77e-06
TGFBR2	protein_coding	3	2.421	2.33e-08	1.87e-06
KCNH7	protein_coding	2	4.124	2.42e-08	1.9e-06
GUCY1A2	protein_coding	11	5.669	2.47e-08	1.93e-06
SFRP5	protein_coding	10	6.226	2.53e-08	1.95e-06
LINC00511	lincRNA	17	6.102	2.8e-08	2.05e-06
NCAM1	protein_coding	11	3.5	2.89e-08	2.08e-06
CD47	protein_coding	3	1.784	2.89e-08	2.08e-06
CXCL12	protein_coding	10	2.247	2.99e-08	2.11e-06
SOBP	protein_coding	6	2.571	3.03e-08	2.12e-06
WASF3	protein_coding	13	1.84	3.05e-08	2.12e-06
LYPD6B	protein_coding	2	6.197	3.11e-08	2.14e-06
PKNOX2	protein_coding	11	3.979	3.32e-08	2.2e-06
ZDHHC14	protein_coding	6	1.571	3.81e-08	2.46e-06
NKX6-1	protein_coding	4	10.082	3.99e-08	2.5e-06
SMOC2	protein_coding	6	2.654	4.41e-08	2.64e-06
DAZAP2	protein_coding	12	2.131	4.62e-08	2.69e-06
SDK2	protein_coding	17	2.081	5.28e-08	2.86e-06
GDPD5	protein_coding	11	3.43	5.59e-08	2.94e-06
CXCL14	protein_coding	5	7.438	5.82e-08	2.96e-06
ADGRG1	protein_coding	16	4.86	6.07e-08	2.99e-06
ZBED3	protein_coding	5	2.049	6.11e-08	3e-06
SCTR	protein_coding	2	8.159	6.65e-08	3.08e-06
KIAA0895	protein_coding	7	5.989	7.54e-08	3.33e-06
CDKN1C	protein_coding	11	4.684	7.9e-08	3.41e-06
BCAM	protein_coding	19	1.733	7.99e-08	3.41e-06
IGFBP3	protein_coding	7	6.141	9.23e-08	3.73e-06
MPZL2	protein_coding	11	3.634	9.55e-08	3.82e-06
MPZ	protein_coding	1	4.943	9.84e-08	3.91e-06
TRIM69	protein_coding	15	2.014	1.01e-07	3.98e-06
DSC3	protein_coding	18	2.442	1.02e-07	3.99e-06
ALDH1A1	protein_coding	9	6.662	1.05e-07	4.03e-06
STARD13	protein_coding	13	3.249	1.06e-07	4.03e-06
ZFHX3	protein_coding	16	4.572	1.07e-07	4.04e-06
BOC	protein_coding	3	2.037	1.08e-07	4.04e-06
GRHL1	protein_coding	2	2.44	1.09e-07	4.04e-06
SEMA3D	protein_coding	7	3.508	1.19e-07	4.21e-06
MACC1	protein_coding	7	1.13	1.21e-07	4.26e-06
AHR	protein_coding	7	1.783	1.24e-07	4.31e-06
NR2F2	protein_coding	15	10.016	1.28e-07	4.36e-06
ENOX1	protein_coding	13	3.615	1.32e-07	4.41e-06
MEOX1	protein_coding	17	12.529	1.38e-07	4.55e-06
CLDN4	protein_coding	7	2.89	1.51e-07	4.8e-06
TOX3	protein_coding	16	2.474	1.56e-07	4.89e-06
PDGFD	protein_coding	11	2.787	1.7e-07	5.09e-06
GLIS3	protein_coding	9	8.476	1.7e-07	5.09e-06
FGF9	protein_coding	13	5.563	1.75e-07	5.19e-06
SULT1C2	protein_coding	2	3.701	1.77e-07	5.22e-06
NOTCH1	protein_coding	9	1.065	1.77e-07	5.22e-06
IFIH1	protein_coding	2	2.599	1.89e-07	5.47e-06
EPS8	protein_coding	12	2.77	1.93e-07	5.53e-06
KIF12	protein_coding	9	5.511	2.02e-07	5.7e-06
SSBP2	protein_coding	5	1.55	2.05e-07	5.74e-06
MAP1A	protein_coding	15	2.554	2.09e-07	5.8e-06
BICC1	protein_coding	10	4.231	2.18e-07	5.92e-06
VTCN1	protein_coding	1	7.4	2.23e-07	6.02e-06
CFAP221	protein_coding	2	5.516	2.32e-07	6.09e-06
BCL6	protein_coding	3	2.506	2.43e-07	6.24e-06
SLIT2	protein_coding	4	2.626	2.48e-07	6.3e-06
THEM6	protein_coding	8	2.499	2.51e-07	6.3e-06
CAMK2N1	protein_coding	1	3.953	2.68e-07	6.56e-06
MCOLN3	protein_coding	1	3.258	2.68e-07	6.56e-06
GLRB	protein_coding	4	3.806	2.77e-07	6.68e-06
NBEAL2	protein_coding	3	2.335	2.83e-07	6.77e-06
CBX4	protein_coding	17	3.11	2.89e-07	6.83e-06
UGT2A3	protein_coding	4	9.693	2.91e-07	6.84e-06
GSTM3	protein_coding	1	4.528	2.92e-07	6.84e-06
TMEM176A	protein_coding	7	5.604	2.98e-07	6.93e-06
SPHK1	protein_coding	17	4.902	2.98e-07	6.93e-06
B4GALNT4	protein_coding	11	1.748	2.98e-07	6.93e-06
TMEM117	protein_coding	12	3.003	2.99e-07	6.93e-06
SH3RF2	protein_coding	5	5.24	3.05e-07	7.04e-06
SPX	protein_coding	12	3.355	3.07e-07	7.06e-06
LINC00543	lincRNA	13	10.063	3.19e-07	7.25e-06
CA4	protein_coding	17	5.45	3.21e-07	7.27e-06
ARHGEF3	protein_coding	3	2.64	3.23e-07	7.29e-06
SULT1C4	protein_coding	2	3.168	3.27e-07	7.34e-06
PLEKHB1	protein_coding	11	2.919	3.27e-07	7.34e-06
COL21A1	protein_coding	6	5.144	3.29e-07	7.35e-06
MAST4	protein_coding	5	2.606	3.3e-07	7.36e-06
WDR78	protein_coding	1	3.976	3.35e-07	7.42e-06
CTDSPL	protein_coding	3	1.077	3.36e-07	7.43e-06
PDX1	protein_coding	13	11.71	3.37e-07	7.43e-06
SV2B	protein_coding	15	5.779	3.45e-07	7.51e-06
TFAP2B	protein_coding	6	11.778	3.47e-07	7.53e-06
CDH10	protein_coding	5	10.512	3.49e-07	7.56e-06
TMEM72	protein_coding	10	9.713	3.53e-07	7.6e-06
HOGA1	protein_coding	10	6.235	3.57e-07	7.63e-06
RIC8B	protein_coding	12	1.054	3.59e-07	7.66e-06
C14orf105	protein_coding	14	10.193	3.77e-07	7.93e-06
LYPD6	protein_coding	2	2.111	3.81e-07	7.95e-06
TMEFF2	protein_coding	2	2.158	4.35e-07	8.67e-06
MANSC1	protein_coding	12	2.121	4.43e-07	8.78e-06
LOXL1	protein_coding	15	1.875	4.71e-07	9.19e-06
IL1R1	protein_coding	2	4.841	4.8e-07	9.29e-06
EDN3	protein_coding	20	6.116	4.83e-07	9.32e-06
CNTN3	protein_coding	3	6.685	4.85e-07	9.33e-06
DPP10	protein_coding	2	2.155	4.86e-07	9.33e-06
KCNIP1	protein_coding	5	4.666	4.87e-07	9.34e-06
ADAMTS17	protein_coding	15	3.46	4.95e-07	9.39e-06
FKBP7	protein_coding	2	2.527	4.97e-07	9.42e-06
WNT7B	protein_coding	22	6.365	4.98e-07	9.42e-06
HRK	protein_coding	12	2.807	5.07e-07	9.5e-06
MEST	protein_coding	7	2.308	5.25e-07	9.68e-06
PLCL1	protein_coding	2	8.741	5.33e-07	9.74e-06
MYO3A	protein_coding	10	2.845	5.39e-07	9.82e-06
RAB27B	protein_coding	18	5.072	5.42e-07	9.87e-06
TNS1	protein_coding	2	1.26	5.64e-07	1.02e-05
QSOX1	protein_coding	1	1.718	5.73e-07	1.03e-05
CMTM8	protein_coding	3	2.036	5.91e-07	1.05e-05
FGD3	protein_coding	9	3.328	5.92e-07	1.05e-05
DGKI	protein_coding	7	5.143	6.01e-07	1.06e-05
CYP1A1	protein_coding	15	2.953	6.04e-07	1.06e-05
GLP1R	protein_coding	6	1.746	6.06e-07	1.06e-05
PHLDA1	protein_coding	12	1.231	6.11e-07	1.06e-05
PPP1R3C	protein_coding	10	3.086	6.5e-07	1.11e-05
B2M	protein_coding	15	2.44	6.54e-07	1.11e-05
HID1	protein_coding	17	2.572	6.64e-07	1.12e-05
ZNF467	protein_coding	7	6.665	6.75e-07	1.13e-05
ELF3	protein_coding	1	3.526	6.99e-07	1.16e-05
PYGO1	protein_coding	15	3.499	7.07e-07	1.16e-05
ME3	protein_coding	11	3.868	7.23e-07	1.17e-05
PRKACB	protein_coding	1	1.359	7.88e-07	1.24e-05
RBBP8NL	protein_coding	20	3.078	8.19e-07	1.27e-05
TCN1	protein_coding	11	12.397	8.25e-07	1.27e-05
PRDM16	protein_coding	1	5.874	8.38e-07	1.29e-05
KIAA1549L	protein_coding	11	3.01	8.63e-07	1.31e-05
HNF1A	protein_coding	12	6.865	8.65e-07	1.32e-05
COL3A1	protein_coding	2	6.724	8.81e-07	1.33e-05
SYNPR	protein_coding	3	4.365	9.06e-07	1.36e-05
ASCL2	protein_coding	11	5.21	9.09e-07	1.36e-05
TENM2	protein_coding	5	3.254	9.2e-07	1.37e-05
FAM46C	protein_coding	1	4.589	9.25e-07	1.37e-05
ALDH3B2	protein_coding	11	5.627	9.35e-07	1.38e-05
TIMP3	protein_coding	22	4.035	9.41e-07	1.38e-05
TEX9	protein_coding	15	1.36	9.54e-07	1.39e-05
TFAP2A	protein_coding	6	9.17	9.6e-07	1.4e-05
CELF3	protein_coding	1	5.292	9.65e-07	1.4e-05
TP63	protein_coding	3	6.577	9.82e-07	1.41e-05
ZFP90	protein_coding	16	1.437	1.03e-06	1.46e-05
KIAA1217	protein_coding	10	2.347	1.03e-06	1.46e-05
SMARCA2	protein_coding	9	2.831	1.05e-06	1.47e-05
ECE1	protein_coding	1	2.527	1.05e-06	1.47e-05
ELOVL7	protein_coding	5	1.282	1.09e-06	1.51e-05
LAYN	protein_coding	11	2.806	1.1e-06	1.52e-05
WNT4	protein_coding	1	3.497	1.12e-06	1.54e-05
SCNN1B	protein_coding	16	4.095	1.15e-06	1.56e-05
ERP27	protein_coding	12	7.057	1.15e-06	1.56e-05
GRB14	protein_coding	2	1.138	1.17e-06	1.58e-05
UNC5C	protein_coding	4	7.46	1.22e-06	1.61e-05
KCTD16	protein_coding	5	6.306	1.22e-06	1.62e-05
CPA2	protein_coding	7	8.063	1.26e-06	1.65e-05
KLHL29	protein_coding	2	2.146	1.26e-06	1.65e-05
IL17RB	protein_coding	3	2.435	1.27e-06	1.65e-05
PROM2	protein_coding	2	1.888	1.31e-06	1.69e-05
FIBIN	protein_coding	11	5.733	1.31e-06	1.69e-05
SVEP1	protein_coding	9	2.418	1.33e-06	1.71e-05
DYRK1B	protein_coding	19	2.31	1.38e-06	1.74e-05
NLRP1	protein_coding	17	1.66	1.39e-06	1.75e-05
ACSS1	protein_coding	20	2.566	1.41e-06	1.76e-05
KCNK3	protein_coding	2	5.245	1.42e-06	1.76e-05
NAALADL2	protein_coding	3	4.879	1.44e-06	1.77e-05
METRNL	protein_coding	17	2.169	1.49e-06	1.82e-05
NNMT	protein_coding	11	9.312	1.57e-06	1.87e-05
INPP4B	protein_coding	4	7.291	1.65e-06	1.94e-05
FBXL17	protein_coding	5	2.3	1.67e-06	1.96e-05
IRF2BP2	protein_coding	1	1.828	1.69e-06	1.98e-05
TSHZ1	protein_coding	18	6.6	1.69e-06	1.98e-05
CEBPA	protein_coding	19	2.413	1.76e-06	2.02e-05
DUOX2	protein_coding	15	8.364	1.76e-06	2.03e-05
TCTN1	protein_coding	12	2.682	1.79e-06	2.05e-05
ERBB3	protein_coding	12	1.608	1.8e-06	2.06e-05
TMEM123	protein_coding	11	1.865	1.88e-06	2.11e-05
F5	protein_coding	1	8.457	1.88e-06	2.11e-05
SCN1A	protein_coding	2	1.311	1.9e-06	2.12e-05
SLC6A9	protein_coding	1	1.168	2.04e-06	2.23e-05
CALB2	protein_coding	16	2.65	2.13e-06	2.3e-05
NID2	protein_coding	14	1.768	2.21e-06	2.36e-05
C2orf72	protein_coding	2	3.337	2.27e-06	2.4e-05
SLC43A2	protein_coding	17	1.511	2.27e-06	2.4e-05
DLL4	protein_coding	15	3.932	2.29e-06	2.41e-05
RP11-678G14.3	lincRNA	19	6.327	2.3e-06	2.42e-05
KCTD1	protein_coding	18	1.123	2.3e-06	2.42e-05
CX3CL1	protein_coding	16	3.5	2.31e-06	2.42e-05
EVA1A	protein_coding	2	3.266	2.31e-06	2.42e-05
ANXA9	protein_coding	1	2.606	2.34e-06	2.44e-05
CRTAC1	protein_coding	10	4.128	2.37e-06	2.46e-05
KREMEN2	protein_coding	16	1.926	2.43e-06	2.5e-05
PDE8A	protein_coding	15	1.934	2.43e-06	2.5e-05
CEP41	protein_coding	7	1.188	2.49e-06	2.53e-05
PTGER3	protein_coding	1	2.576	2.5e-06	2.54e-05
KCNA5	protein_coding	12	3.278	2.5e-06	2.54e-05
TNRC18	protein_coding	7	4.955	2.53e-06	2.56e-05
MGAT3	protein_coding	22	2.181	2.6e-06	2.61e-05
COL28A1	protein_coding	7	4.63	2.62e-06	2.61e-05
NCALD	protein_coding	8	3.596	2.62e-06	2.61e-05
CRB2	protein_coding	9	2.415	2.7e-06	2.66e-05
PRTG	protein_coding	15	4.333	2.73e-06	2.68e-05
HOXB3	protein_coding	17	11.645	2.77e-06	2.7e-05
A2M	protein_coding	12	6.876	2.78e-06	2.7e-05
EXOC3L4	protein_coding	14	6.488	2.8e-06	2.71e-05
CST3	protein_coding	20	3.385	2.8e-06	2.71e-05
CFAP43	protein_coding	10	5.229	2.82e-06	2.72e-05
ABCA12	protein_coding	2	7.22	2.82e-06	2.72e-05
CSGALNACT1	protein_coding	8	6.702	2.82e-06	2.72e-05
FBXO32	protein_coding	8	3.923	2.84e-06	2.73e-05
FBXO25	protein_coding	8	1.881	2.9e-06	2.77e-05
RNF43	protein_coding	17	3.343	2.91e-06	2.77e-05
USP40	protein_coding	2	1.766	2.95e-06	2.79e-05
SIRPA	protein_coding	20	3.705	3e-06	2.82e-05
CP	protein_coding	3	3.67	3.03e-06	2.84e-05
SDC1	protein_coding	2	1.175	3.07e-06	2.86e-05
IDUA	protein_coding	4	3.352	3.09e-06	2.87e-05
BTG2	protein_coding	1	3.404	3.14e-06	2.9e-05
SCG2	protein_coding	2	7.934	3.16e-06	2.91e-05
FRMD4A	protein_coding	10	2.465	3.18e-06	2.93e-05
BTG1	protein_coding	12	2.858	3.21e-06	2.94e-05
SCNN1G	protein_coding	16	4.999	3.27e-06	2.98e-05
CNKSR3	protein_coding	6	2.861	3.44e-06	3.08e-05
C7orf60	protein_coding	7	1.642	3.47e-06	3.09e-05
TPH1	protein_coding	11	4.773	3.51e-06	3.12e-05
FAM210B	protein_coding	20	1.987	3.57e-06	3.15e-05
SERPINA4	protein_coding	14	9.68	3.59e-06	3.17e-05
LOXL3	protein_coding	2	1.099	3.61e-06	3.18e-05
TSPAN3	protein_coding	15	1.442	3.72e-06	3.26e-05
LRRC7	protein_coding	1	5.985	3.75e-06	3.27e-05
LURAP1L	protein_coding	9	5.618	3.77e-06	3.28e-05
AGR3	protein_coding	7	9.631	3.82e-06	3.31e-05
SCARA3	protein_coding	8	1.613	3.86e-06	3.34e-05
GSAP	protein_coding	7	3.354	3.87e-06	3.34e-05
AC144831.1	lincRNA	17	5.938	3.92e-06	3.37e-05
ART3	protein_coding	4	4.198	3.98e-06	3.4e-05
PDE8B	protein_coding	5	4.895	4.04e-06	3.43e-05
RAB40B	protein_coding	17	2.134	4.05e-06	3.43e-05
WNT5B	protein_coding	12	3.164	4.14e-06	3.49e-05
TMPRSS3	protein_coding	21	7.278	4.19e-06	3.53e-05
SULT1B1	protein_coding	4	7.342	4.22e-06	3.54e-05
FGA	protein_coding	4	11.384	4.4e-06	3.63e-05
GCNT3	protein_coding	15	7.256	4.41e-06	3.63e-05
DOCK10	protein_coding	2	1.24	4.8e-06	3.84e-05
SPATA13	protein_coding	13	1.036	4.84e-06	3.86e-05
SLC19A3	protein_coding	2	1.076	4.84e-06	3.86e-05
CPA1	protein_coding	7	3.927	4.96e-06	3.93e-05
TCTN2	protein_coding	12	2.314	5.05e-06	3.98e-05
ANXA13	protein_coding	8	10.525	5.09e-06	4e-05
ZFPM1	protein_coding	16	3.233	5.1e-06	4e-05
SPEF2	protein_coding	5	6.024	5.28e-06	4.11e-05
ATP1B1	protein_coding	1	2.817	5.46e-06	4.19e-05
TSNAXIP1	protein_coding	16	3.992	5.54e-06	4.24e-05
ALDH5A1	protein_coding	6	1.64	5.56e-06	4.25e-05
SOX1	protein_coding	13	5.369	5.62e-06	4.28e-05
PRR14	protein_coding	16	1.789	5.79e-06	4.38e-05
TMPRSS13	protein_coding	11	3.857	5.84e-06	4.41e-05
PDE1C	protein_coding	7	5.522	5.94e-06	4.46e-05
CALB1	protein_coding	8	3.024	5.95e-06	4.46e-05
GP2	protein_coding	16	6.604	6.03e-06	4.5e-05
TERF2IP	protein_coding	16	2.001	6.14e-06	4.56e-05
TSPAN18	protein_coding	11	3.282	6.32e-06	4.66e-05
CASP7	protein_coding	10	2.033	6.45e-06	4.72e-05
KLF9	protein_coding	9	1.442	6.83e-06	4.9e-05
PLPPR1	protein_coding	9	3.017	6.87e-06	4.92e-05
ZEB1	protein_coding	10	4.962	7e-06	4.98e-05
SULT1E1	protein_coding	4	12.629	7.07e-06	5.01e-05
MPV17L	protein_coding	16	1.35	7.07e-06	5.01e-05
LY6H	protein_coding	8	5.36	7.08e-06	5.01e-05
ANGEL1	protein_coding	14	1.838	7.19e-06	5.05e-05
GALR1	protein_coding	18	3.758	7.64e-06	5.29e-05
BBS5	protein_coding	2	4.244	7.64e-06	5.29e-05
GDNF-AS1	lincRNA	5	3.352	7.7e-06	5.31e-05
KRT5	protein_coding	12	11.056	7.75e-06	5.34e-05
ZNF704	protein_coding	8	2.471	7.83e-06	5.35e-05
GDF11	protein_coding	12	2.055	7.95e-06	5.39e-05
KIRREL2	protein_coding	19	3.826	8.05e-06	5.43e-05
EPHA7	protein_coding	6	1.194	8.07e-06	5.44e-05
CBLN2	protein_coding	18	6.883	8.14e-06	5.46e-05
HKDC1	protein_coding	10	6.709	8.33e-06	5.55e-05
RELL1	protein_coding	4	1.739	8.38e-06	5.56e-05
SMTNL2	protein_coding	17	1.442	8.39e-06	5.56e-05
TMPRSS4	protein_coding	11	4.749	8.53e-06	5.64e-05
FAXDC2	protein_coding	5	1.769	8.58e-06	5.67e-05
SELENBP1	protein_coding	1	1.635	8.61e-06	5.68e-05
CBX8	protein_coding	17	3.405	8.79e-06	5.77e-05
HIST1H2BK	protein_coding	6	1.952	8.8e-06	5.77e-05
SLC17A4	protein_coding	6	9.788	8.82e-06	5.78e-05
SLC30A8	protein_coding	8	7.852	8.94e-06	5.83e-05
CLMN	protein_coding	14	2.505	9.27e-06	5.98e-05
TBC1D19	protein_coding	4	2.611	9.28e-06	5.99e-05
BIRC2	protein_coding	11	1.284	9.29e-06	5.99e-05
SETBP1	protein_coding	18	3.376	9.29e-06	5.99e-05
PTH1R	protein_coding	3	4.974	9.43e-06	6.05e-05
KRT17	protein_coding	17	7.664	9.48e-06	6.07e-05
STK40	protein_coding	1	1.281	9.5e-06	6.08e-05
RFTN2	protein_coding	2	1.855	9.52e-06	6.08e-05
AREG	protein_coding	4	10.026	9.54e-06	6.09e-05
RAMP1	protein_coding	2	4.897	9.55e-06	6.09e-05
FGF18	protein_coding	5	3.308	9.56e-06	6.09e-05
TMEM109	protein_coding	11	1.563	9.59e-06	6.11e-05
NELL1	protein_coding	11	3.265	9.61e-06	6.11e-05
SYBU	protein_coding	8	3.596	9.66e-06	6.14e-05
SOWAHA	protein_coding	5	5.163	9.69e-06	6.15e-05
SLC22A8	protein_coding	11	9.496	9.81e-06	6.21e-05
N4BP2L1	protein_coding	13	2.703	1.01e-05	6.3e-05
C1QL1	protein_coding	17	2.729	1.02e-05	6.34e-05
ATP7B	protein_coding	13	2.51	1.03e-05	6.38e-05
NCAM2	protein_coding	21	2.077	1.03e-05	6.39e-05
ATRNL1	protein_coding	10	1.106	1.03e-05	6.39e-05
COL7A1	protein_coding	3	2.449	1.04e-05	6.43e-05
CHGA	protein_coding	14	6.322	1.04e-05	6.43e-05
SIPA1L3	protein_coding	19	1.37	1.06e-05	6.48e-05
CLK1	protein_coding	2	2.249	1.07e-05	6.52e-05
PLAT	protein_coding	8	1.945	1.08e-05	6.55e-05
C3orf70	protein_coding	3	3.768	1.11e-05	6.68e-05
WNT6	protein_coding	2	8.837	1.11e-05	6.68e-05
LINC00342	lincRNA	2	3.172	1.11e-05	6.68e-05
TFF3	protein_coding	21	4.749	1.12e-05	6.7e-05
CASR	protein_coding	3	3.023	1.15e-05	6.85e-05
MNX1	protein_coding	7	8.468	1.15e-05	6.86e-05
TMEM37	protein_coding	2	1.62	1.15e-05	6.87e-05
CHN2	protein_coding	7	2.722	1.16e-05	6.91e-05
DNAJC12	protein_coding	10	2.394	1.17e-05	6.92e-05
FAM63A	protein_coding	1	1.261	1.17e-05	6.93e-05
GDNF	protein_coding	5	5.656	1.17e-05	6.94e-05
SMAP2	protein_coding	1	2.067	1.2e-05	7.06e-05
CFH	protein_coding	1	9.067	1.22e-05	7.15e-05
SRGAP3	protein_coding	3	1.343	1.25e-05	7.28e-05
SEMA4G	protein_coding	10	2.604	1.27e-05	7.36e-05
PTPRN	protein_coding	2	1.59	1.27e-05	7.37e-05
PNRC1	protein_coding	6	1.652	1.3e-05	7.5e-05
CYS1	protein_coding	2	3.731	1.31e-05	7.53e-05
TEX264	protein_coding	3	1.889	1.32e-05	7.59e-05
RP11-760H22.2	lincRNA	8	3.347	1.33e-05	7.64e-05
HIST1H2BD	protein_coding	6	1.153	1.34e-05	7.67e-05
PRR15L	protein_coding	17	7.551	1.34e-05	7.67e-05
LMO2	protein_coding	11	2.156	1.34e-05	7.67e-05
WWTR1	protein_coding	3	1.534	1.35e-05	7.68e-05
CD164	protein_coding	6	1.701	1.35e-05	7.69e-05
POU3F2	protein_coding	6	2.915	1.36e-05	7.73e-05
RHBDD2	protein_coding	7	1.844	1.36e-05	7.74e-05
ADRA2A	protein_coding	10	4.612	1.37e-05	7.76e-05
C14orf159	protein_coding	14	1.302	1.37e-05	7.77e-05
GABRB2	protein_coding	5	5.026	1.39e-05	7.82e-05
HOXB4	protein_coding	17	10.017	1.39e-05	7.85e-05
ALG9	protein_coding	11	1.553	1.41e-05	7.92e-05
LCN15	protein_coding	9	1.993	1.42e-05	7.95e-05
TMTC2	protein_coding	12	2.288	1.42e-05	7.96e-05
HSD17B2	protein_coding	16	9.448	1.43e-05	7.97e-05
KISS1R	protein_coding	19	3.655	1.43e-05	7.97e-05
CTSO	protein_coding	4	2.442	1.43e-05	7.97e-05
KANK4	protein_coding	1	4.348	1.43e-05	7.99e-05
APPBP2	protein_coding	17	1.421	1.44e-05	7.99e-05
NPHS1	protein_coding	19	4.199	1.45e-05	8.06e-05
ELF5	protein_coding	11	10.181	1.47e-05	8.12e-05
KCTD12	protein_coding	13	1.616	1.48e-05	8.16e-05
AC007461.2	lincRNA	17	6.675	1.49e-05	8.19e-05
SLC2A2	protein_coding	3	9.174	1.52e-05	8.31e-05
EHF	protein_coding	11	10.613	1.53e-05	8.34e-05
NICN1	protein_coding	3	1.59	1.53e-05	8.34e-05
THRB	protein_coding	3	2.031	1.57e-05	8.48e-05
ANKRD54	protein_coding	22	1.527	1.58e-05	8.51e-05
C20orf194	protein_coding	20	1.893	1.58e-05	8.52e-05
SPNS2	protein_coding	17	1.59	1.59e-05	8.54e-05
APBA1	protein_coding	9	3.049	1.6e-05	8.57e-05
IFT88	protein_coding	13	1.818	1.61e-05	8.62e-05
TRPC6	protein_coding	11	2.569	1.62e-05	8.65e-05
TRIM50	protein_coding	7	5.79	1.62e-05	8.66e-05
RHOV	protein_coding	15	1.999	1.65e-05	8.74e-05
ICA1L	protein_coding	2	2.269	1.65e-05	8.75e-05
GABRP	protein_coding	5	1.382	1.67e-05	8.83e-05
SLC35F5	protein_coding	2	1.325	1.67e-05	8.83e-05
LRRC37A3	protein_coding	17	2.931	1.67e-05	8.83e-05
COMMD3	protein_coding	10	4.039	1.68e-05	8.88e-05
FAM134B	protein_coding	5	2.43	1.69e-05	8.89e-05
SUMF1	protein_coding	3	1.379	1.71e-05	8.97e-05
SOD3	protein_coding	4	1.415	1.72e-05	8.99e-05
NME5	protein_coding	5	4.241	1.72e-05	9.01e-05
GSTK1	protein_coding	7	1.695	1.75e-05	9.1e-05
TCTA	protein_coding	3	1.512	1.81e-05	9.31e-05
FAM84A	protein_coding	2	4.851	1.81e-05	9.34e-05
SOSTDC1	protein_coding	7	2.925	1.84e-05	9.42e-05
TM4SF1	protein_coding	3	9.594	1.86e-05	9.49e-05
IFI6	protein_coding	1	2.93	1.86e-05	9.49e-05
BARX2	protein_coding	11	11.296	1.87e-05	9.53e-05
CLU	protein_coding	8	1.636	1.9e-05	9.66e-05
GAD2	protein_coding	10	6.992	1.91e-05	9.67e-05
NXPH2	protein_coding	2	2.588	1.96e-05	9.88e-05
AGBL3	protein_coding	7	2.709	2.02e-05	0.000101
ARHGAP29	protein_coding	1	2.834	2.05e-05	0.000102
SLC22A5	protein_coding	5	2.292	2.07e-05	0.000103
DCN	protein_coding	12	4.82	2.08e-05	0.000103
PNKD	protein_coding	2	1.451	2.08e-05	0.000103
XPA	protein_coding	9	2.068	2.11e-05	0.000104
GPCPD1	protein_coding	20	1.703	2.15e-05	0.000105
SAMD13	protein_coding	1	1.637	2.16e-05	0.000106
STARD10	protein_coding	11	3.427	2.19e-05	0.000107
PIK3R3	protein_coding	1	1.717	2.21e-05	0.000108
RP11-161M6.2	lincRNA	16	2.193	2.23e-05	0.000108
WDR73	protein_coding	15	1.571	2.23e-05	0.000108
SPATA13	lincRNA	13	7.619	2.24e-05	0.000108
ARNT2	protein_coding	15	2.195	2.29e-05	0.00011
NDFIP1	protein_coding	5	1.843	2.29e-05	0.00011
CCKAR	protein_coding	4	8.667	2.31e-05	0.000111
FXYD3	protein_coding	19	5.201	2.31e-05	0.000111
KRT23	protein_coding	17	11.064	2.34e-05	0.000112
PTF1A	protein_coding	10	11.403	2.35e-05	0.000112
PENK	protein_coding	8	2.786	2.37e-05	0.000113
LRP2	protein_coding	2	4.543	2.39e-05	0.000113
DLX5	protein_coding	7	8.047	2.4e-05	0.000114
EPHX2	protein_coding	8	1.373	2.4e-05	0.000114
COQ4	protein_coding	9	1.504	2.45e-05	0.000115
FGG	protein_coding	4	10.524	2.45e-05	0.000116
FEV	protein_coding	2	11.991	2.52e-05	0.000118
NMNAT3	protein_coding	3	1.039	2.52e-05	0.000118
TMEM163	protein_coding	2	2.022	2.62e-05	0.000121
CRIP2	protein_coding	14	2.362	2.64e-05	0.000122
ATF6B	protein_coding	6	1.253	2.65e-05	0.000122
PSD4	protein_coding	2	3.701	2.66e-05	0.000122
SLC10A7	protein_coding	4	1.73	2.68e-05	0.000123
RSAD2	protein_coding	2	5.243	2.69e-05	0.000123
NDRG1	protein_coding	8	3.198	2.71e-05	0.000124
SLC2A11	protein_coding	22	1.651	2.72e-05	0.000124
PLAGL1	protein_coding	6	4.824	2.73e-05	0.000124
FZD1	protein_coding	7	3.316	2.75e-05	0.000125
ACTR1B	protein_coding	2	1.202	2.79e-05	0.000126
DUSP26	protein_coding	8	1.542	2.84e-05	0.000128
DCDC1	protein_coding	11	4.819	2.85e-05	0.000128
ZNF250	protein_coding	8	1.329	2.85e-05	0.000128
RP11-297L17.2	lincRNA	16	8.006	2.85e-05	0.000128
SH2D4A	protein_coding	8	1.037	2.86e-05	0.000129
CHRND	protein_coding	2	4.689	2.87e-05	0.000129
ELMO2	protein_coding	20	1.198	2.88e-05	0.000129
RP11-456K23.1	lincRNA	18	6.828	2.93e-05	0.000131
SYT5	protein_coding	19	2.164	2.93e-05	0.000131
LAMA4	protein_coding	6	2.399	2.93e-05	0.000131
CYB5D2	protein_coding	17	1.765	3e-05	0.000133
ZNF536	protein_coding	19	4.238	3.02e-05	0.000134
PRSS22	protein_coding	16	4.455	3.07e-05	0.000136
ABCC6	protein_coding	16	3.827	3.08e-05	0.000136
STRA6	protein_coding	15	1.981	3.14e-05	0.000138
PDE4D	protein_coding	5	3.318	3.15e-05	0.000138
ZNF862	protein_coding	7	2.491	3.17e-05	0.000139
SNAI2	protein_coding	8	3.342	3.2e-05	0.00014
REEP1	protein_coding	2	3.117	3.27e-05	0.000142
GAS1	protein_coding	9	2.87	3.28e-05	0.000142
EPAS1	protein_coding	2	3.357	3.29e-05	0.000142
DSG3	protein_coding	18	5.333	3.29e-05	0.000142
PRKAR1A	protein_coding	17	1.192	3.3e-05	0.000143
SMIM14	protein_coding	4	1.073	3.33e-05	0.000143
SLC5A7	protein_coding	2	4.195	3.37e-05	0.000145
SERPINB2	protein_coding	18	9.829	3.43e-05	0.000147
TDO2	protein_coding	4	7.211	3.44e-05	0.000147
HEYL	protein_coding	1	1.368	3.5e-05	0.000149
ST6GALNAC1	protein_coding	17	10.129	3.5e-05	0.000149
TLR2	protein_coding	4	2.4	3.51e-05	0.000149
CPLX2	protein_coding	5	3.726	3.52e-05	0.00015
PKI55	lincRNA	2	1.646	3.53e-05	0.00015
CCDC85A	protein_coding	2	3.231	3.6e-05	0.000152
PRDM4	protein_coding	12	1.041	3.68e-05	0.000154
TRIM55	protein_coding	8	3.519	3.77e-05	0.000156
RCSD1	protein_coding	1	1.47	3.79e-05	0.000157
NUTM2D	protein_coding	10	3.4	3.81e-05	0.000157
NFE2	protein_coding	12	3.822	3.82e-05	0.000157
GAST	protein_coding	17	9.126	3.85e-05	0.000158
NTS	protein_coding	12	1.795	3.86e-05	0.000159
MAN1A1	protein_coding	6	3.515	3.97e-05	0.000163
ARHGEF28	protein_coding	5	3.515	3.97e-05	0.000163
SOST	protein_coding	17	2.556	4.03e-05	0.000164
ANKRD65	protein_coding	1	3.571	4.04e-05	0.000164
GTF2IRD2B	protein_coding	7	3.981	4.06e-05	0.000165
KCNJ8	protein_coding	12	2.837	4.07e-05	0.000165
OLIG3	protein_coding	6	2.71	4.08e-05	0.000165
KRT6A	protein_coding	12	9.133	4.09e-05	0.000166
WDR91	protein_coding	7	1.196	4.1e-05	0.000166
AC078941.1	lincRNA	2	4.103	4.11e-05	0.000166
CLSTN2	protein_coding	3	5.409	4.15e-05	0.000167
VIT	protein_coding	2	8.17	4.16e-05	0.000168
FZD10	protein_coding	12	2.314	4.17e-05	0.000168
ANXA1	protein_coding	9	6.543	4.19e-05	0.000169
STXBP5L	protein_coding	3	1.005	4.23e-05	0.00017
SLCO2B1	protein_coding	11	6.955	4.23e-05	0.00017
PTX3	protein_coding	3	3.227	4.31e-05	0.000172
MST1	protein_coding	3	2.874	4.33e-05	0.000173
ZNF491	protein_coding	19	2.354	4.46e-05	0.000177
HHIP	protein_coding	4	4.638	4.46e-05	0.000177
LZTFL1	protein_coding	3	1.259	4.47e-05	0.000177
MIR7-3HG	lincRNA	19	7.842	4.48e-05	0.000177
TGFA	protein_coding	2	1.491	4.48e-05	0.000177
ZFP30	protein_coding	19	1.647	4.52e-05	0.000178
CHGB	protein_coding	20	2.588	4.55e-05	0.000179
SIAE	protein_coding	11	2.281	4.62e-05	0.000181
SDCCAG8	protein_coding	1	1.752	4.67e-05	0.000182
STXBP5	protein_coding	6	2.135	4.73e-05	0.000184
C1QL2	protein_coding	2	2.903	4.73e-05	0.000184
FABP1	protein_coding	2	7.837	4.8e-05	0.000186
KIAA1024	protein_coding	15	2.282	4.82e-05	0.000187
KRT13	protein_coding	17	7.957	4.83e-05	0.000187
PTCH2	protein_coding	1	2.831	4.87e-05	0.000188
MYBPC1	protein_coding	12	12.589	4.91e-05	0.000189
HECTD2	protein_coding	10	1.023	4.92e-05	0.00019
TMEM94	protein_coding	17	1.171	4.95e-05	0.000191
INHBB	protein_coding	2	3.655	4.95e-05	0.000191
ADAMTS1	protein_coding	21	1.535	5.01e-05	0.000192
COL17A1	protein_coding	10	4.902	5.08e-05	0.000194
KCNK16	protein_coding	6	12.18	5.09e-05	0.000195
MUC13	protein_coding	3	7.78	5.09e-05	0.000195
SPP1	protein_coding	4	1.561	5.14e-05	0.000196
GRAMD4	protein_coding	22	1.121	5.16e-05	0.000197
GCOM1	protein_coding	15	4.56	5.2e-05	0.000198
RALYL	protein_coding	8	3.869	5.21e-05	0.000198
SLC18A1	protein_coding	8	10.804	5.25e-05	0.000199
LEF1	protein_coding	4	4.213	5.25e-05	0.000199
SLC35B3	protein_coding	6	1.391	5.25e-05	0.000199
TMEM176B	protein_coding	7	3.827	5.29e-05	0.0002
SYT7	protein_coding	11	1.198	5.3e-05	0.000201
PDCD4	protein_coding	10	2.037	5.32e-05	0.000201
CHMP3	protein_coding	2	1.403	5.36e-05	0.000202
TMPRSS6	protein_coding	22	3.985	5.37e-05	0.000202
FFAR2	protein_coding	19	8.482	5.42e-05	0.000204
HES5	protein_coding	1	5.457	5.48e-05	0.000206
FSTL5	protein_coding	4	6.123	5.54e-05	0.000208
SORCS2	protein_coding	4	2.254	5.57e-05	0.000209
TCAF1	protein_coding	7	1.427	5.57e-05	0.000209
PDIK1L	protein_coding	1	1.622	5.6e-05	0.000209
STAP2	protein_coding	19	2.026	5.6e-05	0.000209
CDK6	protein_coding	7	1.952	5.69e-05	0.000212
TACR1	protein_coding	2	4.499	5.74e-05	0.000213
TGFBR3	protein_coding	1	2.186	5.78e-05	0.000214
DLX3	protein_coding	17	5.948	5.86e-05	0.000216
KRT4	protein_coding	12	10.963	5.89e-05	0.000217
COBLL1	protein_coding	2	3.521	6.01e-05	0.000221
BCL2	protein_coding	18	1.261	6.02e-05	0.000221
SH3TC2	protein_coding	5	4.552	6.09e-05	0.000223
CORO2B	protein_coding	15	1.048	6.11e-05	0.000224
CLDN15	protein_coding	7	1.75	6.14e-05	0.000224
LUM	protein_coding	12	8.561	6.15e-05	0.000225
ARHGDIB	protein_coding	12	5.061	6.16e-05	0.000225
KRT80	protein_coding	12	4.359	6.17e-05	0.000225
SST	protein_coding	3	10.857	6.18e-05	0.000225
KCNV1	protein_coding	8	4.13	6.18e-05	0.000225
CAMK2B	protein_coding	7	6.252	6.21e-05	0.000226
ELL2	protein_coding	5	2.1	6.22e-05	0.000227
ERAP1	protein_coding	5	1.208	6.25e-05	0.000227
GSTA4	protein_coding	6	1.373	6.34e-05	0.00023
PCSK1	protein_coding	5	3.308	6.51e-05	0.000235
KCNK17	protein_coding	6	4.095	6.6e-05	0.000237
EML6	protein_coding	2	3.387	6.74e-05	0.00024
SIRT2	protein_coding	19	1.966	6.88e-05	0.000244
MTUS1	protein_coding	8	2.355	6.88e-05	0.000245
CPQ	protein_coding	8	2.998	6.9e-05	0.000245
ZNF558	protein_coding	19	1.624	6.96e-05	0.000246
ABCC8	protein_coding	11	4.984	7e-05	0.000247
PCP4	protein_coding	21	2.318	7.06e-05	0.000249
EPS8L3	protein_coding	1	7.902	7.08e-05	0.00025
FGB	protein_coding	4	9.523	7.14e-05	0.000251
PTH2R	protein_coding	2	2.762	7.15e-05	0.000251
FCGRT	protein_coding	19	1.469	7.22e-05	0.000253
BMP3	protein_coding	4	5.353	7.29e-05	0.000255
PAPPA2	protein_coding	1	2.5	7.3e-05	0.000255
AC005152.3	lincRNA	17	9.586	7.37e-05	0.000257
TMX4	protein_coding	20	1.376	7.41e-05	0.000258
SYT8	protein_coding	11	6.621	7.43e-05	0.000259
NOV	protein_coding	8	1.746	7.46e-05	0.00026
B3GALT6	protein_coding	1	1.643	7.5e-05	0.000261
CDH17	protein_coding	8	6.823	7.56e-05	0.000262
KIAA1324	protein_coding	1	3.072	7.63e-05	0.000264
LSAMP	protein_coding	3	3.537	7.79e-05	0.000267
CH25H	protein_coding	10	2.931	7.79e-05	0.000267
CD274	protein_coding	9	4.799	7.84e-05	0.000269
STAR	protein_coding	8	3.251	7.87e-05	0.000269
MMP1	protein_coding	11	8.837	7.9e-05	0.00027
HEXDC	protein_coding	17	1.169	7.99e-05	0.000272
RALGAPA2	protein_coding	20	1.364	8.11e-05	0.000276
SLC24A3	protein_coding	20	1.275	8.2e-05	0.000278
GRM8	protein_coding	7	1.827	8.25e-05	0.000279
RGS9	protein_coding	17	1.875	8.4e-05	0.000283
DKK2	protein_coding	4	8.625	8.42e-05	0.000283
FAM110B	protein_coding	8	2.085	8.42e-05	0.000283
BTN1A1	protein_coding	6	1.067	8.46e-05	0.000284
SERPINA11	protein_coding	14	2.86	8.66e-05	0.00029
ADGRF3	protein_coding	2	1.288	8.7e-05	0.000291
GRIK2	protein_coding	6	1.169	8.84e-05	0.000294
SI	protein_coding	3	8.773	8.87e-05	0.000295
TTC12	protein_coding	11	1.688	8.99e-05	0.000298
NEGR1	protein_coding	1	1.583	9.04e-05	0.000299
WNT16	protein_coding	7	3.388	9.05e-05	0.000299
PTGS2	protein_coding	1	3.894	9.06e-05	0.000299
CTNNA2	protein_coding	2	1.558	9.07e-05	0.0003
IRX2	protein_coding	5	1.104	9.09e-05	0.0003
KCNB2	protein_coding	8	2.511	9.1e-05	0.0003
ACVR1C	protein_coding	2	3.194	9.23e-05	0.000303
PNPLA7	protein_coding	9	3.417	9.35e-05	0.000306
HEG1	protein_coding	3	3.072	9.44e-05	0.000308
SH3PXD2A	protein_coding	10	1.359	9.53e-05	0.00031
HERPUD1	protein_coding	16	1.78	9.78e-05	0.000316
LINC00174	lincRNA	7	1.363	9.81e-05	0.000317
KCNH3	protein_coding	12	3.89	0.0001	0.000321
SQRDL	protein_coding	15	7.317	0.0001	0.000322
GC	protein_coding	4	5.394	0.000101	0.000322
PAK7	protein_coding	20	3.195	0.000104	0.000332
NFIB	protein_coding	9	1.871	0.000106	0.000336
CAT	protein_coding	11	1.264	0.000106	0.000337
HES2	protein_coding	1	3.285	0.000107	0.000338
ARHGAP39	protein_coding	8	1.419	0.000107	0.000338
GJB6	protein_coding	13	8.795	0.000108	0.000341
CA3	protein_coding	8	1.361	0.000108	0.000341
HSPA4L	protein_coding	4	1.559	0.00011	0.000346
GAS2	protein_coding	11	2.404	0.000111	0.000347
CDK5RAP3	protein_coding	17	1.288	0.000111	0.000348
BEGAIN	protein_coding	14	2.637	0.000111	0.000348
ZNF547	protein_coding	19	2.416	0.000112	0.000349
PM20D2	protein_coding	6	1.104	0.000113	0.000351
SDPR	protein_coding	2	5.714	0.000113	0.000352
SLC16A12	protein_coding	10	1.351	0.000113	0.000353
CAPN9	protein_coding	1	2.825	0.000114	0.000354
DUOXA2	protein_coding	15	8.852	0.000114	0.000354
CNTFR	protein_coding	9	2.186	0.000114	0.000355
PARP9	protein_coding	3	1.779	0.000114	0.000355
APBB3	protein_coding	5	1.652	0.000115	0.000356
PTPRN2	protein_coding	7	5.051	0.000116	0.000359
ADAMTSL1	protein_coding	9	4.436	0.000116	0.000359
STMN4	protein_coding	8	5.723	0.000118	0.000364
C2orf54	protein_coding	2	9.286	0.000118	0.000364
CNIH2	protein_coding	11	1.239	0.000118	0.000365
C2CD4A	protein_coding	15	5.072	0.000119	0.000366
PIK3R1	protein_coding	5	2.037	0.00012	0.000368
HGD	protein_coding	3	5.729	0.00012	0.000369
C2CD4B	protein_coding	15	3.038	0.00012	0.000369
KLHDC10	protein_coding	7	1.137	0.000121	0.00037
ATAD3C	protein_coding	1	1.696	0.000125	0.00038
CLK4	protein_coding	5	1.005	0.000126	0.000381
RP11-488C13.5	lincRNA	14	1.701	0.000128	0.000386
TM4SF4	protein_coding	3	13.688	0.000129	0.000388
ZNF224	protein_coding	19	1.118	0.00013	0.000391
KCND3	protein_coding	1	5.621	0.00013	0.000392
TBCK	protein_coding	4	1.126	0.000131	0.000393
TMEM17	protein_coding	2	1.989	0.000133	0.000399
REG1A	protein_coding	2	4.527	0.000134	0.000399
C21orf62	protein_coding	21	7.947	0.000134	0.000399
FAM3B	protein_coding	21	1.916	0.000135	0.000403
ZNF248	protein_coding	10	1.443	0.000136	0.000406
PARM1	protein_coding	4	2.193	0.000137	0.000407
SLC17A8	protein_coding	12	3.062	0.000138	0.000409
GJD2	protein_coding	15	2.635	0.000138	0.000411
CSMD3	protein_coding	8	9.978	0.000139	0.000412
WNT2	protein_coding	7	6.44	0.000139	0.000412
DRICH1	protein_coding	22	4.561	0.000139	0.000412
NAIP	protein_coding	5	2.553	0.000139	0.000412
NDST3	protein_coding	4	4.612	0.000139	0.000413
MSC	protein_coding	8	1.78	0.00014	0.000415
LAMB3	protein_coding	1	6.395	0.000141	0.000417
ZNF433	protein_coding	19	2.114	0.000142	0.000417
RFX4	protein_coding	12	6.842	0.000142	0.000418
WDR72	protein_coding	15	2.908	0.000142	0.000419
INS	protein_coding	11	6.268	0.000148	0.000432
SLC22A31	protein_coding	16	1.83	0.000149	0.000433
TIFA	protein_coding	4	1.979	0.000149	0.000434
GSTM2	protein_coding	1	1.608	0.000151	0.000438
VMAC	protein_coding	19	2.619	0.000152	0.00044
SMIM6	protein_coding	17	7.983	0.000156	0.000449
INSM1	protein_coding	20	7.891	0.000156	0.00045
PWWP2B	protein_coding	10	1.159	0.000157	0.000451
BRINP2	protein_coding	1	2.599	0.000158	0.000456
MZF1	protein_coding	19	1.365	0.000159	0.000457
KIF19	protein_coding	17	4.894	0.000159	0.000457
EDAR	protein_coding	2	5.844	0.00016	0.000459
RELA	protein_coding	11	1.082	0.000165	0.00047
THSD4	protein_coding	15	1.369	0.000167	0.000473
DYRK4	protein_coding	12	2.198	0.000167	0.000474
APCDD1	protein_coding	18	4.809	0.000168	0.000474
C9orf172	protein_coding	9	4.2	0.000169	0.000478
CACNA1C	protein_coding	12	1.904	0.00017	0.000479
ENTPD3	protein_coding	3	5.044	0.000171	0.000482
C9orf9	protein_coding	9	3.192	0.000172	0.000483
FAM83H-AS1	lincRNA	8	2.169	0.000172	0.000484
C11orf87	protein_coding	11	4.409	0.000172	0.000484
SERPINA6	protein_coding	14	7.312	0.000173	0.000485
NRTN	protein_coding	19	2.054	0.000175	0.000491
CITED4	protein_coding	1	1.194	0.000176	0.000491
LRP1B	protein_coding	2	3.94	0.000177	0.000493
IRS2	protein_coding	13	1.115	0.000179	0.000499
PTPRU	protein_coding	1	1.16	0.00018	0.0005
DRAIC	lincRNA	15	4.722	0.000181	0.000502
FAM179B	protein_coding	14	1.181	0.000182	0.000504
STK36	protein_coding	2	1.506	0.000183	0.000505
OSR2	protein_coding	8	3.863	0.000185	0.00051
BTC	protein_coding	4	2.597	0.000187	0.000515
SLC25A34	protein_coding	1	2.853	0.000188	0.000518
GTF2IRD2	protein_coding	7	3.673	0.000191	0.000523
AGR2	protein_coding	7	11.185	0.000191	0.000525
PPP1R1A	protein_coding	12	2.035	0.000193	0.000528
CROT	protein_coding	7	2.001	0.000194	0.000529
F3	protein_coding	1	4.696	0.000196	0.000535
HGFAC	protein_coding	4	5.847	0.000199	0.000541
ADAMTS5	protein_coding	21	3.666	0.000201	0.000544
REG3G	protein_coding	2	4.415	0.000201	0.000545
ZNF503	protein_coding	10	9.818	0.000202	0.000547
ZNF781	protein_coding	19	2.947	0.000205	0.000554
MYO16	protein_coding	13	6.831	0.000208	0.00056
RP11-531A24.3	lincRNA	8	4.404	0.000209	0.000562
ZNF446	protein_coding	19	1.655	0.00021	0.000564
MFAP5	protein_coding	12	2.967	0.000213	0.00057
CFC1	protein_coding	2	10.107	0.000219	0.000583
RAPGEF4	protein_coding	2	2.435	0.000219	0.000583
NPAS3	protein_coding	14	5.238	0.000219	0.000584
DECR1	protein_coding	8	1.389	0.00022	0.000585
SH3GLB2	protein_coding	9	1.311	0.000222	0.000589
PPP1R14C	protein_coding	6	2.047	0.000224	0.000592
MYBPC2	protein_coding	19	1.331	0.000224	0.000592
ASCL1	protein_coding	12	6.393	0.000224	0.000593
PIWIL4	protein_coding	11	2.695	0.000225	0.000596
EBI3	protein_coding	19	1.805	0.000228	0.000601
ATP2C2	protein_coding	16	1.785	0.000229	0.000603
GCH1	protein_coding	14	2.291	0.000229	0.000603
KIAA1211L	protein_coding	2	3.701	0.000229	0.000603
REV3L	protein_coding	6	2.424	0.000231	0.000607
SLC26A9	protein_coding	1	8.446	0.000231	0.000607
VWA7	protein_coding	6	3.66	0.000232	0.000608
PDE3B	protein_coding	11	1.124	0.000234	0.000613
38412	protein_coding	10	1.006	0.000235	0.000614
P2RX1	protein_coding	17	1.931	0.000236	0.000617
ZNF471	protein_coding	19	2.024	0.000239	0.000623
OLFM4	protein_coding	13	8.119	0.000242	0.000629
CTC-360G5.9	lincRNA	19	3.48	0.000246	0.000637
AC009014.3	lincRNA	5	7.713	0.000247	0.000638
CHL1	protein_coding	3	7.362	0.000252	0.000647
NEFM	protein_coding	8	1.362	0.000252	0.000648
VSTM2L	protein_coding	20	4.329	0.000254	0.00065
VWA5B2	protein_coding	3	7.629	0.000257	0.000656
SLC17A6	protein_coding	11	2.004	0.000267	0.000678
MISP	protein_coding	19	1.826	0.000267	0.000678
FTCD	protein_coding	21	1.56	0.000268	0.000679
SLCO1C1	protein_coding	12	4.024	0.00027	0.000683
ZNF362	protein_coding	1	1.026	0.000271	0.000685
MTSS1L	protein_coding	16	1.154	0.000272	0.000687
MAPK8IP2	protein_coding	22	1.621	0.000272	0.000687
SEC11C	protein_coding	18	1.036	0.000273	0.000688
SERPINA10	protein_coding	14	1.847	0.000275	0.000693
P2RX2	protein_coding	12	1.108	0.000276	0.000694
TENM4	protein_coding	11	4.588	0.000277	0.000695
LYZ	protein_coding	12	9.99	0.00028	0.000702
SFN	protein_coding	1	1.716	0.000281	0.000704
TRIM29	protein_coding	11	5.518	0.000283	0.000707
OPRK1	protein_coding	8	3.156	0.000284	0.000708
SOX6	protein_coding	11	8.593	0.000284	0.00071
TSPAN8	protein_coding	12	7.274	0.000286	0.000712
VAMP3	protein_coding	1	1.042	0.000286	0.000712
PRTFDC1	protein_coding	10	1.43	0.000286	0.000713
SVOP	protein_coding	12	4.737	0.000287	0.000714
ORAI3	protein_coding	16	1.149	0.000291	0.000723
ANXA2	protein_coding	15	2.451	0.000301	0.000741
TRIM38	protein_coding	6	1.845	0.000303	0.000746
ALDH1L1	protein_coding	3	1.571	0.000308	0.000755
TM7SF2	protein_coding	11	1.475	0.00031	0.00076
ZKSCAN1	protein_coding	7	1.661	0.000322	0.000782
DYX1C1	protein_coding	15	1.779	0.000327	0.000793
LMF1	protein_coding	16	1.82	0.000327	0.000793
ZNF25	protein_coding	10	2.029	0.000328	0.000794
HS3ST1	protein_coding	4	2.114	0.000328	0.000795
CCDC24	protein_coding	1	1.604	0.000331	0.000799
TMPRSS5	protein_coding	11	3.228	0.000334	0.000805
TH	protein_coding	11	5.247	0.000338	0.000813
TRIM66	protein_coding	11	1.427	0.000339	0.000815
CERKL	protein_coding	2	2.206	0.00034	0.000816
AHDC1	protein_coding	1	1.051	0.000341	0.000817
FAM13C	protein_coding	10	2.632	0.000342	0.00082
DRC3	protein_coding	17	3.473	0.000346	0.000826
RP1-60O19.1	lincRNA	6	8.322	0.000347	0.000829
MMP10	protein_coding	11	3.392	0.000349	0.000831
NPAS2	protein_coding	2	2.309	0.000349	0.000831
LINC01370	lincRNA	20	6.261	0.000351	0.000834
SCGN	protein_coding	6	10.608	0.000357	0.000845
ZNF441	protein_coding	19	2.381	0.000357	0.000845
ENTPD8	protein_coding	9	1.724	0.000357	0.000846
LPIN3	protein_coding	20	1.965	0.00036	0.000851
DLX4	protein_coding	17	3.348	0.000362	0.000855
CEP164	protein_coding	11	1.575	0.00037	0.000869
GLB1L	protein_coding	2	1.997	0.00037	0.00087
AGT	protein_coding	1	9.11	0.000371	0.000872
ARHGEF37	protein_coding	5	2.114	0.000372	0.000872
PDZRN3	protein_coding	3	1.356	0.000373	0.000875
ENDOD1	protein_coding	11	1.395	0.000373	0.000875
AKR1C2	protein_coding	10	1.727	0.000375	0.000878
RP11-314B1.2	lincRNA	2	8.257	0.000375	0.000878
RING1	protein_coding	6	1.032	0.000378	0.000883
QDPR	protein_coding	4	1.144	0.000379	0.000885
NPC1L1	protein_coding	7	5.222	0.000381	0.000888
GPBAR1	protein_coding	2	3.739	0.000382	0.000889
B3GALT2	protein_coding	1	6.928	0.000383	0.000891
CCDC183	protein_coding	9	5.125	0.000385	0.000894
FMO1	protein_coding	1	4.164	0.000387	0.000897
CHST2	protein_coding	3	1.016	0.000392	0.000907
C1QL3	protein_coding	10	1.928	0.000394	0.00091
CDH18	protein_coding	5	3.944	0.000397	0.000916
TSPAN1	protein_coding	1	10.466	0.000398	0.000919
BAIAP2	protein_coding	17	1.155	0.000399	0.000919
GLT8D1	protein_coding	3	1.054	0.000399	0.00092
SLC28A3	protein_coding	9	6.089	0.000403	0.000926
MEG3	lincRNA	14	6.093	0.000408	0.000936
OR51E1	protein_coding	11	10.184	0.000409	0.000938
BTBD17	protein_coding	17	1.826	0.000411	0.000941
JOSD2	protein_coding	19	2.606	0.000412	0.000943
PVRL4	protein_coding	1	3.696	0.000425	0.000966
NEK10	protein_coding	3	2.639	0.000426	0.000967
SCN11A	protein_coding	3	2.387	0.000426	0.000967
C22orf42	protein_coding	22	5.366	0.000429	0.000971
MUC1	protein_coding	1	1.182	0.000432	0.000977
RGCC	protein_coding	13	7.3	0.000436	0.000984
CDX2	protein_coding	13	10.133	0.000438	0.000987
P4HTM	protein_coding	3	1.645	0.000439	0.000987
RP11-79N23.1	lincRNA	6	2.01	0.000439	0.000988
COL27A1	protein_coding	9	2.084	0.000439	0.000989
VSTM2A	protein_coding	7	2.846	0.000441	0.000991
BLNK	protein_coding	10	6.899	0.000446	0.001
TM4SF18	protein_coding	3	1.205	0.000452	0.00101
TMEM169	protein_coding	2	2.184	0.000459	0.00103
PTPN18	protein_coding	2	1.075	0.000459	0.00103
RAB32	protein_coding	6	3.552	0.000466	0.00104
CELA3A	protein_coding	1	3.387	0.00047	0.00105
GOLGA6L4	protein_coding	15	2.215	0.000471	0.00105
MTFR1L	protein_coding	1	1.089	0.000473	0.00105
SGK2	protein_coding	20	3.582	0.000474	0.00105
C15orf48	protein_coding	15	6.719	0.000474	0.00105
ASAH1	protein_coding	8	1.068	0.000476	0.00106
COL11A2	protein_coding	6	1.201	0.000478	0.00106
ELAC1	protein_coding	18	1.756	0.000479	0.00106
C7orf49	protein_coding	7	1.159	0.000479	0.00106
LRRC10B	protein_coding	11	3.757	0.000481	0.00107
COL25A1	protein_coding	4	1.677	0.000481	0.00107
MUC16	protein_coding	19	6.127	0.000486	0.00107
IFIT5	protein_coding	10	1.186	0.000487	0.00108
DPEP1	protein_coding	16	2.587	0.000489	0.00108
DGCR6	protein_coding	22	2.059	0.000497	0.00109
MEP1A	protein_coding	6	5.184	0.0005	0.0011
C1orf198	protein_coding	1	1.04	0.000519	0.00113
MAFB	protein_coding	20	2.916	0.000529	0.00115
HIPK3	protein_coding	11	1.188	0.000532	0.00116
GRIA2	protein_coding	4	9.997	0.000536	0.00116
RRBP1	protein_coding	20	1.198	0.000539	0.00117
AATK	protein_coding	17	1.843	0.000551	0.00119
TTC8	protein_coding	14	1.353	0.000555	0.0012
MDH1B	protein_coding	2	1.355	0.000561	0.00121
RP11-645C24.5	lincRNA	16	2.891	0.000562	0.00121
RGS20	protein_coding	8	2.99	0.000579	0.00124
CLUL1	protein_coding	18	3.24	0.000585	0.00125
ZNF750	protein_coding	17	4.012	0.000587	0.00125
CRYBA2	protein_coding	2	11.633	0.000603	0.00128
GJB2	protein_coding	13	5.057	0.000613	0.00129
KRT15	protein_coding	17	7.741	0.000616	0.0013
RNF144A	protein_coding	2	1.101	0.000628	0.00132
CBFA2T2	protein_coding	20	1.353	0.000633	0.00133
GAS8	protein_coding	16	1.245	0.000657	0.00137
CLHC1	protein_coding	2	1.53	0.000658	0.00137
KLHDC1	protein_coding	14	4.376	0.000661	0.00138
EDEM2	protein_coding	20	1.324	0.000664	0.00138
CLDN9	protein_coding	16	2.097	0.000669	0.00139
RIMBP2	protein_coding	12	5.87	0.00068	0.00141
CLPS	protein_coding	6	3.419	0.000697	0.00144
MDGA1	protein_coding	6	1.616	0.000699	0.00144
S100A9	protein_coding	1	9.991	0.0007	0.00144
SDSL	protein_coding	12	4.451	0.000703	0.00144
IDNK	protein_coding	9	3.225	0.000705	0.00145
ZNF337	protein_coding	20	1.151	0.000711	0.00146
KCNJ5	protein_coding	11	9.142	0.000717	0.00147
ATP6V1B1	protein_coding	2	7.483	0.000723	0.00148
ABAT	protein_coding	16	1.317	0.000727	0.00148
KREMEN1	protein_coding	22	1.718	0.00073	0.00149
DGKG	protein_coding	3	3.106	0.000735	0.0015
RGL4	protein_coding	22	1.592	0.000742	0.00151
PNMA2	protein_coding	8	1.005	0.000747	0.00152
KDELC2	protein_coding	11	1.143	0.000747	0.00152
TMEM196	protein_coding	7	4.825	0.00075	0.00152
RP11-794G24.1	lincRNA	11	1.889	0.000756	0.00153
RP11-470L19.2	lincRNA	1	6.686	0.000756	0.00153
NPR3	protein_coding	5	7.681	0.000759	0.00154
NEUROG3	protein_coding	10	9.955	0.000766	0.00155
SLC16A8	protein_coding	22	3.369	0.000774	0.00156
CAPS	protein_coding	19	3.575	0.000779	0.00157
NAV3	protein_coding	12	1.614	0.000784	0.00157
CYP4V2	protein_coding	4	3.014	0.000785	0.00157
AP5S1	protein_coding	20	1.769	0.000786	0.00158
BTBD3	protein_coding	20	1.519	0.000793	0.00159
GRIN3A	protein_coding	9	3.002	0.000799	0.0016
AC023115.2	lincRNA	2	6.538	0.000823	0.00163
WNT9A	protein_coding	1	1.366	0.000824	0.00164
FBXO4	protein_coding	5	2.393	0.000825	0.00164
PRSS35	protein_coding	6	1.916	0.000849	0.00167
TMEM45B	protein_coding	11	3.178	0.000853	0.00168
RP11-526I2.5	lincRNA	15	4.008	0.000855	0.00168
GPR142	protein_coding	17	3.619	0.000856	0.00168
DUSP28	protein_coding	2	1.665	0.000873	0.00171
GRIK1	protein_coding	21	4.815	0.000874	0.00171
SLC7A4	protein_coding	22	2.867	0.00088	0.00172
MLXIPL	protein_coding	7	1.748	0.000886	0.00173
RGS4	protein_coding	1	8.133	0.000895	0.00175
LINC00643	lincRNA	14	10.426	0.0009	0.00175
NEUROD1	protein_coding	2	8.548	0.000902	0.00176
MORN3	protein_coding	12	2.379	0.000908	0.00177
COLCA2	protein_coding	11	1.107	0.000911	0.00177
LGI1	protein_coding	10	5.598	0.000916	0.00178
SGCD	protein_coding	5	6.162	0.000928	0.0018
TPD52L1	protein_coding	6	1.679	0.000945	0.00183
SCUBE2	protein_coding	11	3.922	0.000955	0.00184
GABRA1	protein_coding	5	2.507	0.000958	0.00184
MYH3	protein_coding	17	1.177	0.000961	0.00185
SCAPER	protein_coding	15	1.134	0.000978	0.00188
HMGCLL1	protein_coding	6	4.101	0.000981	0.00188
LIPC	protein_coding	15	11.753	0.000988	0.00189
LINC01152	lincRNA	17	3.715	0.000992	0.0019
DMBT1	protein_coding	10	6.679	0.000995	0.0019
IGDCC4	protein_coding	15	1.35	0.001	0.00191
LRRC73	protein_coding	6	2.548	0.00104	0.00197
OLFML1	protein_coding	11	3.495	0.00104	0.00198
ABHD14A	protein_coding	3	2.305	0.00105	0.00199
PIGZ	protein_coding	3	4.966	0.00106	0.00201
RERG	protein_coding	12	1.514	0.00107	0.00202
IRX1	protein_coding	5	4.857	0.00108	0.00203
ERMAP	protein_coding	1	1.203	0.00108	0.00203
SCCPDH	protein_coding	1	1.028	0.00108	0.00204
SPDEF	protein_coding	6	3.855	0.00109	0.00205
LINC00616	lincRNA	4	5.875	0.00109	0.00205
LIPH	protein_coding	3	4.922	0.00109	0.00205
STMN2	protein_coding	8	5.173	0.0011	0.00207
ELAVL3	protein_coding	19	2.591	0.00111	0.00208
LINC00638	lincRNA	14	2.532	0.00112	0.00209
PRR3	protein_coding	6	1.003	0.00113	0.00212
IKZF2	protein_coding	2	1.442	0.00114	0.00213
TRPC7	protein_coding	5	5.542	0.00114	0.00213
TMEM121	protein_coding	14	4.823	0.00115	0.00215
GBP2	protein_coding	1	8.402	0.00119	0.0022
GABBR2	protein_coding	9	1.324	0.00119	0.00221
LCN12	protein_coding	9	2.418	0.0012	0.00223
MYT1	protein_coding	20	1.635	0.00121	0.00223
EBF1	protein_coding	5	2.917	0.00121	0.00224
CMPK1	protein_coding	1	1.06	0.00121	0.00224
TSPAN15	protein_coding	10	1.613	0.00122	0.00225
RAB26	protein_coding	16	2.647	0.00122	0.00225
SLC10A5	protein_coding	8	2.446	0.00122	0.00225
COL11A1	protein_coding	1	1.427	0.00124	0.00229
TINCR	lincRNA	19	3.368	0.00128	0.00234
SLC27A1	protein_coding	19	1.169	0.00128	0.00235
HMP19	protein_coding	5	4.873	0.0013	0.00237
SLC26A1	protein_coding	4	3.026	0.00131	0.00238
GLTPD2	protein_coding	17	4.236	0.00131	0.00239
EMX2	protein_coding	10	8.2	0.00132	0.0024
SPRYD3	protein_coding	12	1.004	0.00132	0.00241
GCG	protein_coding	2	10.131	0.00133	0.00241
CRELD2	protein_coding	22	1.144	0.00134	0.00242
TMEM14A	protein_coding	6	1.391	0.00136	0.00246
C5orf38	protein_coding	5	2.669	0.00137	0.00247
C6orf222	protein_coding	6	5.632	0.00138	0.00249
PARP3	protein_coding	3	1.983	0.00138	0.0025
EMP1	protein_coding	12	2.226	0.00141	0.00253
PRRT3	protein_coding	3	1.417	0.00142	0.00254
SERPINI2	protein_coding	3	3.539	0.00142	0.00255
FNDC5	protein_coding	1	2.522	0.00144	0.00257
PYY	protein_coding	17	4.569	0.00144	0.00258
TLE3	protein_coding	15	1.098	0.00145	0.00259
SYTL1	protein_coding	1	1.93	0.00145	0.0026
GPC5	protein_coding	13	2.005	0.00146	0.00261
ACTL6B	protein_coding	7	1.948	0.00148	0.00264
CTD-2619J13.17	lincRNA	19	1.477	0.00149	0.00265
ARHGEF38	protein_coding	4	7.273	0.0015	0.00267
RSPO1	protein_coding	1	2.632	0.00151	0.00268
AMY2B	protein_coding	1	2.164	0.00151	0.00269
A1CF	protein_coding	10	9.329	0.00153	0.00271
PRPH	protein_coding	12	3.132	0.00153	0.00272
MSX1	protein_coding	4	3.202	0.00154	0.00272
FMO4	protein_coding	1	1.421	0.00154	0.00273
CALCOCO2	protein_coding	17	1.049	0.00155	0.00274
PDE1A	protein_coding	2	4.101	0.00156	0.00276
NT5E	protein_coding	6	2.3	0.00156	0.00276
SGPP2	protein_coding	2	6.153	0.00158	0.00279
ZBTB47	protein_coding	3	1.239	0.00161	0.00283
AMACR	protein_coding	5	1.195	0.00161	0.00284
PRDM8	protein_coding	4	7.342	0.00162	0.00284
FAM71F2	protein_coding	7	6.298	0.00164	0.00287
HSBP1L1	protein_coding	18	2.784	0.00164	0.00288
RP11-274B21.10	lincRNA	7	3.968	0.00165	0.00288
KIAA0319	protein_coding	6	2.427	0.00165	0.00289
LPXN	protein_coding	11	1.93	0.00167	0.00291
NPDC1	protein_coding	9	1.337	0.00167	0.00292
LINC00667	lincRNA	18	1.311	0.0017	0.00295
MGAM	protein_coding	7	3.724	0.0017	0.00296
ACCS	protein_coding	11	1.579	0.00171	0.00297
CDK5R2	protein_coding	2	6.168	0.00171	0.00298
PHACTR3	protein_coding	20	1.721	0.00173	0.003
HMGCS2	protein_coding	1	11.188	0.00173	0.003
FSIP2	protein_coding	2	1.632	0.00174	0.00301
TAGLN3	protein_coding	3	2.102	0.00175	0.00303
LGALS14	protein_coding	19	5.248	0.00177	0.00306
ZNF132	protein_coding	19	1.297	0.00177	0.00306
ST18	protein_coding	8	9.34	0.00178	0.00307
FRMPD2	protein_coding	10	3.333	0.00179	0.00308
LINC01003	lincRNA	7	2.336	0.0018	0.00309
ESM1	protein_coding	5	7.366	0.0018	0.0031
HECW2	protein_coding	2	2.416	0.00181	0.0031
ETHE1	protein_coding	19	1.302	0.00181	0.00311
C7	protein_coding	5	8.241	0.00182	0.00313
UNC80	protein_coding	2	2.864	0.00184	0.00315
PHYHIPL	protein_coding	10	4.167	0.00187	0.00319
HEPACAM2	protein_coding	7	10.71	0.00189	0.00323
GLB1	protein_coding	3	1.352	0.0019	0.00324
KCNC1	protein_coding	11	2.847	0.00195	0.00332
CATSPER2	protein_coding	15	1.395	0.00197	0.00335
FXYD2	protein_coding	11	3.25	0.00201	0.0034
CD244	protein_coding	1	8.339	0.00202	0.00341
LINC01314	lincRNA	15	4.591	0.00205	0.00346
PDK2	protein_coding	17	1.018	0.00207	0.00349
ERMN	protein_coding	2	1.47	0.00207	0.00349
MYO7A	protein_coding	11	1.016	0.00209	0.00352
FSD1L	protein_coding	9	1.177	0.00209	0.00352
U91328.19	lincRNA	6	1.021	0.00212	0.00355
CAB39L	protein_coding	13	1.18	0.00219	0.00366
SHBG	protein_coding	17	1.728	0.0022	0.00366
TMBIM1	protein_coding	2	1.732	0.00222	0.00369
TRIM67	protein_coding	1	8.87	0.00224	0.00372
PIGH	protein_coding	14	1.497	0.00224	0.00373
SUCLG1	protein_coding	2	1.093	0.00228	0.00377
TTR	protein_coding	18	9.69	0.0023	0.00379
SUSD2	protein_coding	22	2.503	0.0023	0.00379
DCC	protein_coding	18	7.749	0.0023	0.0038
GCK	protein_coding	7	1.858	0.00233	0.00385
TSEN34	protein_coding	19	1.074	0.00234	0.00386
CTB-55O6.8	protein_coding	19	1.76	0.00237	0.00389
NTNG2	protein_coding	9	1.877	0.00242	0.00397
NIPSNAP3A	protein_coding	9	1.463	0.00244	0.004
KCNJ6	protein_coding	21	1.986	0.00249	0.00406
PPY	protein_coding	17	7.779	0.00252	0.00409
SMPD3	protein_coding	16	2.583	0.00252	0.00409
SEZ6L	protein_coding	22	8.429	0.00252	0.0041
ZNF599	protein_coding	19	1.211	0.00256	0.00415
INO80B	protein_coding	2	1.213	0.00265	0.00428
HPGD	protein_coding	4	3.157	0.00267	0.0043
AC159540.1	lincRNA	2	3.439	0.00267	0.0043
LHX5	protein_coding	12	5.872	0.00269	0.00433
GYPC	protein_coding	2	1.078	0.0027	0.00434
PAX4	protein_coding	7	10.79	0.00277	0.00444
TMEM79	protein_coding	1	1.845	0.00278	0.00444
SARNP	protein_coding	12	1.465	0.00281	0.00448
C1orf145	protein_coding	1	1.921	0.00282	0.0045
CA13	protein_coding	8	1.207	0.00283	0.00451
KCNH6	protein_coding	17	2.519	0.0029	0.0046
OCA2	protein_coding	15	3.717	0.00298	0.00472
ERGIC3	protein_coding	20	1.004	0.00306	0.00483
ALB	protein_coding	4	4.581	0.00307	0.00484
CELA3B	protein_coding	1	6.601	0.00319	0.005
KCNA4	protein_coding	11	6.592	0.0032	0.00502
IZUMO4	protein_coding	19	2.724	0.00322	0.00504
TGFBI	protein_coding	5	1.34	0.00324	0.00507
ERO1B	protein_coding	1	3.192	0.00327	0.00511
TSPAN31	protein_coding	12	1.031	0.00327	0.00511
FBXO15	protein_coding	18	2.556	0.00331	0.00517
HSD17B8	protein_coding	6	1.368	0.00332	0.00518
KBTBD3	protein_coding	11	1.412	0.00334	0.0052
FOXE1	protein_coding	9	6.629	0.00338	0.00525
MMRN1	protein_coding	4	7.352	0.00345	0.00535
NCOA5	protein_coding	20	1.019	0.00347	0.00537
ZNF583	protein_coding	19	1.376	0.00351	0.00542
SLC6A17	protein_coding	1	2.153	0.00356	0.00549
PURA	protein_coding	5	1.437	0.00361	0.00556
MED8	protein_coding	1	1.254	0.00363	0.00559
ABCA5	protein_coding	17	2.89	0.00364	0.0056
OLFM3	protein_coding	1	1.225	0.00365	0.00561
ZNF548	protein_coding	19	2.775	0.00366	0.00563
TWIST1	protein_coding	7	4.04	0.00366	0.00563
RP11-384O8.1	lincRNA	2	7.236	0.00367	0.00564
RUNDC3A	protein_coding	17	1.595	0.00369	0.00566
RTL1	protein_coding	14	13.154	0.00371	0.00568
CHDH	protein_coding	3	1.529	0.00373	0.00571
CNGA3	protein_coding	2	10.462	0.00376	0.00575
INHA	protein_coding	2	3.362	0.00382	0.00584
TMEM132C	protein_coding	12	1.388	0.00386	0.00589
THSD7B	protein_coding	2	1.665	0.00395	0.006
PGBD2	protein_coding	1	1.049	0.00395	0.006
PELI3	protein_coding	11	1.102	0.00411	0.00621
LINC00324	lincRNA	17	2.405	0.00416	0.00629
RTN1	protein_coding	14	2.383	0.00417	0.00629
FAM161B	protein_coding	14	2.696	0.00419	0.00632
RP11-344N10.5	lincRNA	10	2.546	0.00421	0.00635
LINC00926	lincRNA	15	1.765	0.00428	0.00644
TMEM40	protein_coding	3	5.465	0.00429	0.00645
C6	protein_coding	5	11.778	0.00429	0.00646
DIRAS2	protein_coding	9	3.159	0.0043	0.00646
MANEAL	protein_coding	1	2.267	0.00432	0.0065
ZNF135	protein_coding	19	1.015	0.00438	0.00656
KCNJ11	protein_coding	11	1.116	0.00447	0.00669
SGIP1	protein_coding	1	1.902	0.00449	0.00671
PRDM11	protein_coding	11	1.053	0.00451	0.00673
CEP126	protein_coding	11	1.295	0.00464	0.0069
ARPIN	protein_coding	15	1.445	0.00476	0.00706
AIFM3	protein_coding	22	2.13	0.00479	0.00709
BAAT	protein_coding	9	3.076	0.0048	0.0071
TMEM182	protein_coding	2	1.116	0.00485	0.00716
C4orf33	protein_coding	4	1.501	0.00495	0.00729
GRM1	protein_coding	6	2.104	0.00504	0.00741
RP11-434B12.1	lincRNA	2	2.908	0.00531	0.00775
UCP3	protein_coding	11	1.747	0.00536	0.00781
HBG2	protein_coding	11	1.959	0.00537	0.00783
DAPP1	protein_coding	4	7.128	0.00543	0.00791
WNT2B	protein_coding	1	1.637	0.00559	0.0081
RP11-351I21.11	lincRNA	8	2.174	0.00568	0.00821
STX1A	protein_coding	7	2.049	0.00568	0.00821
SMDT1	protein_coding	22	1.321	0.00578	0.00834
RARRES1	protein_coding	3	2.856	0.00581	0.00838
LMLN	protein_coding	3	1.351	0.00587	0.00845
IL11RA	protein_coding	9	1.681	0.00593	0.00853
FAM151B	protein_coding	5	1.788	0.00599	0.00861
CYP2W1	protein_coding	7	3.457	0.00614	0.0088
DDC	protein_coding	7	12.906	0.0062	0.00885
RP11-44N21.1	lincRNA	14	4.059	0.00635	0.00905
G0S2	protein_coding	1	2.409	0.00635	0.00905
CALY	protein_coding	10	2.98	0.00656	0.00931
TMEM234	protein_coding	1	1.851	0.00665	0.00943
AGA	protein_coding	4	1.147	0.00666	0.00944
LRP2BP	protein_coding	4	1.781	0.00679	0.00961
USH1C	protein_coding	11	2.416	0.00695	0.0098
TRPV6	protein_coding	7	3.507	0.00704	0.00991
MYOM2	protein_coding	8	1.494	0.00705	0.00992
RBP4	protein_coding	10	4.648	0.00708	0.00996
