# Supplementary material for: Insights into islet development and biology through characterization of a human iPSC-derived endocrine pancreas model
Source: Islets. 2016 May 31;8(3):83–95. doi: 10.1080/19382014.2016.1182276 (PMC4987020; doi:10.1080/19382014.2016.1182276)
Supplement: KISL_A_1182276_supp_materials.zip [file kisl-08-03-1182276-s001.zip › 2016ISLETS0009R-s03.xlsx]

## Sheet: ST3
Stage	GOterm	P-value	FDR-adjusted P-value	Odds Ratio	Expected overlap	Observed overlap	Genes in set	Term
iPSC	GO:0072511	7.4e-08	0.000135	2.7	18.56	44	319	divalent inorganic cation transport
iPSC	GO:1903861	9.35e-06	0.00853	14.3	0.87	7	15	positive regulation of dendrite extension
DE	GO:0070374	4.18e-06	0.00877	3.61	6.97	21	100	positive regulation of ERK1 and ERK2 cascade
GT	GO:0065005	7.51e-09	1.12e-05	19.04	0.94	10	22	protein-lipid complex assembly
GT	GO:0071827	1.33e-08	1.12e-05	13.98	1.24	11	29	plasma lipoprotein particle organization
GT	GO:0097006	4.99e-08	2.42e-05	8.77	2.01	13	47	regulation of plasma lipoprotein particle levels
GT	GO:0033700	7.06e-08	2.42e-05	39.77	0.47	7	11	phospholipid efflux
GT	GO:0033344	7.97e-08	2.42e-05	17.15	0.89	9	21	cholesterol efflux
GT	GO:0072359	8.61e-08	2.42e-05	2.23	32.23	64	755	circulatory system development
GT	GO:0034368	5.21e-07	0.000125	16.55	0.81	8	19	protein-lipid complex remodeling
GT	GO:0034375	6.56e-07	0.000134	22.72	0.6	7	14	high-density lipoprotein particle remodeling
GT	GO:0051674	7.15e-07	0.000134	1.98	41.71	74	977	localization of cell
GT	GO:0007603	3.44e-06	0.000581	5.62	2.82	13	66	phototransduction, visible light
GT	GO:0006029	1.09e-05	0.00167	9.62	1.15	8	27	proteoglycan metabolic process
GT	GO:0043691	1.32e-05	0.00183	17	0.6	6	14	reverse cholesterol transport
GT	GO:0034379	1.52e-05	0.00183	28.29	0.38	5	9	very-low-density lipoprotein particle assembly
GT	GO:0034380	1.52e-05	0.00183	28.29	0.38	5	9	high-density lipoprotein particle assembly
GT	GO:0003013	3.93e-05	0.00442	2.42	13.58	30	318	circulatory system process
GT	GO:0009583	4.59e-05	0.00459	4.25	3.54	13	83	detection of light stimulus
GT	GO:0001568	4.63e-05	0.00459	2.2	17.81	36	419	blood vessel development
GT	GO:0010903	7.74e-05	0.00658	inf	0.13	3	3	negative regulation of very-low-density lipoprotein particle remodeling
GT	GO:0030300	7.74e-05	0.00658	inf	0.13	3	3	regulation of intestinal cholesterol absorption
GT	GO:0042632	7.87e-05	0.00658	5.88	1.87	9	44	cholesterol homeostasis
GT	GO:0010801	8.58e-05	0.00658	16.16	0.51	5	12	negative regulation of peptidyl-threonine phosphorylation
GT	GO:0034433	8.58e-05	0.00658	16.16	0.51	5	12	steroid esterification
GT	GO:0010873	0.000104	0.00759	30.12	0.3	4	7	positive regulation of cholesterol esterification
GT	GO:0033036	0.000108	0.00759	2.75	8.46	21	189	macromolecule localization
GT	GO:0055088	0.000127	0.00849	4.06	3.39	12	80	lipid homeostasis
GT	GO:0043627	0.000131	0.00849	4.84	2.43	10	57	response to estrogen
PF	GO:0000902	1.8e-13	2.71e-10	3.68	17.3	53	355	cell morphogenesis
PF	GO:0048646	4.7e-13	3.54e-10	3.86	14.95	48	311	anatomical structure formation involved in morphogenesis
PF	GO:0036159	1.25e-09	6.27e-07	79.18	0.49	8	10	inner dynein arm assembly
PF	GO:0044458	4.38e-09	1.65e-06	52.78	0.54	8	11	motile cilium assembly
PF	GO:0007389	3.07e-08	9.24e-06	3.51	10.24	31	213	pattern specification process
PF	GO:0042384	2.18e-07	5.48e-05	4.78	4.78	19	102	cilium assembly
PF	GO:0035082	3.46e-07	7.45e-05	28.31	0.57	7	12	axoneme assembly
PF	GO:0060287	1.55e-06	0.000293	98.48	0.29	5	6	epithelial cilium movement involved in determination of left/right asymmetry
PF	GO:0000226	1.86e-06	0.000302	3.37	8.16	24	166	microtubule cytoskeleton organization
PF	GO:0048598	2e-06	0.000302	5.1	3.58	15	75	embryonic morphogenesis
PF	GO:0036158	2.31e-06	0.000317	29.59	0.49	6	10	outer dynein arm assembly
PF	GO:0003341	2.6e-06	0.000326	17.56	0.72	7	15	cilium movement
PF	GO:0044767	4.31e-06	0.000499	2.42	18.16	39	413	single-organism developmental process
PF	GO:0032990	5.87e-06	0.000631	1.83	45.64	76	937	cell part morphogenesis
PF	GO:0048486	4.47e-05	0.00449	13.14	0.73	6	15	parasympathetic nervous system development
PF	GO:0030317	6.81e-05	0.00642	7.19	1.46	8	30	sperm motility
PF	GO:2000049	7.73e-05	0.00685	39.32	0.29	4	6	positive regulation of cell-cell adhesion mediated by cadherin
PF	GO:0048557	0.000102	0.0085	10.75	0.83	6	17	embryonic digestive tract morphogenesis
PF	GO:0021570	0.000115	0.00912	inf	0.15	3	3	rhombomere 4 development
PE	GO:0030198	9.25e-12	2.35e-08	3.87	15.06	45	162	extracellular matrix organization
PE	GO:0051272	5.18e-11	6.59e-08	2.81	27.91	65	294	positive regulation of cellular component movement
PE	GO:0023052	3.91e-10	3.32e-07	1.66	177.21	250	2040	signaling
PE	GO:0034329	1.51e-09	7.58e-07	8.82	3.56	18	38	cell junction assembly
PE	GO:0072359	1.61e-09	7.58e-07	1.94	71.68	122	755	circulatory system development
PE	GO:0007275	1.79e-09	7.58e-07	1.66	154.93	222	1754	multicellular organismal development
PE	GO:0007156	3.64e-08	1.32e-05	3.58	11.3	32	119	homophilic cell adhesion via plasma membrane adhesion molecules
PE	GO:0007155	5.64e-08	1.79e-05	3.01	15.58	39	177	cell adhesion
PE	GO:0040017	1e-07	2.83e-05	2.66	20.4	46	217	positive regulation of locomotion
PE	GO:0022617	2.39e-07	6.09e-05	3.69	9.29	27	98	extracellular matrix disassembly
PE	GO:0009605	3.42e-07	7.9e-05	1.97	46.38	81	508	response to external stimulus
PE	GO:0050896	1.07e-06	0.000211	1.53	158.03	210	1863	response to stimulus
PE	GO:0048729	1.08e-06	0.000211	3.97	7.14	22	77	tissue morphogenesis
PE	GO:0030335	1.58e-06	0.000288	2.75	15.05	35	161	positive regulation of cell migration
PE	GO:0016043	2.06e-06	0.000349	2.6	17.24	38	187	cellular component organization
PE	GO:0043207	7.65e-06	0.00122	1.77	52.41	84	552	response to external biotic stimulus
PE	GO:0003008	8.3e-06	0.00124	2.48	16.8	36	181	system process
PE	GO:0007229	9.17e-06	0.0013	3.82	6.36	19	67	integrin-mediated signaling pathway
PE	GO:0009617	1.46e-05	0.00196	2.34	18.59	38	197	response to bacterium
PE	GO:0071216	1.7e-05	0.00216	2.95	10.16	25	107	cellular response to biotic stimulus
PE	GO:0007411	1.96e-05	0.00237	1.81	42.61	70	450	axon guidance
PE	GO:0006935	3.41e-05	0.00395	1.78	42.54	69	456	chemotaxis
PE	GO:0042517	3.88e-05	0.00429	7.85	1.9	9	20	positive regulation of tyrosine phosphorylation of Stat3 protein
PE	GO:0007369	5.14e-05	0.00544	2.95	8.92	22	94	gastrulation
PE	GO:0051965	5.8e-05	0.00589	4.21	4.36	14	46	positive regulation of synapse assembly
PE	GO:0001525	6.95e-05	0.00659	2.6	11.64	26	124	angiogenesis
PE	GO:0022008	7.12e-05	0.00659	1.54	79.03	112	850	neurogenesis
PE	GO:0022414	7.26e-05	0.00659	3.64	5.54	16	58	reproductive process
PE	GO:0048146	7.61e-05	0.00667	4.08	4.46	14	47	positive regulation of fibroblast proliferation
PE	GO:0090131	8.09e-05	0.00685	inf	0.38	4	4	mesenchyme migration
PE	GO:0046427	8.81e-05	0.00723	4.31	3.99	13	42	positive regulation of JAK-STAT cascade
PE	GO:0034332	9.46e-05	0.00752	4.64	3.5	12	37	adherens junction organization
PE	GO:0048333	0.000109	0.00837	14.37	0.95	6	10	mesodermal cell differentiation
PE	GO:0043588	0.000112	0.00841	2.94	8.11	20	86	skin development
PE	GO:0060537	0.000129	0.00935	1.9	27.91	48	294	muscle tissue development
PE	GO:0007517	0.000138	0.00976	2.04	21.26	39	225	muscle organ development
PE	GO:0035272	0.000145	0.00978	4.81	3.13	11	33	exocrine system development
PE	GO:0035967	0.000146	0.00978	2.46	12.15	26	128	cellular response to topologically incorrect protein
PE	GO:0051179	0.000151	0.00985	1.76	37.55	60	427	localization
PE	GO:0009653	0.00016	0.00997	1.71	41.49	65	477	anatomical structure morphogenesis
PE	GO:0030574	0.000161	0.00997	3.52	5.31	15	56	collagen catabolic process
EN	GO:0009914	1.77e-11	3.89e-08	3.33	19.14	52	235	hormone transport
EN	GO:0023061	6.36e-11	5.55e-08	3.33	18.01	49	221	signal release
EN	GO:0071705	7.59e-11	5.55e-08	3.13	20.47	53	251	nitrogen compound transport
EN	GO:0090087	1.15e-10	6.34e-08	3.41	16.55	46	203	regulation of peptide transport
EN	GO:0060341	1.49e-10	6.55e-08	2.66	29.72	67	361	regulation of cellular localization
EN	GO:0007268	2.91e-07	0.000106	2.33	26.41	54	325	synaptic transmission
EN	GO:0009888	4.8e-07	0.000151	2.11	34.68	65	440	tissue development
EN	GO:0051046	1.78e-06	0.00049	2.17	27.93	54	347	regulation of secretion
EN	GO:0007586	3.43e-06	0.000811	7.92	2.18	11	27	digestion
EN	GO:0031018	3.69e-06	0.000811	7.86	2.19	11	27	endocrine pancreas development
EN	GO:0023051	5.07e-06	0.00097	2.31	21.12	43	265	regulation of signaling
EN	GO:0030182	5.3e-06	0.00097	4.63	4.51	16	56	neuron differentiation
EN	GO:0060021	7.17e-06	0.00121	4.24	5.12	17	63	palate development
EN	GO:0034765	1.01e-05	0.00159	3.01	9.78	25	121	regulation of ion transmembrane transport
EN	GO:0051050	1.33e-05	0.00191	2.51	15.03	33	185	positive regulation of transport
EN	GO:0050796	1.39e-05	0.00191	4.21	4.83	16	60	regulation of insulin secretion
EN	GO:0051179	3.41e-05	0.00441	1.58	79.01	113	955	localization
EN	GO:0090336	6.51e-05	0.00794	28.31	0.57	5	7	positive regulation of brown fat cell differentiation
