# Supplementary material for: Insights into islet development and biology through characterization of a human iPSC-derived endocrine pancreas model
Source: Islets. 2016 May 31;8(3):83–95. doi: 10.1080/19382014.2016.1182276 (PMC4987020; doi:10.1080/19382014.2016.1182276)
Supplement: KISL_A_1182276_supp_materials.zip [file kisl-08-03-1182276-s001.zip › 2016ISLETS0009R-s04.xlsx]

## Sheet: temp.1
Stage	Gene name	Gene type	Chromosome	Reported locus name(s)	Reported index variants
PE	NOTCH2	protein_coding	1	NOTCH2	rs10923931
DE	DMRTA2	protein_coding	1	FAF1	rs17106184
PE	PROX1	protein_coding	1	PROX1	rs2075423;rs340874
EN	COBLL1	protein_coding	2	GRB14/COBLL1	rs13389219;rs3923113;rs7607980
EN	GRB14	protein_coding	2	GRB14/COBLL1	rs13389219;rs3923113;rs7607980
EN	TMEM163	protein_coding	2	TMEM163	rs6723108
PE	ITGB6	protein_coding	2	RBMS1	rs7593730
DE	FNDC4	protein_coding	2	GCKR	rs780094
DE	SEC22A	protein_coding	3	ADCY5	rs11708067;rs11717195
EN	ADCY5	protein_coding	3	ADCY5	rs11708067;rs11717195
PF	PPARG	protein_coding	3	PPARG	rs1801282
GT	PRICKLE2	protein_coding	3	ADAMTS9/PSMD6	rs4607103;rs6795735;rs831571
PE	ADAMTS9	protein_coding	3	ADAMTS9/PSMD6	rs4607103;rs6795735;rs831571
DE	JAKMIP1	protein_coding	4	WFS1	rs1801214;rs4458523;rs4689388
iPSC	PPP2R2C	protein_coding	4	WFS1	rs1801214;rs4458523;rs4689388
EN	PDE8B	protein_coding	5	ZBED3	rs4457053;rs6878122
EN	ZBED3	protein_coding	5	ZBED3	rs4457053;rs6878122
EN	KCNK16	protein_coding	6	KCNK16	rs1535500
EN	KCNK17	protein_coding	6	KCNK16	rs1535500
PE	BTBD9	protein_coding	6	KCNK16/ZFAND3	rs1535500;rs9470794
PE	ZFAND3	protein_coding	6	ZFAND3	rs9470794
DE	ARF5	protein_coding	7	PAX4	rs10229583;rs6467136;rs791595
EN	PAX4	protein_coding	7	PAX4	rs10229583;rs6467136;rs791595
PE	ZNF800	protein_coding	7	PAX4	rs10229583;rs6467136;rs791595
DE	MYL7	protein_coding	7	GCK	rs4607517
EN	CAMK2B	protein_coding	7	GCK	rs4607517
EN	GCK	protein_coding	7	GCK	rs4607517
DE	JAZF1	protein_coding	7	JAZF1	rs849134;rs849135;rs864745
EN	SLC30A8	protein_coding	8	SLC30A8	rs13266634;rs3802177
PE	TP53INP1	protein_coding	8	TP53INP1	rs896854
PE	CDKN2B	protein_coding	9	CDKN2A/B	rs10811661;rs10965250;rs2383208;rs7018475;rs944801
PF	CDKN2A	protein_coding	9	CDKN2A/B	rs10811661;rs10965250;rs2383208;rs7018475;rs944801
EN	GLIS3	protein_coding	9	GLIS3	rs10814916;rs7041847
DE	INPP5E	protein_coding	9	GPSM1	rs11787792
PE	GPSM1	protein_coding	9	GPSM1	rs11787792
PF	GRK5	protein_coding	10	GRK5	rs10886471
PF	HHEX	protein_coding	10	HHEX/IDE	rs1111875;rs5015480
GT	ZMIZ1	protein_coding	10	ZMIZ1	rs12571751
EN	HKDC1	protein_coding	10	VPS26A	rs1802295
iPSC	HK1	protein_coding	10	VPS26A	rs1802295
EN	STARD10	protein_coding	11	CENTD2	rs1552224
iPSC	PDE2A	protein_coding	11	CENTD2	rs1552224
PF	ATG16L2	protein_coding	11	CENTD2	rs1552224
DE	SLC22A18	protein_coding	11	KCNQ1	rs163182;rs163184;rs2237892;rs2237895;rs2283228;rs231361;rs231362
EN	CDKN1C	protein_coding	11	KCNQ1	rs163182;rs163184;rs2237892;rs2237895;rs2283228;rs231361;rs231362
PE	PHLDA2	protein_coding	11	KCNQ1	rs163182;rs163184;rs2237892;rs2237895;rs2283228;rs231361;rs231362
EN	ABCC8	protein_coding	11	KCNJ11	rs5215
EN	KCNJ11	protein_coding	11	KCNJ11	rs5215
PE	NUCB2	protein_coding	11	KCNJ11	rs5215
DE	HMGA2	protein_coding	12	HMGA2	rs1531343;rs2261181;rs2612035
EN	TSPAN8	protein_coding	12	TSPAN8/LGR5	rs7955901;rs7961581
EN	HNF1A	protein_coding	12	HNF1A	rs7957197
iPSC	SACS	protein_coding	13	SGCG	rs9552911
EN	LINC01314	lincRNA	15	ZFAND6	rs11634397
DE	FES	protein_coding	15	PRC1	rs12899811;rs8042680
EN	SV2B	protein_coding	15	PRC1	rs12899811;rs8042680
PE	FURIN	protein_coding	15	PRC1	rs12899811;rs8042680
PE	MAN2A2	protein_coding	15	PRC1	rs12899811;rs8042680
EN	C2CD4A	protein_coding	15	C2CD4A/B	rs1436953;rs7172432
EN	C2CD4B	protein_coding	15	C2CD4A/B	rs1436953;rs7172432
PE	VPS13C	protein_coding	15	C2CD4A/B	rs1436953;rs7172432
EN	ARPIN	protein_coding	15	AP3S2	rs2028299
DE	RASGRP1	protein_coding	15	RASGRP1	rs7403531
iPSC	LDHD	protein_coding	16	BCAR1	rs7202877
GT	ASGR2	protein_coding	17	SLC16A13	rs312457
iPSC	ALOX12	protein_coding	17	SLC16A13	rs312457
iPSC	BCL6B	protein_coding	17	SLC16A13	rs312457
PF	SLC16A13	protein_coding	17	SLC16A13	rs312457
DE	SRR	protein_coding	17	SRR	rs391300
PF	SGSM2	protein_coding	17	SRR	rs391300
EN	BCL2	protein_coding	18	BCL2	rs12454712
GT	LAMA1	protein_coding	18	LAMA1	rs8090011
DE	PBX4	protein_coding	19	CILP2/GATAD2A	rs10401969;rs3794991
GT	TM6SF2	protein_coding	19	CILP2/GATAD2A	rs10401969;rs3794991
EN	CEBPA	protein_coding	19	PEPD	rs3786897
DE	OSER1-AS1	lincRNA	20	HNF4A	rs4812829;rs6017317
GT	HNF4A	protein_coding	20	HNF4A	rs4812829;rs6017317
PE	FITM2	protein_coding	20	HNF4A	rs4812829;rs6017317
