# Supplementary material for: Insights into islet development and biology through characterization of a human iPSC-derived endocrine pancreas model
Source: Islets. 2016 May 31;8(3):83–95. doi: 10.1080/19382014.2016.1182276 (PMC4987020; doi:10.1080/19382014.2016.1182276)
Supplement: KISL_A_1182276_supp_materials.zip [file kisl-08-03-1182276-s001.zip › 2016ISLETS0009R-s05.xlsx]

## Sheet: Sheet1
Immunofluorescence staining antibodies
Antigen	Vendor	Catalogue number	Final dilution
OCT4	SCBT	SC5279	1:500
SOX17	R&D systems	AF1924	1:500
FOXA2	Merck Millipore	07-633	1:500
PDX1	Abcam	AB47383	1:4000
NKX6.1	Developmental Studies Hybridoma Bank (DSHB)	F55A12 (supernatant)	1:500
cPeptide/proinsulin	Developmental Studies Hybridoma Bank (DSHB)	GN-ID4 (supernatant)	1:250
Glucagon	Cell Signalling Technologies	8233S	1:250
Flow cytometry antibodies
Antigen	Vendor	Catalogue number	Final dilution
OCT4-Alexa Fluor 647	BD biosciences	560329	1:10
SOX17-Alexa Fluor 488	BD biosciences	562205	1:40
PDX1	R&D systems	AF2419	1:500
NKX6.1	Developmental Studies Hybridoma Bank (DSHB)	F55A12 (supernatant)	1:500
cPeptide/proinsulin	Developmental Studies Hybridoma Bank (DSHB)	GN-ID4 (supernatant)	1:200
Glucagon	Cell Signalling Technologies	8233S	1:100
NKX2.2	Developmental Studies Hybridoma Bank (DSHB)	74.5A5	1:100
